# Supplementary material for: Extracellular matrix signatures of human primary metastatic colon cancers and their metastases to liver
Source: BMC Cancer. 2014 Jul 18;14:518. doi: 10.1186/1471-2407-14-518 (PMC4223627; doi:10.1186/1471-2407-14-518)
Supplement: Additional file 2 — A. Complete proteomics data set. Proteins are sorted by matrisome divisions (i.e. core matrisome, matrisome associated or other, column A), matrisome categories (column B) and overall confidence score (column BS). B. Subset of extracellular matrix proteins detected in any samples. Data were extracted from Additional file 2A. C. Abundance of ECM proteins characteristic of metastatic colon tumors, metastases or metastatic colon tumors and metastases (see Figure 2E). Numbers represent the abundance of each protein and correspond to the sum of the abundance across the independent samples for each protein (calculated from Additional file 2B, columns F, N and R for normal colon samples; columns V, AD and AL for colon tumor samples; from columns AT, BB and BF for colon tumor metastasis to liver samples and columns BJ and BN for normal liver samples). Dash (-) indicates that the protein was detected in none of the independent samples. White cells are indicative of proteins that were detected in one patient only and thus do not qualify to be part of the matrisome of a given tissue. [file 1471-2407-14-518-S2.xlsx]

## Sheet: A. Complete MS Data Set
				Normal Colon Samples																Colon Tumor Samples																				Liver Metastasis Samples
				Patient 1 - Sample #1				Patient 1 - Sample #2				Patient #2				Patient 3				Patient 1 - Sample #1				Patient 1 - Sample #2				Patient 2 - Sample #1				Patient 2 - Sample #2				Patient 3				Patient 1 - Sample #1				Patient 1 - Sample #2				Patient 2 - Sample #1
Division	Category	Entry Name	Entrez Gene Symbol	Number of Spectra	Peptide Abundance	Percent Coverage	Number of Unique Peptides	Number of Spectra	Peptide Abundance	Percent Coverage	Number of Unique Peptides	Number of Spectra	Peptide Abundance	Percent Coverage	Number of Unique Peptides	Number of Spectra	Peptide Abundance	Percent Coverage	Number of Unique Peptides	Number of Spectra	Peptide Abundance	Percent Coverage	Number of Unique Peptides	Number of Spectra	Peptide Abundance	Percent Coverage	Number of Unique Peptides	Number of Spectra	Peptide Abundance	Percent Coverage	Number of Unique Peptides	Number of Spectra	Peptide Abundance	Percent Coverage	Number of Unique Peptides	Number of Spectra	Peptide Abundance	Percent Coverage	Number of Unique Peptides	Number of Spectra	Peptide Abundance	Percent Coverage	Number of Unique Peptides	Number of Spectra	Peptide Abundance	Percent Coverage	Number of Unique Peptides	Number of Spectra	Peptide Abundance
Core matrisome	ECM Glycoproteins	Laminin subunit alpha-5	LAMA5	104	133000000	0.267	73	48	43200000	0.159	40	183	852000000	0.306	81	179	426000000	0.251	77	164	1440000000	0.348	99	103	414000000	0.215	77	25	70400000	0.079	17	28	61300000	0.085	20	176	646000000	0.24	79	49	125000000	0.056	31	40	57500000	0.029	27	0	0
Core matrisome	ECM Glycoproteins	Fibrillin-1	FBN1	669	6320000000	0.443	160	317	1930000000	0.334	82	87	544000000	0.158	40	427	1610000000	0.361	104	711	43200000000	0.451	160	518	12200000000	0.377	130	317	5570000000	0.357	98	232	4340000000	0.309	92	717	7930000000	0.358	141	176	2230000000	0.32	67	217	2050000000	0.393	82	111	777000000
Core matrisome	ECM Glycoproteins	Isoform 15 of Fibronectin	FN1	59	72600000	0.238	39	26	20100000	0.129	19	161	957000000	0.366	56	160	362000000	0.322	53	282	11000000000	0.485	80	234	5020000000	0.401	68	352	9040000000	0.509	85	230	6430000000	0.446	75	402	4120000000	0.447	80	269	7370000000	0.42	77	222	3240000000	0.476	86	21	4790000
Core matrisome	ECM Glycoproteins	Laminin subunit beta-2	LAMB2	58	77600000	0.29	38	51	39000000	0.269	34	152	1240000000	0.345	48	132	486000000	0.384	52	76	1150000000	0.36	43	39	185000000	0.23	29	21	44800000	0.127	17	9	23400000	0.064	9	82	312000000	0.263	37	11	6340000	0.103	10	10	12100000	0.071	8	3	71800
Core matrisome	ECM Glycoproteins	EMILIN-1	EMILIN1	91	395000000	0.497	40	30	59400000	0.222	19	87	602000000	0.495	39	111	325000000	0.473	37	103	4100000000	0.552	44	90	1580000000	0.47	42	82	1320000000	0.467	35	63	1440000000	0.403	32	177	2560000000	0.542	42	35	219000000	0.23	18	36	235000000	0.3	23	3	388000
Core matrisome	ECM Glycoproteins	Tenascin-X	TNXB	11	5500000	0.038	10	4	996000	0.007	3	7	7050000	0.024	6	12	5370000	0.033	10	97	617000000	0.192	56	16	35300000	0.044	13	1	411000	0.004	1	1	818000	0.002	1	4	2300000	0.015	4	2	191000	0.013	2	1	5770000	0.005	1	0	0
Core matrisome	ECM Glycoproteins	Tenascin	TNC	19	20700000	0.109	15	4	2600000	0.021	3	62	308000000	0.229	33	41	76800000	0.128	16	192	7030000000	0.475	72	68	746000000	0.261	39	173	3670000000	0.447	67	112	1890000000	0.324	47	153	1670000000	0.274	45	58	421000000	0.222	31	46	259000000	0.201	30	7	2140000
Core matrisome	ECM Glycoproteins	Laminin subunit gamma-1	LAMC1	95	212000000	0.407	48	38	51700000	0.192	25	131	1480000000	0.316	40	86	238000000	0.321	38	96	1660000000	0.423	48	49	432000000	0.233	29	76	617000000	0.31	38	52	555000000	0.267	33	68	481000000	0.293	35	13	60000000	0.106	11	13	32600000	0.08	10	1	215000
Core matrisome	ECM Glycoproteins	Fibrinogen alpha chain	FGA	35	95100000	0.158	14	23	46900000	0.12	10	20	61300000	0.116	8	42	97400000	0.144	13	105	3320000000	0.303	24	113	2510000000	0.272	24	293	17800000000	0.467	39	119	3970000000	0.414	27	101	747000000	0.346	29	34	164000000	0.206	15	36	194000000	0.184	17	20	10500000
Core matrisome	ECM Glycoproteins	Periostin, osteoblast specific factor	POSTN	201	950000000	0.527	37	25	33000000	0.208	13	56	171000000	0.378	24	216	1710000000	0.561	39	104	2810000000	0.438	34	156	2900000000	0.509	37	119	2640000000	0.456	32	78	1750000000	0.404	27	177	2490000000	0.567	36	234	6960000000	0.485	39	216	3730000000	0.588	57	8	2230000
Core matrisome	ECM Glycoproteins	Fibrinogen beta chain	FGB	27	104000000	0.513	19	19	69500000	0.417	14	24	51800000	0.48	16	66	192000000	0.551	21	120	8420000000	0.694	32	107	4030000000	0.702	26	398	42400000000	0.755	41	108	5880000000	0.631	27	77	691000000	0.604	22	49	635000000	0.584	25	50	698000000	0.539	20	36	32800000
Core matrisome	ECM Glycoproteins	Transforming growth factor-beta-induced protein ig-h3	TGFBI	96	447000000	0.565	30	31	73900000	0.273	17	68	402000000	0.448	21	101	251000000	0.496	24	227	8520000000	0.616	33	105	1780000000	0.452	24	118	2000000000	0.51	25	89	1410000000	0.513	24	262	5330000000	0.524	30	73	574000000	0.332	21	51	241000000	0.458	24	11	3620000
Core matrisome	ECM Glycoproteins	Fibrinogen gamma chain	FGG	40	128000000	0.465	18	31	111000000	0.505	16	41	114000000	0.523	18	67	305000000	0.644	22	110	9240000000	0.684	26	155	7640000000	0.56	24	367	55800000000	0.607	27	115	8320000000	0.503	21	111	1040000000	0.569	21	76	1300000000	0.465	19	68	589000000	0.505	19	34	14200000
Core matrisome	ECM Glycoproteins	Isoform 2 of Hemicentin-1	HMCN1	0	0	0	0	0	0	0	0	0	0	0	0	0	0	0	0	8	7630000	0.019	7	8	101000000	0.021	8	3	3570000	0.013	3	1	9540000	0.002	1	0	0	0	0	1	336000	0.003	1	2	885000	0.004	2	0	0
Core matrisome	ECM Glycoproteins	von Willebrand factor	VWF	15	6910000	0.065	12	4	1670000	0.019	4	3	1720000	0.019	3	18	20700000	0.06	12	35	167000000	0.131	25	15	32400000	0.068	13	32	111000000	0.118	22	30	143000000	0.119	18	47	101000000	0.146	31	0	0	0	0	0	0	0	0	0	0
Core matrisome	ECM Glycoproteins	Laminin subunit beta-1	LAMB1	50	109000000	0.263	35	5	1420000	0.034	5	40	246000000	0.15	24	31	27800000	0.145	20	68	545000000	0.304	38	45	273000000	0.206	29	67	574000000	0.239	30	43	310000000	0.196	25	57	246000000	0.165	27	12	12200000	0.064	9	5	8190000	0.029	4	0	0
Core matrisome	ECM Glycoproteins	Laminin subunit alpha-4	LAMA4	30	22400000	0.101	13	7	1720000	0.051	6	48	164000000	0.202	28	44	41800000	0.159	23	59	616000000	0.234	33	25	81400000	0.134	19	86	754000000	0.294	41	45	333000000	0.198	29	57	177000000	0.181	24	7	4310000	0.036	4	4	4880000	0.04	4	0	0
Core matrisome	ECM Glycoproteins	Nidogen-1	NID1	109	262000000	0.286	63	33	40700000	0.217	25	122	922000000	0.267	49	86	185000000	0.223	38	111	1870000000	0.317	60	64	568000000	0.259	45	124	1490000000	0.315	60	78	1000000000	0.252	48	133	854000000	0.278	54	24	41600000	0.149	18	20	27000000	0.133	16	0	0
Core matrisome	ECM Glycoproteins	Matrix-remodeling-associated protein 5	MXRA5	0	0	0	0	0	0	0	0	0	0	0	0	0	0	0	0	29	100000000	0.097	19	16	18600000	0.059	12	20	50900000	0.068	14	12	27200000	0.053	9	26	24100000	0.07	16	35	49700000	0.121	23	12	16700000	0.058	10	0	0
Core matrisome	ECM Glycoproteins	Laminin subunit alpha-2	LAMA2	25	11400000	0.093	22	0	0	0	0	3	5960000	0.017	3	15	27300000	0.057	11	11	19900000	0.046	9	2	503000	0.008	2	0	0	0	0	0	0	0	0	26	30300000	0.084	19	0	0	0	0	0	0	0	0	0	0
Core matrisome	ECM Glycoproteins	Laminin subunit beta-3	LAMB3	11	5130000	0.078	6	0	0	0	0	0	0	0	0	7	1220000	0.046	3	13	40700000	0.13	10	25	38900000	0.246	19	0	0	0	0	0	0	0	0	31	52900000	0.173	15	55	149000000	0.343	27	34	48800000	0.255	20	0	0
Core matrisome	ECM Glycoproteins	Isoform 2 of Elastin	ELN	46	44800000	0.538	16	60	189000000	0.639	18	174	2200000000	0.678	22	313	3620000000	0.751	27	102	1280000000	0.73	21	51	160000000	0.589	15	88	617000000	0.657	18	50	410000000	0.538	15	393	4670000000	0.838	27	77	88700000	0.604	15	25	35700000	0.476	10	6	22800000
Core matrisome	ECM Glycoproteins	Latent-transforming growth factor beta-binding protein 1	LTBP1	14	15400000	0.087	10	5	1660000	0.036	5	3	1390000	0.032	3	3	130000	0.023	3	89	1800000000	0.21	30	50	405000000	0.158	22	35	104000000	0.128	17	25	109000000	0.133	17	70	158000000	0.201	31	23	51400000	0.104	13	16	39400000	0.086	10	2	262000
Core matrisome	ECM Glycoproteins	Peroxidasin homolog	PXDN	0	0	0	0	2	9560000	0.023	2	0	0	0	0	0	0	0	0	24	43800000	0.175	17	0	0	0	0	14	27900000	0.106	11	9	18800000	0.083	9	28	23800000	0.146	15	8	21200000	0.077	7	3	905000	0.044	3	0	0
Core matrisome	ECM Glycoproteins	Isoform LTBP-4S of Latent-transforming growth factor beta-binding protein 4	LTBP4	17	16100000	0.111	12	1	94100	0.005	1	0	0	0	0	5	1130000	0.033	4	45	629000000	0.211	24	12	48700000	0.123	11	7	21700000	0.061	6	9	20000000	0.082	8	37	50200000	0.154	19	0	0	0	0	0	0	0	0	1	20800
Core matrisome	ECM Glycoproteins	Latent-transforming growth factor beta-binding protein 2	LTBP2	0	0	0	0	0	0	0	0	0	0	0	0	0	0	0	0	41	214000000	0.165	17	23	126000000	0.119	13	15	29400000	0.09	10	9	58400000	0.053	6	39	62800000	0.176	20	5	8980000	0.031	4	5	6870000	0.031	4	0	0
Core matrisome	ECM Glycoproteins	EMILIN-2	EMILIN2	9	5250000	0.104	7	3	3520000	0.051	3	4	2840000	0.038	2	6	8060000	0.089	6	9	29200000	0.12	8	11	38900000	0.104	7	6	22300000	0.076	5	4	25400000	0.077	4	36	72500000	0.25	20	12	14100000	0.118	8	5	4090000	0.08	4	0	0
Core matrisome	ECM Glycoproteins	Laminin subunit gamma-2	LAMC2	5	3970000	0.053	5	1	198000	0.012	1	0	0	0	0	2	868000	0.034	2	4	5210000	0.051	4	14	29800000	0.16	11	0	0	0	0	0	0	0	0	17	45900000	0.177	15	34	146000000	0.266	20	22	58800000	0.222	17	0	0
Core matrisome	ECM Glycoproteins	Fibulin-2	FBLN2	4	808000	0.026	2	7	2460000	0.035	3	9	13200000	0.03	2	14	38200000	0.048	4	48	533000000	0.232	20	26	151000000	0.161	13	16	74700000	0.114	9	11	38100000	0.056	5	21	67100000	0.086	8	20	78600000	0.116	11	20	43800000	0.101	9	0	0
Core matrisome	ECM Glycoproteins	Tubulointerstitial nephritis antigen-like	TINAGL1	41	101000000	0.468	13	7	6620000	0.137	5	39	175000000	0.432	12	35	25400000	0.385	10	47	401000000	0.616	16	17	105000000	0.291	9	44	320000000	0.616	16	34	199000000	0.58	15	35	79800000	0.46	13	8	51200000	0.199	6	8	31000000	0.162	5	3	1530000
Core matrisome	ECM Glycoproteins	Thrombospondin-2	THBS2	0	0	0	0	0	0	0	0	0	0	0	0	0	0	0	0	13	39600000	0.039	11	9	19800000	0.062	9	7	73200000	0.011	6	8	134000000	0.011	6	13	57600000	0.011	10	72	452000000	0.193	37	54	192000000	0.18	34	2	572000
Core matrisome	ECM Glycoproteins	Adipocyte enhancer-binding protein 1	AEBP1	2	3710000	0.027	2	1	2540000	0.014	1	0	0	0	0	4	3560000	0.047	3	18	98100000	0.14	12	4	9460000	0.06	4	7	27200000	0.079	7	3	2540000	0.043	3	8	15600000	0.075	6	27	945000000	0.186	18	12	46200000	0.107	11	0	0
Core matrisome	ECM Glycoproteins	Vitronectin	VTN	14	38600000	0.211	9	12	28000000	0.211	9	16	53100000	0.196	8	25	33200000	0.274	11	24	391000000	0.238	10	26	561000000	0.269	12	47	1870000000	0.236	11	12	302000000	0.144	6	19	44600000	0.188	7	54	4720000000	0.248	12	53	1130000000	0.317	16	3	12000000
Core matrisome	ECM Glycoproteins	von Willebrand factor A domain-containing protein 1	VWA1	7	1680000	0.184	5	2	224000	0.076	2	32	55600000	0.516	12	15	19600000	0.213	6	32	281000000	0.433	12	6	18800000	0.148	5	43	408000000	0.433	13	25	214000000	0.37	10	22	150000000	0.283	9	0	0	0	0	0	0	0	0	0	0
Core matrisome	ECM Glycoproteins	Thrombospondin type-1 domain-containing protein 4	THSD4	10	4680000	0.117	9	1	1970000	0.01	1	0	0	0	0	3	298000	0.056	3	11	37900000	0.139	10	3	4640000	0.045	3	5	657000	0.073	5	5	4050000	0.066	5	25	20500000	0.223	17	0	0	0	0	0	0	0	0	0	0
Core matrisome	ECM Glycoproteins	Fibulin-5	FBLN5	10	17600000	0.156	6	4	2160000	0.073	3	8	9470000	0.093	4	11	6940000	0.191	7	49	1560000000	0.388	13	30	264000000	0.361	11	13	60400000	0.258	8	7	37200000	0.187	5	33	85300000	0.314	10	4	6590000	0.174	4	1	922000	0.02	1	0	0
Core matrisome	ECM Glycoproteins	Multimerin-1	MMRN1	0	0	0	0	0	0	0	0	0	0	0	0	0	0	0	0	9	20400000	0.081	7	7	14100000	0.088	7	7	6120000	0.085	7	6	4630000	0.057	5	9	8680000	0.1	9	0	0	0	0	0	0	0	0	0	0
Core matrisome	ECM Glycoproteins	Agrin	AGRN	0	0	0	0	0	0	0	0	0	0	0	0	0	0	0	0	25	99300000	0.142	20	11	22400000	0.065	9	9	46000000	0.066	8	7	29100000	0.05	7	4	3280000	0.023	4	4	2290000	0.034	4	1	466000	0.005	1	0	0
Core matrisome	ECM Glycoproteins	Fibulin-1	FBLN1	5	2490000	0.064	3	2	315000	0.046	2	10	10300000	0.099	6	17	18500000	0.187	8	71	1960000000	0.31	22	21	149000000	0.137	9	25	273000000	0.192	11	15	174000000	0.155	9	19	27700000	0.193	11	8	22800000	0.099	7	3	4620000	0.073	3	1	424000
Core matrisome	ECM Glycoproteins	EGF-containing fibulin-like extracellular matrix protein 1	EFEMP1	14	29100000	0.352	11	7	1710000	0.18	6	8	11900000	0.073	2	6	6750000	0.115	4	81	2050000000	0.519	18	54	456000000	0.361	14	36	193000000	0.373	13	26	144000000	0.326	10	60	332000000	0.375	12	28	61100000	0.312	10	21	42200000	0.261	9	5	20200000
Core matrisome	ECM Glycoproteins	Matrilin-2	MATN2	22	38100000	0.177	14	1	670000	0.011	1	12	17500000	0.1	6	9	7090000	0.095	5	8	33200000	0.095	6	4	3150000	0.054	4	0	0	0	0	0	0	0	0	16	20100000	0.11	6	0	0	0	0	0	0	0	0	0	0
Core matrisome	ECM Glycoproteins	Isoform 4 of Extracellular matrix protein 1	ECM1	6	2240000	0.155	5	0	0	0	0	0	0	0	0	3	4720000	0.065	2	10	71100000	0.174	6	13	26700000	0.215	7	9	42400000	0.176	6	4	13600000	0.056	2	14	78100000	0.238	9	9	27500000	0.225	8	6	22500000	0.132	5	0	0
Core matrisome	ECM Glycoproteins	Isoform 2 of Sushi repeat-containing protein SRPX	SRPX	2	711000	0.048	2	1	939000	0.026	1	7	44900000	0.146	4	38	108000000	0.272	10	1	529000	0.053	1	1	2720000	0.026	1	0	0	0	0	0	0	0	0	0	0	0	0	0	0	0	0	0	0	0	0	0	0
Core matrisome	ECM Glycoproteins	cDNA FLJ54082, highly similar to Multimerin-2	MMRN2	0	0	0	0	0	0	0	0	0	0	0	0	0	0	0	0	1	1200000	0.015	1	1	1040000	0.02	1	1	1600000	0.015	1	2	2720000	0.036	2	0	0	0	0	0	0	0	0	0	0	0	0	0	0
Core matrisome	ECM Glycoproteins	Fibroleukin	FGL2	0	0	0	0	0	0	0	0	0	0	0	0	0	0	0	0	9	103000000	0.186	6	5	12700000	0.111	4	6	13800000	0.141	5	4	8470000	0.1	3	12	24900000	0.207	7	0	0	0	0	0	0	0	0	0	0
Core matrisome	ECM Glycoproteins	Insulin-like growth factor-binding protein complex acid labile subunit	IGFALS	0	0	0	0	0	0	0	0	0	0	0	0	0	0	0	0	0	0	0	0	0	0	0	0	2	2990000	0.055	2	0	0	0	0	0	0	0	0	26	102000000	0.214	9	11	31600000	0.169	8	0	0
Core matrisome	ECM Glycoproteins	cDNA FLJ60269, highly similar to Homo sapiens nephronectin (NPNT), mRNA	NPNT	16	11900000	0.149	7	3	1180000	0.065	3	3	1340000	0.046	2	10	2130000	0.06	3	3	8380000	0.022	2	8	26700000	0.128	6	0	0	0	0	0	0	0	0	11	23500000	0.085	4	0	0	0	0	0	0	0	0	0	0
Core matrisome	ECM Glycoproteins	Microfibrillar-associated protein 4, isoform CRA_a	MFAP4	6	10600000	0.138	5	1	328000	0.06	1	9	14400000	0.259	5	7	2220000	0.09	2	31	2130000000	0.245	7	12	118000000	0.114	3	10	72800000	0.114	4	8	51500000	0.114	4	6	8000000	0.104	3	1	2170000	0.03	1	2	1290000	0.06	1	0	0
Core matrisome	ECM Glycoproteins	cDNA, FLJ78981, highly similar to Insulin-like growth factor-binding protein 7	IGFBP7	0	0	0	0	0	0	0	0	2	1180000	0.096	2	0	0	0	0	4	18300000	0.175	3	8	24700000	0.232	4	10	120000000	0.308	6	7	108000000	0.304	5	8	45300000	0.232	4	11	40400000	0.358	6	6	19400000	0.286	5	0	0
Core matrisome	ECM Glycoproteins	Fibronectin type III domain-containing protein 1	FNDC1	0	0	0	0	0	0	0	0	3	298000	0.032	3	0	0	0	0	5	2680000	0.039	5	1	1640000	0.006	1	0	0	0	0	0	0	0	0	0	0	0	0	2	4880000	0.02	2	2	1030000	0.008	2	0	0
Core matrisome	ECM Glycoproteins	Procollagen C-endopeptidase enhancer 1	PCOLCE	0	0	0	0	0	0	0	0	0	0	0	0	0	0	0	0	4	13500000	0.102	3	0	0	0	0	0	0	0	0	0	0	0	0	0	0	0	0	13	146000000	0.253	7	7	15200000	0.216	6	0	0
Core matrisome	ECM Glycoproteins	Dermatopontin	DPT	50	250000000	0.487	8	30	166000000	0.333	6	16	21000000	0.189	3	58	236000000	0.318	6	18	145000000	0.477	7	20	82000000	0.253	4	5	25700000	0.139	2	2	19600000	0.139	2	30	196000000	0.308	5	10	23400000	0.189	2	10	36300000	0.228	3	1	14000000
Core matrisome	ECM Glycoproteins	Papilin	PAPLN	0	0	0	0	0	0	0	0	0	0	0	0	0	0	0	0	5	3400000	0.048	3	3	2270000	0.037	3	2	5530000	0.031	2	0	0	0	0	3	3270000	0.049	3	0	0	0	0	0	0	0	0	0	0
Core matrisome	ECM Glycoproteins	Lactadherin	MFGE8	0	0	0	0	0	0	0	0	0	0	0	0	0	0	0	0	8	41200000	0.196	6	1	1380000	0.025	1	8	44400000	0.219	6	7	26200000	0.183	5	0	0	0	0	3	7300000	0.09	3	2	1060000	0.069	2	0	0
Core matrisome	ECM Glycoproteins	Sushi repeat-containing protein SRPX2	SRPX2	0	0	0	0	0	0	0	0	3	1320000	0.064	2	2	36400	0.038	1	3	8130000	0.107	3	0	0	0	0	2	2980000	0.073	2	2	2460000	0.07	2	0	0	0	0	2	12000000	0.068	2	2	1660000	0.079	2	0	0
Core matrisome	ECM Glycoproteins	Microfibrillar-associated protein 2	MFAP2	8	58600000	0.218	3	4	14100000	0.12	2	0	0	0	0	8	4780000	0.158	2	29	1260000000	0.284	4	29	460000000	0.327	7	12	71300000	0.224	3	9	65400000	0.158	2	29	117000000	0.158	2	6	47000000	0.224	3	7	21900000	0.158	2	0	0
Core matrisome	ECM Glycoproteins	Mutant p53 binding protein 1 (MBP1)	EFEMP2	0	0	0	0	0	0	0	0	0	0	0	0	0	0	0	0	26	144000000	0.241	8	6	23500000	0.119	3	4	15300000	0.11	3	4	9920000	0.139	4	0	0	0	0	3	4870000	0.119	3	2	2190000	0.09	2	0	0
Core matrisome	ECM Glycoproteins	EMILIN-3	EMILIN3	2	494000	0.045	2	0	0	0	0	3	3440000	0.044	2	4	3340000	0.07	3	0	0	0	0	0	0	0	0	0	0	0	0	0	0	0	0	3	4920000	0.044	2	0	0	0	0	0	0	0	0	0	0
Core matrisome	ECM Glycoproteins	WNT1-inducible-signaling pathway protein 2	WISP2	0	0	0	0	0	0	0	0	0	0	0	0	0	0	0	0	0	0	0	0	2	2360000	0.124	2	0	0	0	0	0	0	0	0	0	0	0	0	0	0	0	0	0	0	0	0	0	0
Core matrisome	ECM Glycoproteins	Cartilage oligomeric matrix protein	COMP	0	0	0	0	0	0	0	0	0	0	0	0	0	0	0	0	0	0	0	0	0	0	0	0	0	0	0	0	0	0	0	0	0	0	0	0	4	13400000	0.091	4	4	8160000	0.064	3	0	0
Core matrisome	ECM Glycoproteins	Sushi, von Willebrand factor type A, EGF and pentraxin domain-containing protein 1	SVEP1	0	0	0	0	0	0	0	0	0	0	0	0	0	0	0	0	0	0	0	0	0	0	0	0	1	25800000	0.069	1	1	1980000	0.002	1	2	2400000	0.128	2	0	0	0	0	0	0	0	0	0	0
Core matrisome	ECM Glycoproteins	Osteopontin	SPP1	0	0	0	0	0	0	0	0	0	0	0	0	0	0	0	0	0	0	0	0	0	0	0	0	0	0	0	0	0	0	0	0	0	0	0	0	2	19900000	0.092	2	8	74100000	0.114	5	6	10600000
Core matrisome	ECM Glycoproteins	Microfibrillar-associated protein 5	MFAP5	18	57500000	0.213	4	17	39200000	0.167	3	4	1690000	0.063	1	10	2900000	0.132	2	14	207000000	0.132	2	13	72100000	0.132	2	8	12800000	0.132	2	7	8280000	0.132	2	9	4210000	0.289	4	4	3090000	0.132	2	3	558000	0.132	2	0	0
Core matrisome	ECM Glycoproteins	UPF0464 protein C15orf44	C15orf44	0	0	0	0	0	0	0	0	0	0	0	0	0	0	0	0	4	2800000	0.07	3	2	1610000	0.052	2	2	2200000	0.046	2	4	9340000	0.064	3	0	0	0	0	0	0	0	0	0	0	0	0	0	0
Core matrisome	ECM Glycoproteins	von Willebrand factor A domain-containing protein 5A	VWA5A	0	0	0	0	0	0	0	0	0	0	0	0	0	0	0	0	1	1480000	0.012	1	2	585000	0.034	2	0	0	0	0	0	0	0	0	0	0	0	0	5	4140000	0.066	4	3	2980000	0.025	3	0	0
Core matrisome	ECM Glycoproteins	Spondin-2	SPON2	0	0	0	0	0	0	0	0	0	0	0	0	0	0	0	0	0	0	0	0	0	0	0	0	0	0	0	0	0	0	0	0	0	0	0	0	5	14400000	0.135	5	2	3410000	0.027	1	0	0
Core matrisome	ECM Glycoproteins	Secreted protein, acidic, cysteine-rich (Osteonectin), isoform CRA_a	SPARC	0	0	0	0	0	0	0	0	0	0	0	0	0	0	0	0	3	7940000	0.126	3	0	0	0	0	6	17800000	0.165	4	5	22500000	0.114	3	0	0	0	0	2	932000	0.069	2	1	201000	0.038	1	0	0
Core matrisome	ECM Glycoproteins	Leucine-rich repeat LGI family member 4	LGI4	0	0	0	0	0	0	0	0	0	0	0	0	3	4350000	0.076	3	0	0	0	0	0	0	0	0	0	0	0	0	0	0	0	0	3	585000	0.061	3	0	0	0	0	0	0	0	0	0	0
Core matrisome	ECM Glycoproteins	Cartilage intermediate layer protein 1	CILP	0	0	0	0	0	0	0	0	0	0	0	0	5	2520000	0.038	3	0	0	0	0	0	0	0	0	0	0	0	0	0	0	0	0	2	1160000	0.021	2	0	0	0	0	0	0	0	0	0	0
Core matrisome	ECM Glycoproteins	Insulin-like growth factor-binding protein 3	IGFBP3	0	0	0	0	0	0	0	0	0	0	0	0	0	0	0	0	0	0	0	0	0	0	0	0	0	0	0	0	0	0	0	0	2	974000	0.065	2	0	0	0	0	0	0	0	0	0	0
Core matrisome	ECM Glycoproteins	Spondin-1	SPON1	0	0	0	0	0	0	0	0	0	0	0	0	0	0	0	0	3	7730000	0.07	3	0	0	0	0	0	0	0	0	0	0	0	0	0	0	0	0	0	0	0	0	0	0	0	0	0	0
Core matrisome	ECM Glycoproteins	Insulin-like growth factor-binding protein 4	IGFBP4	0	0	0	0	0	0	0	0	0	0	0	0	0	0	0	0	0	0	0	0	0	0	0	0	0	0	0	0	0	0	0	0	0	0	0	0	6	10100000	0.158	3	2	341000	0.065	1	0	0
Core matrisome	ECM Glycoproteins	Isoform V of Acetylcholinesterase collagenic tail peptide	COLQ	0	0	0	0	0	0	0	0	0	0	0	0	0	0	0	0	0	0	0	0	0	0	0	0	1	75700	0.047	1	1	606000	0.062	1	0	0	0	0	0	0	0	0	0	0	0	0	0	0
Core matrisome	ECM Glycoproteins	Insulin-like growth factor-binding protein 5	IGFBP5	0	0	0	0	0	0	0	0	0	0	0	0	0	0	0	0	5	8590000	0.125	3	0	0	0	0	0	0	0	0	0	0	0	0	0	0	0	0	2	1400000	0.066	2	0	0	0	0	0	0
Core matrisome	ECM Glycoproteins	Collagen alpha-1(XXVI) chain	EMID2	3	285000	0.061	3	0	0	0	0	0	0	0	0	0	0	0	0	0	0	0	0	0	0	0	0	2	869000	0.072	2	1	10000000	0.061	1	0	0	0	0	0	0	0	0	0	0	0	0	0	0
Core matrisome	ECM Glycoproteins	BMP-binding endothelial regulator protein	BMPER	0	0	0	0	0	0	0	0	0	0	0	0	0	0	0	0	0	0	0	0	0	0	0	0	0	0	0	0	0	0	0	0	0	0	0	0	0	0	0	0	0	0	0	0	0	0
Core matrisome	ECM Glycoproteins	Isoform 3 of EMI domain-containing protein 1	EMID1	0	0	0	0	0	0	0	0	0	0	0	0	0	0	0	0	1	6570000	0.024	1	2	1160000	0.056	2	1	438000	0.024	1	2	6830000	0.054	2	4	658000	0.072	3	0	0	0	0	0	0	0	0	0	0
Core matrisome	ECM Glycoproteins	RPE-spondin	C8orf84	0	0	0	0	0	0	0	0	0	0	0	0	0	0	0	0	0	0	0	0	0	0	0	0	0	0	0	0	0	0	0	0	0	0	0	0	0	0	0	0	0	0	0	0	0	0
Core matrisome	ECM Glycoproteins	Isoform 6 of Deleted in malignant brain tumors 1 protein	DMBT1	0	0	0	0	0	0	0	0	0	0	0	0	0	0	0	0	0	0	0	0	0	0	0	0	0	0	0	0	0	0	0	0	2	2630000	0.011	2	1	610000	0.009	1	2	7230000	0.011	2	0	0
Core matrisome	ECM Glycoproteins	Isoform 2 of Cysteine-rich with EGF-like domain protein 1	CRELD1	0	0	0	0	0	0	0	0	0	0	0	0	0	0	0	0	0	0	0	0	0	0	0	0	1	221000	0.037	1	2	16200000	0.063	2	0	0	0	0	0	0	0	0	0	0	0	0	0	0
Core matrisome	ECM Glycoproteins	Otolin-1	OTOL1	0	0	0	0	0	0	0	0	0	0	0	0	0	0	0	0	0	0	0	0	0	0	0	0	0	0	0	0	0	0	0	0	0	0	0	0	1	676000	0.069	1	3	2380000	0.169	3	0	0
Core matrisome	ECM Glycoproteins	von Willebrand factor A domain-containing protein 3A	VWA3A	0	0	0	0	0	0	0	0	0	0	0	0	0	0	0	0	3	27700000	0.027	3	2	7540000	0.016	2	0	0	0	0	0	0	0	0	0	0	0	0	0	0	0	0	0	0	0	0	0	0
Core matrisome	ECM Glycoproteins	Tubulointerstitial nephritis antigen	TINAG	0	0	0	0	0	0	0	0	0	0	0	0	0	0	0	0	0	0	0	0	0	0	0	0	0	0	0	0	0	0	0	0	0	0	0	0	0	0	0	0	0	0	0	0	0	0
Core matrisome	ECM Glycoproteins	Tsukushin	TSKU	0	0	0	0	0	0	0	0	0	0	0	0	0	0	0	0	2	837000	0.036	1	0	0	0	0	0	0	0	0	0	0	0	0	0	0	0	0	0	0	0	0	0	0	0	0	0	0
Core matrisome	ECM Glycoproteins	Matrix Gla protein	MGP	0	0	0	0	0	0	0	0	0	0	0	0	0	0	0	0	0	0	0	0	0	0	0	0	0	0	0	0	0	0	0	0	0	0	0	0	0	0	0	0	0	0	0	0	0	0
Core matrisome	ECM Glycoproteins	Gliomedin	GLDN	0	0	0	0	0	0	0	0	0	0	0	0	0	0	0	0	0	0	0	0	0	0	0	0	0	0	0	0	0	0	0	0	0	0	0	0	1	2020000	0.038	1	2	2500000	0.107	2	0	0
Core matrisome	ECM Glycoproteins	Fibronectin type III domain-containing protein 8	FNDC8	0	0	0	0	0	0	0	0	0	0	0	0	0	0	0	0	0	0	0	0	0	0	0	0	2	106000000	0.077	1	3	38400000	0.114	2	0	0	0	0	0	0	0	0	0	0	0	0	0	0
Core matrisome	ECM Glycoproteins	von Willebrand factor A domain-containing protein 5B1	VWA5B1	0	0	0	0	0	0	0	0	0	0	0	0	0	0	0	0	0	0	0	0	0	0	0	0	0	0	0	0	0	0	0	0	2	35300000	0.037	2	0	0	0	0	0	0	0	0	0	0
Core matrisome	ECM Glycoproteins	Reelin	RELN	0	0	0	0	0	0	0	0	0	0	0	0	0	0	0	0	0	0	0	0	0	0	0	0	0	0	0	0	0	0	0	0	0	0	0	0	1	65800	0.004	1	1	71100	0.006	1	0	0
Core matrisome	ECM Glycoproteins	Protein eyes shut homolog	EYS	0	0	0	0	0	0	0	0	0	0	0	0	0	0	0	0	0	0	0	0	0	0	0	0	0	0	0	0	0	0	0	0	0	0	0	0	0	0	0	0	2	1960000	0.013	2	0	0
Core matrisome	ECM Glycoproteins	Immunoglobulin superfamily member 10	IGSF10	0	0	0	0	0	0	0	0	0	0	0	0	0	0	0	0	0	0	0	0	0	0	0	0	1	1020000	0.01	1	1	2460000	0.006	1	0	0	0	0	0	0	0	0	0	0	0	0	0	0
Core matrisome	Collagens	Collagen alpha-3(VI) chain	COL6A3	267	2470000000	0.377	103	206	930000000	0.302	86	523	6280000000	0.421	121	618	3840000000	0.374	106	612	48300000000	0.51	131	415	9340000000	0.426	115	572	23800000000	0.484	122	420	14000000000	0.454	116	650	9790000000	0.386	108	185	2110000000	0.313	82	203	1810000000	0.366	92	92	99500000
Core matrisome	Collagens	Collagen alpha-1(III) chain	COL3A1	1188	58000000000	0.618	111	1057	46300000000	0.623	116	761	13500000000	0.574	95	1074	13700000000	0.598	98	717	74400000000	0.58	79	692	28300000000	0.655	92	373	8030000000	0.559	74	269	4790000000	0.515	58	1018	24000000000	0.655	83	376	9640000000	0.555	65	522	14800000000	0.583	87	472	4820000000
Core matrisome	Collagens	Collagen alpha-2(I) chain	COL1A2	909	47900000000	0.659	81	1357	101000000000	0.713	92	720	22000000000	0.663	71	1694	54400000000	0.691	94	678	137000000000	0.669	71	793	60500000000	0.644	76	397	19100000000	0.597	60	293	12300000000	0.588	59	970	37000000000	0.685	68	483	32200000000	0.679	70	658	37400000000	0.678	78	577	8990000000
Core matrisome	Collagens	Collagen alpha-1(I) chain	COL1A1	1082	67700000000	0.658	100	1256	115000000000	0.643	97	725	9740000000	0.585	67	1195	14200000000	0.633	87	947	132000000000	0.66	82	822	43700000000	0.627	85	588	21500000000	0.618	71	367	9730000000	0.517	54	903	18600000000	0.61	75	571	22200000000	0.564	65	686	20900000000	0.596	75	867	13100000000
Core matrisome	Collagens	Collagen alpha-1(XII) chain	COL12A1	26	480000000	0.083	18	13	5830000	0.068	12	40	42400000	0.131	26	37	37100000	0.099	17	204	3750000000	0.435	93	105	702000000	0.322	67	256	4790000000	0.431	98	173	2400000000	0.384	87	180	665000000	0.321	71	72	333000000	0.223	50	67	285000000	0.231	43	12	417000000
Core matrisome	Collagens	Collagen alpha-1(VI) chain	COL6A1	190	2080000000	0.51	46	106	653000000	0.433	33	256	4420000000	0.496	40	267	4520000000	0.384	30	249	26500000000	0.58	44	173	6020000000	0.406	34	206	10400000000	0.421	33	137	8530000000	0.401	29	243	7940000000	0.4	34	56	837000000	0.264	21	60	763000000	0.258	24	40	21800000
Core matrisome	Collagens	Collagen alpha-2(V) chain	COL5A2	121	1420000000	0.474	48	78	672000000	0.381	26	93	661000000	0.354	32	104	543000000	0.432	31	86	3260000000	0.481	36	55	777000000	0.362	26	52	1260000000	0.312	24	38	643000000	0.26	18	154	1780000000	0.419	34	69	1140000000	0.379	28	64	1300000000	0.392	26	65	277000000
Core matrisome	Collagens	Collagen alpha-2(VI) chain	COL6A2	124	1610000000	0.406	39	47	308000000	0.268	22	212	3450000000	0.421	43	144	1230000000	0.287	28	162	13200000000	0.327	28	90	2120000000	0.332	25	113	5120000000	0.36	29	81	4050000000	0.311	26	142	2790000000	0.295	28	30	601000000	0.176	15	36	425000000	0.232	19	21	24200000
Core matrisome	Collagens	Collagen alpha-1(XIV) chain	COL14A1	46	81800000	0.234	29	84	184000000	0.325	39	47	126000000	0.234	28	168	535000000	0.389	50	143	3990000000	0.456	52	79	833000000	0.298	34	31	112000000	0.182	21	8	18000000	0.066	7	76	320000000	0.244	31	26	146000000	0.124	16	24	76400000	0.165	17	3	1110000
Core matrisome	Collagens	Collagen alpha-1(VII) chain	COL7A1	26	118000000	0.134	23	11	25900000	0.091	9	7	334000000	0.041	5	11	5140000	0.07	10	10	89400000	0.054	7	17	196000000	0.123	17	19	66700000	0.114	16	12	60900000	0.084	11	55	154000000	0.267	39	6	24700000	0.044	6	8	14800000	0.048	7	9	64400000
Core matrisome	Collagens	Collagen alpha-2(IV) chain	COL4A2	133	1060000000	0.32	33	62	233000000	0.307	25	171	1400000000	0.212	25	138	313000000	0.258	26	120	4420000000	0.276	28	89	1130000000	0.236	24	123	2150000000	0.27	27	85	1770000000	0.3	28	201	1650000000	0.265	31	47	255000000	0.226	20	35	143000000	0.182	15	48	127000000
Core matrisome	Collagens	Collagen alpha-1(V) chain	COL5A1	118	2770000000	0.195	39	99	1570000000	0.163	37	69	419000000	0.113	27	95	341000000	0.121	30	100	2400000000	0.17	42	71	1180000000	0.203	35	60	391000000	0.091	26	42	314000000	0.127	25	136	1050000000	0.155	42	89	919000000	0.144	30	67	1210000000	0.081	22	95	597000000
Core matrisome	Collagens	Collagen alpha-6(VI) chain	COL6A6	2	31200000	0.013	2	2	105000	0.013	2	0	0	0	0	0	0	0	0	1	1340000	0.007	1	4	133000000	0.037	4	0	0	0	0	0	0	0	0	0	0	0	0	5	18800000	0.03	4	3	30200000	0.034	3	0	0
Core matrisome	Collagens	Collagen alpha-1(XVI) chain	COL16A1	25	121000000	0.165	14	14	22500000	0.124	9	6	30600000	0.056	3	19	46700000	0.147	9	13	68200000	0.128	9	9	24500000	0.09	6	7	32300000	0.107	6	5	10600000	0.068	5	23	118000000	0.175	12	4	20200000	0.053	4	6	53300000	0.079	5	12	19600000
Core matrisome	Collagens	Collagen alpha-1(IV) chain	COL4A1	89	733000000	0.131	23	48	151000000	0.145	16	94	1850000000	0.157	17	66	316000000	0.133	20	103	3060000000	0.165	18	65	1120000000	0.168	15	93	2600000000	0.152	18	65	1450000000	0.164	18	104	3250000000	0.153	21	19	68200000	0.113	10	29	63100000	0.132	16	31	165000000
Core matrisome	Collagens	Collagen, type XVIII, alpha 1, isoform CRA_b	COL18A1	2	476000	0.025	2	0	0	0	0	7	12300000	0.04	5	13	12300000	0.143	9	34	525000000	0.226	20	6	13900000	0.048	4	17	96900000	0.106	9	19	87600000	0.166	13	12	13600000	0.081	8	17	79600000	0.085	10	12	43900000	0.127	9	1	3940000
Core matrisome	Collagens	Collagen alpha-1(X) chain	COL10A1	7	41800000	0.164	4	5	83900000	0.105	3	3	1510000	0.12	3	3	3840000	0.098	3	1	780000	0.03	1	9	62700000	0.205	8	2	6020000	0.06	2	0	0	0	0	14	21600000	0.308	11	4	7260000	0.088	3	4	30900000	0.127	4	10	28000000
Core matrisome	Collagens	Collagen alpha-1(XXVIII) chain	COL28A1	19	41200000	0.14	13	14	26700000	0.207	13	12	173000000	0.176	11	19	17500000	0.144	12	4	634000000	0.092	3	2	35700000	0.064	2	2	1070000	0.055	2	3	50300000	0.065	3	11	297000000	0.128	9	2	67900000	0.056	2	1	427000	0.038	1	1	272000
Core matrisome	Collagens	Collagen alpha-6(IV) chain	COL4A6	17	207000000	0.121	12	3	44600000	0.052	3	8	12900000	0.102	7	7	17500000	0.108	6	5	17800000	0.064	5	2	346000	0.019	2	3	7290000	0.032	3	5	4160000	0.079	5	15	63200000	0.159	11	3	9730000	0.066	3	4	55000000	0.062	4	0	0
Core matrisome	Collagens	Cell proliferation-inducing protein 41	COL8A1	4	2120000	0.059	3	2	11400000	0.046	2	12	11100000	0.136	8	23	29800000	0.139	9	32	551000000	0.284	15	8	34200000	0.092	7	10	31500000	0.143	8	3	5020000	0.055	3	53	235000000	0.269	17	0	0	0	0	3	3140000	0.083	3	12	4620000
Core matrisome	Collagens	Collagen alpha-3(IV) chain	COL4A3	2	2190000	0.04	2	3	2250000	0.037	3	8	9530000	0.095	7	8	15100000	0.091	6	3	18000000	0.047	3	3	7580000	0.05	3	3	46100000	0.023	2	2	3140000	0.029	2	2	198000	0.035	2	5	64700000	0.075	5	4	21600000	0.051	4	3	9730000
Core matrisome	Collagens	Isoform 2 of Collagen alpha-1(XXII) chain	COL22A1	5	10600000	0.08	5	2	703000	0.047	2	0	0	0	0	0	0	0	0	7	11900000	0.098	7	4	10700000	0.046	4	7	78700000	0.09	7	5	53300000	0.089	5	0	0	0	0	3	6170000	0.026	3	3	15300000	0.024	3	1	581000
Core matrisome	Collagens	Collagen alpha-1(XV) chain	COL15A1	3	473000	0.049	3	1	119000	0.017	1	5	2780000	0.056	5	2	1650000	0.017	2	20	170000000	0.116	13	3	1650000	0.041	3	14	75300000	0.114	10	10	56500000	0.062	7	6	3350000	0.045	4	9	46600000	0.07	8	8	11800000	0.055	6	0	0
Core matrisome	Collagens	Collagen alpha-4(IV) chain	COL4A4	4	2710000	0.052	4	2	72700000	0.027	2	0	0	0	0	3	92900	0.059	3	1	1060000	0.015	1	2	3420000	0.027	2	4	31900000	0.072	4	1	4600000	0.013	1	0	0	0	0	3	15600000	0.037	3	5	2520000	0.061	5	3	6330000
Core matrisome	Collagens	Collagen alpha-2(VIII) chain	COL8A2	2	13600000	0.068	2	1	1410000	0.021	1	4	860000	0.122	3	0	0	0	0	15	74200000	0.247	9	4	3380000	0.145	4	4	27200000	0.096	4	1	9380000	0.031	1	11	634000000	0.142	4	2	611000	0.085	2	2	4020000	0.062	2	0	0
Core matrisome	Collagens	Collagen alpha-1(XIX) chain	COL19A1	7	88600000	0.115	6	6	87900000	0.084	3	5	1300000	0.069	4	0	0	0	0	4	14200000	0.053	3	6	26000000	0.09	5	8	15600000	0.099	7	2	914000	0.037	2	3	23100000	0.064	3	3	25500000	0.058	3	6	30000000	0.105	4	0	0
Core matrisome	Collagens	Isoform Short of Collagen alpha-1(IX) chain	COL9A1	4	13300000	0.144	4	4	46700000	0.103	3	5	976000	0.24	5	0	0	0	0	2	23600000	0.095	2	1	3460000	0.026	1	2	15300000	0.048	2	1	386000	0.044	1	5	13500000	0.225	5	0	0	0	0	0	0	0	0	2	4160000
Core matrisome	Collagens	Collagen alpha-1(XXI) chain	COL21A1	10	18300000	0.198	9	7	19700000	0.157	7	7	48600000	0.057	5	19	32700000	0.138	7	4	11000000	0.052	4	3	4340000	0.07	3	0	0	0	0	0	0	0	0	3	130000	0.085	3	0	0	0	0	0	0	0	0	0	0
Core matrisome	Collagens	Isoform 3 of Collagen alpha-1(XXV) chain	COL25A1	2	126000000	0.125	2	4	33200000	0.17	4	5	68200000	0.173	4	5	3830000	0.082	5	2	6450000	0.142	2	1	202000000	0.075	1	5	87400000	0.12	5	1	865000	0.043	1	6	25400000	0.189	6	3	5790000	0.106	3	3	2160000	0.027	2	6	68000000
Core matrisome	Collagens	Collagen alpha-2(IX) chain	COL9A2	2	620000	0.098	2	5	27100000	0.133	3	3	2330000	0.119	3	0	0	0	0	1	2190000	0.031	1	2	995000	0.066	2	1	5390000	0.026	1	2	1030000	0.049	2	0	0	0	0	3	2750000	0.105	3	0	0	0	0	3	1180000
Core matrisome	Collagens	Isoform 8 of Collagen alpha-1(XIII) chain	COL13A1	0	0	0	0	4	70800000	0.119	4	4	6780000	0.097	4	2	321000	0.09	2	7	3590000	0.205	7	4	13100000	0.119	3	6	9030000	0.158	6	2	559000	0.072	2	0	0	0	0	0	0	0	0	3	8660000	0.103	3	0	0
Core matrisome	Collagens	Collagen alpha-1(XVII) chain	COL17A1	1	1060000	0.016	1	2	2170000	0.033	2	0	0	0	0	2	1310000	0.05	2	0	0	0	0	0	0	0	0	3	90600000	0.028	2	2	12500000	0.022	2	0	0	0	0	1	170000	0.012	1	2	158000	0.028	2	2	1270000
Core matrisome	Collagens	Collagen alpha-1(XXIV) chain	COL24A1	5	54800000	0.035	2	6	30500000	0.064	3	0	0	0	0	0	0	0	0	5	64500000	0.071	3	2	10400000	0.031	2	0	0	0	0	0	0	0	0	0	0	0	0	4	7060000	0.032	3	1	3640000	0.013	1	1	1780000
Core matrisome	Collagens	Collagen alpha-3(IX) chain	COL9A3	2	87300000	0.078	2	0	0	0	0	0	0	0	0	3	68200000	0.108	3	2	372000000	0.057	2	1	4340000	0.017	1	2	215000000	0.109	2	2	11300000	0.035	2	4	12400000	0.105	2	0	0	0	0	0	0	0	0	2	17000000
Core matrisome	Collagens	Collagen alpha-1(XXIII) chain	COL23A1	1	45100	0.048	1	2	373000	0.05	2	2	395000	0.111	2	0	0	0	0	3	5680000	0.096	3	4	10200000	0.135	3	2	676000	0.122	2	1	141000	0.027	1	2	3780000	0.166	2	0	0	0	0	0	0	0	0	4	569000
Core matrisome	Collagens	Collagen alpha-5(VI) chain	COL6A5	4	1590000	0.019	4	1	275000	0.013	1	0	0	0	0	0	0	0	0	0	0	0	0	0	0	0	0	1	2310000	0.008	1	1	161000	0.01	1	0	0	0	0	0	0	0	0	3	662000000	0.026	2	0	0
Core matrisome	Collagens	Isoform 3 of Collagen alpha-1(XX) chain	COL20A1	0	0	0	0	0	0	0	0	0	0	0	0	3	13000000	0.082	3	0	0	0	0	0	0	0	0	0	0	0	0	0	0	0	0	3	31200000	0.071	3	0	0	0	0	0	0	0	0	0	0
Core matrisome	Proteoglycans	Basement membrane-specific heparan sulfate proteoglycan core protein	HSPG2	322	1300000000	0.492	130	130	240000000	0.296	78	501	4720000000	0.547	140	415	1150000000	0.467	116	448	10400000000	0.546	137	220	2110000000	0.364	97	347	4030000000	0.531	127	223	2390000000	0.421	107	487	3710000000	0.465	125	120	424000000	0.274	67	80	232000000	0.198	49	1	1140000
Core matrisome	Proteoglycans	Versican core protein	VCAN	23	28800000	0.041	15	4	1830000	0.012	3	14	17000000	0.024	7	7	7130000	0.021	5	34	865000000	0.057	17	22	254000000	0.045	12	28	224000000	0.064	16	12	143000000	0.028	8	34	45900000	0.051	16	18	86800000	0.034	11	16	46700000	0.035	9	0	0
Core matrisome	Proteoglycans	Prolargin	PRELP	14	31100000	0.319	9	11	15200000	0.238	8	30	139000000	0.424	13	32	30300000	0.272	9	85	4400000000	0.57	15	24	204000000	0.345	9	17	86500000	0.316	8	11	39100000	0.28	7	3	5200000	0.094	3	8	62100000	0.164	5	4	44800000	0.13	3	1	17300
Core matrisome	Proteoglycans	Biglycan	BGN	10	14200000	0.222	6	16	20500000	0.26	7	27	118000000	0.345	10	48	203000000	0.459	14	106	6530000000	0.589	17	68	2130000000	0.529	16	62	1520000000	0.51	14	38	630000000	0.391	11	26	99300000	0.377	10	30	316000000	0.366	10	29	179000000	0.41	11	5	4120000
Core matrisome	Proteoglycans	Lumican	LUM	28	72800000	0.428	12	25	87500000	0.428	13	31	77000000	0.568	14	47	151000000	0.375	12	96	5440000000	0.671	18	29	258000000	0.343	9	35	296000000	0.399	12	22	125000000	0.428	11	26	76500000	0.31	8	39	550000000	0.42	14	36	189000000	0.559	16	0	0
Core matrisome	Proteoglycans	Decorin	DCN	60	328000000	0.582	16	38	183000000	0.481	12	68	737000000	0.596	15	89	1100000000	0.467	13	124	6980000000	0.601	16	65	826000000	0.604	16	40	397000000	0.467	10	20	128000000	0.194	6	14	208000000	0.323	8	11	77700000	0.3	6	8	25800000	0.203	6	1	133000
Core matrisome	Proteoglycans	Mimecan	OGN	40	299000000	0.376	16	18	43200000	0.278	12	27	93800000	0.384	14	15	73200000	0.213	8	75	2930000000	0.432	14	14	76600000	0.303	8	7	45400000	0.193	4	4	19000000	0.12	3	0	0	0	0	2	847000	0.067	2	1	600000	0.022	1	0	0
Core matrisome	Proteoglycans	ASPN protein	ASPN	18	15300000	0.304	10	12	7000000	0.223	6	19	66100000	0.398	14	8	3340000	0.151	4	34	484000000	0.486	14	39	508000000	0.385	12	14	87000000	0.265	8	8	40400000	0.184	6	0	0	0	0	7	21700000	0.143	4	5	8250000	0.161	4	0	0
Core matrisome	Proteoglycans	Bone marrow proteoglycan	PRG2	37	598000000	0.324	7	24	241000000	0.382	7	22	176000000	0.337	6	35	21200000	0.319	6	56	5020000000	0.387	8	28	600000000	0.337	6	11	84900000	0.238	4	12	533000000	0.319	6	65	266000000	0.324	7	8	23400000	0.274	5	5	26400000	0.175	3	5	1430000
Core matrisome	Proteoglycans	Proteoglycan 4	PRG4	0	0	0	0	0	0	0	0	0	0	0	0	0	0	0	0	1	102000	0.016	1	4	1880000	0.04	3	0	0	0	0	0	0	0	0	0	0	0	0	3	7710000	0.032	3	4	1800000	0.049	4	0	0
Core matrisome	Proteoglycans	Isoform 3 of Podocan	PODN	0	0	0	0	0	0	0	0	0	0	0	0	0	0	0	0	18	74600000	0.21	12	0	0	0	0	0	0	0	0	0	0	0	0	0	0	0	0	0	0	0	0	0	0	0	0	0	0
Core matrisome	Proteoglycans	Proteoglycan 3	PRG3	22	52100000	0.248	4	14	16700000	0.248	4	10	10300000	0.16	3	8	3030000	0.213	3	32	654000000	0.391	5	15	140000000	0.16	3	8	18700000	0.16	3	9	91700000	0.16	3	24	28200000	0.248	4	3	1780000	0.084	2	5	3540000	0.084	2	0	0
Core matrisome	Proteoglycans	Fibromodulin	FMOD	0	0	0	0	0	0	0	0	2	282000	0.061	2	0	0	0	0	9	55200000	0.212	5	1	953000	0.026	1	1	296000	0.026	1	1	249000	0.029	1	0	0	0	0	4	6330000	0.071	3	0	0	0	0	0	0
Core matrisome	Proteoglycans	Osteomodulin	OMD	0	0	0	0	0	0	0	0	0	0	0	0	0	0	0	0	2	3890000	0.168	2	1	24500	0.03	1	0	0	0	0	0	0	0	0	0	0	0	0	0	0	0	0	0	0	0	0	0	0
Core matrisome	Proteoglycans	Hyaluronan and proteoglycan link protein 4	HAPLN4	0	0	0	0	0	0	0	0	0	0	0	0	0	0	0	0	0	0	0	0	0	0	0	0	0	0	0	0	0	0	0	0	2	203000	0.119	2	0	0	0	0	0	0	0	0	0	0
Matrisome-associated	ECM-affiliated Proteins	Mucin-2	MUC2	160	863000000	0.185	69	139	542000000	0.155	57	247	4160000000	0.146	58	2	536000	0.008	2	59	455000000	0.122	38	127	1610000000	0.141	52	8	14000000	0.025	7	114	1560000000	0.145	51	27	32300000	0.041	15	0	0	0	0	0	0	0	0	0	0
Matrisome-associated	ECM-affiliated Proteins	Annexin A6, isoform CRA_c	ANXA6	7	5690000	0.1	7	0	0	0	0	14	20300000	0.208	11	10	45700000	0.214	10	36	344000000	0.367	20	14	27200000	0.208	12	18	74500000	0.238	13	29	126000000	0.326	19	4	3450000	0.056	3	67	834000000	0.479	32	42	251000000	0.452	28	2	1080000
Matrisome-associated	ECM-affiliated Proteins	Isoform 2 of Annexin A2	ANXA2	17	37900000	0.355	13	4	1230000	0.156	4	24	122000000	0.414	13	29	52000000	0.364	13	47	2840000000	0.521	19	49	2520000000	0.45	16	45	810000000	0.481	17	49	1500000000	0.481	17	12	28100000	0.257	9	21	432000000	0.434	15	12	41100000	0.425	11	15	3480000
Matrisome-associated	ECM-affiliated Proteins	Galectin-4	LGALS4	36	326000000	0.405	16	15	42000000	0.306	8	44	251000000	0.597	17	7	5170000	0.167	4	38	892000000	0.365	10	38	576000000	0.306	8	56	1650000000	0.386	12	67	4150000000	0.411	14	41	353000000	0.318	9	15	170000000	0.272	8	16	77000000	0.213	6	1	1700000
Matrisome-associated	ECM-affiliated Proteins	Plexin-B2	PLXNB2	0	0	0	0	0	0	0	0	0	0	0	0	0	0	0	0	9	11200000	0.063	7	4	3880000	0.033	4	17	23800000	0.115	15	26	83000000	0.153	21	0	0	0	0	2	2910000	0.013	2	0	0	0	0	0	0
Matrisome-associated	ECM-affiliated Proteins	Annexin A1	ANXA1	1	243000	0.037	1	1	85000	0.069	1	3	2680000	0.15	3	13	18200000	0.312	9	6	21300000	0.199	5	4	4430000	0.13	3	2	13000000	0.109	2	3	18400000	0.109	2	6	11500000	0.15	4	37	463000000	0.45	17	39	160000000	0.488	18	0	0
Matrisome-associated	ECM-affiliated Proteins	Annexin A3	ANXA3	0	0	0	0	0	0	0	0	0	0	0	0	0	0	0	0	0	0	0	0	4	6880000	0.117	3	2	1980000	0.083	2	0	0	0	0	0	0	0	0	36	1700000000	0.424	16	39	455000000	0.603	18	0	0
Matrisome-associated	ECM-affiliated Proteins	Annexin A11	ANXA11	8	5070000	0.164	6	0	0	0	0	2	421000	0.061	2	4	3240000	0.093	3	8	58000000	0.091	6	14	26800000	0.19	13	10	42100000	0.168	8	17	143000000	0.201	14	2	933000	0.053	2	30	341000000	0.269	16	20	97000000	0.306	13	0	0
Matrisome-associated	ECM-affiliated Proteins	Annexin A4	ANXA4	0	0	0	0	0	0	0	0	3	1280000	0.134	3	4	3810000	0.125	3	5	35700000	0.131	4	4	8140000	0.159	4	7	31600000	0.241	6	15	135000000	0.253	8	2	1050000	0.084	2	16	161000000	0.272	9	11	43400000	0.291	10	0	0
Matrisome-associated	ECM-affiliated Proteins	Annexin A7	ANXA7	0	0	0	0	0	0	0	0	0	0	0	0	3	805000	0.081	3	16	53800000	0.27	12	3	12200000	0.067	3	3	18700000	0.069	3	8	80100000	0.141	7	0	0	0	0	8	47500000	0.118	7	1	5160000	0.018	1	0	0
Matrisome-associated	ECM-affiliated Proteins	Protein ERGIC-53	LMAN1	1	562000	0.043	1	0	0	0	0	4	2000000	0.092	3	0	0	0	0	17	209000000	0.337	10	9	71900000	0.235	7	23	379000000	0.298	8	28	674000000	0.286	9	0	0	0	0	8	25100000	0.164	4	4	3540000	0.092	2	0	0
Matrisome-associated	ECM-affiliated Proteins	Annexin A5	ANXA5	0	0	0	0	0	0	0	0	0	0	0	0	0	0	0	0	12	79900000	0.306	8	5	2630000	0.065	2	13	26700000	0.234	7	19	103000000	0.331	9	2	483000	0.078	2	21	147000000	0.262	9	16	31300000	0.318	10	0	0
Matrisome-associated	ECM-affiliated Proteins	Ficolin-1	FCN1	0	0	0	0	0	0	0	0	0	0	0	0	0	0	0	0	8	14100000	0.211	3	2	751000	0.116	2	2	4440000	0.122	2	0	0	0	0	0	0	0	0	18	297000000	0.193	8	19	34600000	0.328	9	0	0
Matrisome-associated	ECM-affiliated Proteins	Hemopexin	HPX	0	0	0	0	0	0	0	0	0	0	0	0	0	0	0	0	0	0	0	0	0	0	0	0	1	4050000	0.023	1	5	18000000	0.129	4	0	0	0	0	11	78300000	0.209	7	8	34200000	0.235	6	0	0
Matrisome-associated	ECM-affiliated Proteins	Galectin-3	LGALS3	11	12300000	0.22	5	8	6990000	0.224	5	11	14200000	0.276	6	6	4360000	0.196	4	39	936000000	0.324	9	28	402000000	0.264	6	22	172000000	0.232	5	26	471000000	0.296	8	10	23300000	0.224	5	25	111000000	0.244	6	17	87000000	0.236	5	0	0
Matrisome-associated	ECM-affiliated Proteins	Galectin-1	LGALS1	18	50100000	0.629	6	5	16200000	0.318	4	15	47500000	0.644	6	17	31000000	0.437	5	52	2630000000	0.703	7	19	192000000	0.407	4	29	591000000	0.57	5	18	215000000	0.437	5	22	53700000	0.437	5	36	559000000	0.437	5	23	207000000	0.348	6	1	1330000
Matrisome-associated	ECM-affiliated Proteins	C-type lectin domain family 11 member A	CLEC11A	0	0	0	0	0	0	0	0	0	0	0	0	0	0	0	0	7	43800000	0.151	4	3	2680000	0.071	2	2	2000000	0.043	1	2	5120000	0.095	2	0	0	0	0	0	0	0	0	0	0	0	0	0	0
Matrisome-associated	ECM-affiliated Proteins	Galectin-9	LGALS9	1	341000	0.039	1	0	0	0	0	3	905000	0.098	2	0	0	0	0	9	46500000	0.216	6	7	18000000	0.194	5	4	14100000	0.157	4	8	100000000	0.239	6	3	8830000	0.095	3	7	27900000	0.135	4	5	18500000	0.078	2	0	0
Matrisome-associated	ECM-affiliated Proteins	Complement C1q subcomponent subunit B	C1QB	0	0	0	0	3	6360000	0.158	3	2	2160000	0.185	2	0	0	0	0	4	1290000000	0.245	4	5	10300000	0.272	3	1	1380000	0.059	1	0	0	0	0	2	3400000	0.126	2	7	68600000	0.225	4	2	18900000	0.09	2	0	0
Matrisome-associated	ECM-affiliated Proteins	Pulmonary surfactant-associated protein D	SFTPD	0	0	0	0	0	0	0	0	0	0	0	0	0	0	0	0	3	28000000	0.202	3	6	340000000	0.24	4	1	220000	0.082	1	2	4930000	0.114	2	5	76200000	0.248	4	2	17600000	0.082	2	1	127000	0.08	1	0	0
Matrisome-associated	ECM-affiliated Proteins	Mucin-16	MUC16	0	0	0	0	0	0	0	0	0	0	0	0	0	0	0	0	3	15200000	0.003	3	2	6730000	0.001	2	2	218000000	0.001	2	3	5470000	0.003	3	0	0	0	0	1	6660000	0	1	2	255000	0.001	2	0	0
Matrisome-associated	ECM-affiliated Proteins	Sema domain, immunoglobulin domain (Ig), transmembrane domain (TM) and short cytoplasmic domain, (Semaphorin) 4B	SEMA4B	0	0	0	0	0	0	0	0	0	0	0	0	0	0	0	0	0	0	0	0	0	0	0	0	0	0	0	0	0	0	0	0	0	0	0	0	14	12700000	0.137	8	2	1390000	0.028	1	0	0
Matrisome-associated	ECM-affiliated Proteins	Complement C1q subcomponent subunit C	C1QC	5	2940000	0.212	4	0	0	0	0	0	0	0	0	2	286000	0.102	2	2	538000	0.053	1	2	5130000	0.126	2	3	4550000	0.175	3	0	0	0	0	4	3920000	0.138	3	18	89500000	0.363	7	9	35700000	0.212	4	0	0
Matrisome-associated	ECM-affiliated Proteins	Glypican-4	GPC4	0	0	0	0	0	0	0	0	0	0	0	0	0	0	0	0	2	2590000	0.061	2	2	353000	0.059	2	3	4940000	0.066	2	2	8630000	0.066	2	0	0	0	0	3	7200000	0.086	3	2	2020000	0.059	2	0	0
Matrisome-associated	ECM-affiliated Proteins	Mucin-13	MUC13	0	0	0	0	0	0	0	0	0	0	0	0	0	0	0	0	1	2680000	0.037	1	8	17400000	0.142	4	5	111000000	0.115	4	8	121000000	0.146	5	0	0	0	0	0	0	0	0	0	0	0	0	0	0
Matrisome-associated	ECM-affiliated Proteins	Semaphorin-3B	SEMA3B	0	0	0	0	0	0	0	0	3	658000	0.049	3	7	2100000	0.052	3	0	0	0	0	0	0	0	0	0	0	0	0	0	0	0	0	0	0	0	0	0	0	0	0	0	0	0	0	0	0
Matrisome-associated	ECM-affiliated Proteins	Gremlin-1	GREM1	2	1170000	0.107	1	3	1260000	0.07	2	0	0	0	0	2	2520000	0.07	2	12	241000000	0.239	4	8	20400000	0.364	5	0	0	0	0	0	0	0	0	0	0	0	0	3	3300000	0.173	2	1	762000	0.07	1	0	0
Matrisome-associated	ECM-affiliated Proteins	Chondroitin sulfate proteoglycan 4	CSPG4	0	0	0	0	0	0	0	0	2	1200000	0.013	2	0	0	0	0	3	1770000	0.029	3	0	0	0	0	4	1020000	0.025	3	1	674000	0.011	1	0	0	0	0	0	0	0	0	0	0	0	0	0	0
Matrisome-associated	ECM-affiliated Proteins	Complement C1q tumor necrosis factor-related protein 9A	C1QTNF9	0	0	0	0	0	0	0	0	0	0	0	0	0	0	0	0	2	1310000	0.189	2	1	256000	0.045	1	0	0	0	0	0	0	0	0	0	0	0	0	2	604000	0.159	2	2	556000	0.141	2	0	0
Matrisome-associated	ECM-affiliated Proteins	Complement C1q subcomponent subunit A	C1QA	2	2810000	0.097	2	0	0	0	0	0	0	0	0	0	0	0	0	2	9730000	0.171	2	0	0	0	0	3	9010000	0.171	2	0	0	0	0	0	0	0	0	5	23600000	0.138	3	3	19500000	0.053	1	0	0
Matrisome-associated	ECM-affiliated Proteins	Plexin-D1	PLXND1	0	0	0	0	0	0	0	0	0	0	0	0	0	0	0	0	2	1260000	0.003	1	1	6330000	0.007	1	3	2990000	0.018	2	4	8070000	0.032	3	0	0	0	0	0	0	0	0	0	0	0	0	0	0
Matrisome-associated	ECM-affiliated Proteins	Semaphorin-4C	SEMA4C	0	0	0	0	0	0	0	0	0	0	0	0	0	0	0	0	0	0	0	0	0	0	0	0	4	43400000	0.1	4	0	0	0	0	0	0	0	0	0	0	0	0	0	0	0	0	0	0
Matrisome-associated	ECM-affiliated Proteins	Eosinophil lysophospholipase	CLC	0	0	0	0	0	0	0	0	0	0	0	0	0	0	0	0	0	0	0	0	0	0	0	0	0	0	0	0	0	0	0	0	0	0	0	0	9	133000000	0.253	4	1	7250000	0.112	1	0	0
Matrisome-associated	ECM-affiliated Proteins	Complement C1q tumor necrosis factor-related protein 5	C1QTNF5	0	0	0	0	0	0	0	0	0	0	0	0	0	0	0	0	1	572000	0.061	1	1	298000	0.061	1	0	0	0	0	0	0	0	0	0	0	0	0	1	1440000	0.061	1	4	14400000	0.271	4	0	0
Matrisome-associated	ECM-affiliated Proteins	Collectin-11	COLEC11	0	0	0	0	0	0	0	0	0	0	0	0	0	0	0	0	0	0	0	0	0	0	0	0	0	0	0	0	0	0	0	0	0	0	0	0	2	2070000	0.101	2	0	0	0	0	0	0
Matrisome-associated	ECM-affiliated Proteins	Plexin domain-containing protein 2	PLXDC2	0	0	0	0	0	0	0	0	0	0	0	0	0	0	0	0	4	8410000	0.073	3	0	0	0	0	1	1590000	0.022	1	1	3070000	0.022	1	0	0	0	0	0	0	0	0	0	0	0	0	0	0
Matrisome-associated	ECM-affiliated Proteins	C-type lectin domain family 12 member A	CLEC12A	0	0	0	0	0	0	0	0	0	0	0	0	0	0	0	0	0	0	0	0	0	0	0	0	0	0	0	0	0	0	0	0	0	0	0	0	3	7890000	0.109	3	2	708000	0.105	2	0	0
Matrisome-associated	ECM-affiliated Proteins	Semaphorin-3A	SEMA3A	0	0	0	0	0	0	0	0	0	0	0	0	0	0	0	0	0	0	0	0	0	0	0	0	0	0	0	0	0	0	0	0	0	0	0	0	8	4880000	0.057	3	2	2230000	0.036	2	0	0
Matrisome-associated	ECM-affiliated Proteins	Glypican-1	GPC1	0	0	0	0	0	0	0	0	0	0	0	0	0	0	0	0	3	6610000	0.091	3	0	0	0	0	0	0	0	0	0	0	0	0	0	0	0	0	0	0	0	0	0	0	0	0	0	0
Matrisome-associated	ECM-affiliated Proteins	Ficolin-3	FCN3	0	0	0	0	0	0	0	0	0	0	0	0	0	0	0	0	0	0	0	0	0	0	0	0	0	0	0	0	0	0	0	0	0	0	0	0	1	528000	0.03	1	2	316000	0.15	2	0	0
Matrisome-associated	ECM-affiliated Proteins	Collectin-12	COLEC12	0	0	0	0	0	0	0	0	0	0	0	0	0	0	0	0	2	4270000	0.04	2	0	0	0	0	0	0	0	0	0	0	0	0	0	0	0	0	0	0	0	0	0	0	0	0	2	9490000
Matrisome-associated	ECM-affiliated Proteins	Semaphorin-3C	SEMA3C	0	0	0	0	0	0	0	0	0	0	0	0	0	0	0	0	0	0	0	0	0	0	0	0	0	0	0	0	0	0	0	0	0	0	0	0	3	4060000	0.045	3	1	1520000	0.011	1	0	0
Matrisome-associated	ECM-affiliated Proteins	Glypican-6	GPC6	0	0	0	0	0	0	0	0	0	0	0	0	0	0	0	0	2	10500000	0.059	2	0	0	0	0	0	0	0	0	0	0	0	0	0	0	0	0	0	0	0	0	0	0	0	0	0	0
Matrisome-associated	ECM-affiliated Proteins	Complement C1q-like protein 3	C1QL3	0	0	0	0	0	0	0	0	3	748000	0.247	3	0	0	0	0	0	0	0	0	0	0	0	0	0	0	0	0	0	0	0	0	0	0	0	0	0	0	0	0	0	0	0	0	0	0
Matrisome-associated	ECM-affiliated Proteins	Isoform 3 of Galectin-8	LGALS8	0	0	0	0	0	0	0	0	0	0	0	0	0	0	0	0	0	0	0	0	0	0	0	0	0	0	0	0	0	0	0	0	0	0	0	0	1	503000	0.025	1	1	192000	0.033	1	0	0
Matrisome-associated	ECM-affiliated Proteins	Semaphorin-4A	SEMA4A	0	0	0	0	0	0	0	0	0	0	0	0	0	0	0	0	0	0	0	0	0	0	0	0	0	0	0	0	0	0	0	0	0	0	0	0	3	2970000	0.04	2	1	568000	0.022	1	0	0
Matrisome-associated	ECM-affiliated Proteins	Complement C1q tumor necrosis factor-related protein 2	C1QTNF2	0	0	0	0	0	0	0	0	0	0	0	0	0	0	0	0	0	0	0	0	0	0	0	0	0	0	0	0	0	0	0	0	0	0	0	0	0	0	0	0	0	0	0	0	0	0
Matrisome-associated	ECM-affiliated Proteins	Mucin-12	MUC12	0	0	0	0	0	0	0	0	0	0	0	0	0	0	0	0	0	0	0	0	0	0	0	0	0	0	0	0	1	207000	0.004	1	0	0	0	0	0	0	0	0	0	0	0	0	0	0
Matrisome-associated	ECM-affiliated Proteins	Plexin-A2	PLXNA2	0	0	0	0	0	0	0	0	0	0	0	0	0	0	0	0	0	0	0	0	0	0	0	0	0	0	0	0	0	0	0	0	3	3350000	0.036	3	0	0	0	0	0	0	0	0	0	0
Matrisome-associated	ECM-affiliated Proteins	Mucin-4	MUC4	0	0	0	0	0	0	0	0	0	0	0	0	0	0	0	0	2	8330000	0.017	2	1	2760000	0.003	1	0	0	0	0	0	0	0	0	0	0	0	0	0	0	0	0	0	0	0	0	0	0
Matrisome-associated	ECM-affiliated Proteins	Intelectin-2	ITLN2	2	482000	0.064	2	0	0	0	0	0	0	0	0	0	0	0	0	0	0	0	0	0	0	0	0	0	0	0	0	0	0	0	0	0	0	0	0	0	0	0	0	0	0	0	0	0	0
Matrisome-associated	ECM-affiliated Proteins	Tetranectin	CLEC3B	0	0	0	0	0	0	0	0	0	0	0	0	0	0	0	0	0	0	0	0	0	0	0	0	0	0	0	0	0	0	0	0	0	0	0	0	0	0	0	0	0	0	0	0	0	0
Matrisome-associated	ECM-affiliated Proteins	SEMA6C protein	SEMA6C	0	0	0	0	0	0	0	0	3	1740000	0.042	2	0	0	0	0	0	0	0	0	0	0	0	0	0	0	0	0	0	0	0	0	0	0	0	0	0	0	0	0	0	0	0	0	0	0
Matrisome-associated	ECM Regulators	Plasminogen	PLG	2	998000	0.027	1	0	0	0	0	2	2210000	0.027	1	10	10300000	0.16	6	21	163000000	0.314	14	17	86100000	0.223	11	42	472000000	0.477	24	24	148000000	0.322	17	9	15800000	0.158	7	118	5170000000	0.617	43	106	1600000000	0.658	51	5	3870000
Matrisome-associated	ECM Regulators	Protein-glutamine gamma-glutamyltransferase 2	TGM2	23	45400000	0.279	15	12	15600000	0.197	11	13	29700000	0.218	10	28	22500000	0.283	16	69	3250000000	0.452	26	37	525000000	0.333	18	52	1280000000	0.344	19	45	828000000	0.323	20	47	287000000	0.366	21	24	351000000	0.24	15	23	241000000	0.253	15	3	1030000
Matrisome-associated	ECM Regulators	Alpha-2-macroglobulin	A2M	2	517000	0.022	2	1	6940	0.012	1	3	539000	0.033	3	9	6880000	0.084	8	23	68500000	0.185	18	15	34700000	0.137	15	21	57600000	0.162	16	16	54600000	0.13	13	17	25300000	0.132	14	61	274000000	0.202	33	43	138000000	0.261	33	0	0
Matrisome-associated	ECM Regulators	Prothrombin	F2	0	0	0	0	0	0	0	0	0	0	0	0	0	0	0	0	3	5690000	0.04	2	1	4140000	0.032	1	29	378000000	0.311	14	6	48900000	0.149	5	0	0	0	0	39	359000000	0.401	19	31	326000000	0.395	18	10	126000000
Matrisome-associated	ECM Regulators	Serpin H1	SERPINH1	6	2830000	0.086	3	0	0	0	0	10	9350000	0.287	8	9	24500000	0.227	6	63	1700000000	0.538	20	29	364000000	0.418	11	87	2920000000	0.538	20	82	2800000000	0.557	20	19	37700000	0.284	8	11	49000000	0.172	6	11	22300000	0.2	7	21	22300000
Matrisome-associated	ECM Regulators	Cathepsin D	CTSD	0	0	0	0	0	0	0	0	0	0	0	0	10	15500000	0.109	3	5	12100000	0.101	3	4	14000000	0.143	4	2	785000	0.05	2	7	24500000	0.143	4	4	16800000	0.084	2	56	467000000	0.347	13	26	182000000	0.356	12	1	91800
Matrisome-associated	ECM Regulators	Cathepsin G	CTSG	15	21300000	0.349	9	4	39000000	0.262	3	28	104000000	0.494	10	11	6930000	0.305	6	15	180000000	0.541	9	21	95600000	0.372	9	37	494000000	0.541	11	20	341000000	0.541	10	7	389000000	0.329	5	76	1240000000	0.611	17	69	829000000	0.584	18	4	863000
Matrisome-associated	ECM Regulators	Alpha-1-antitrypsin	SERPINA1	0	0	0	0	0	0	0	0	7	12400000	0.124	5	19	10500000	0.179	5	1	1860000	0.023	1	9	25500000	0.186	7	6	6630000	0.153	6	11	48600000	0.27	8	3	5860000	0.09	3	48	765000000	0.401	17	42	555000000	0.49	20	1	196000
Matrisome-associated	ECM Regulators	cDNA FLJ59393, highly similar to Procollagen-lysine,2-oxoglutarate5-dioxygenase 1 (EC 1.14.11.4)	PLOD1	0	0	0	0	0	0	0	0	0	0	0	0	0	0	0	0	9	12900000	0.149	8	3	1730000	0.058	3	27	109000000	0.279	15	26	158000000	0.303	18	0	0	0	0	15	49400000	0.177	10	6	3860000	0.116	6	0	0
Matrisome-associated	ECM Regulators	Coagulation factor XIII A chain	F13A1	13	29100000	0.148	8	6	7070000	0.06	3	6	7170000	0.053	3	20	96100000	0.146	7	27	213000000	0.211	12	7	47300000	0.099	5	16	39300000	0.18	10	6	15600000	0.084	4	9	32500000	0.069	4	7	27700000	0.077	5	5	11000000	0.083	4	0	0
Matrisome-associated	ECM Regulators	Neutrophil elastase	ELANE	0	0	0	0	0	0	0	0	0	0	0	0	0	0	0	0	41	315000000	0.408	7	18	31800000	0.423	8	66	394000000	0.411	7	28	196000000	0.382	6	11	12800000	0.232	4	100	577000000	0.486	14	105	423000000	0.475	17	0	0
Matrisome-associated	ECM Regulators	Procollagen-lysine,2-oxoglutarate 5-dioxygenase 3	PLOD3	0	0	0	0	0	0	0	0	0	0	0	0	0	0	0	0	8	27600000	0.169	8	8	17900000	0.123	8	18	76400000	0.237	13	19	117000000	0.295	13	2	718000	0.043	2	3	15800000	0.043	2	4	1090000	0.046	3	0	0
Matrisome-associated	ECM Regulators	Kininogen 1, isoform CRA_a	KNG1	0	0	0	0	0	0	0	0	0	0	0	0	6	1260000	0.131	4	0	0	0	0	2	2930000	0.039	2	3	7250000	0.088	3	3	5790000	0.103	3	4	1040000	0.105	3	34	270000000	0.313	13	35	176000000	0.358	14	1	357000
Matrisome-associated	ECM Regulators	Lysyl oxidase homolog 1	LOXL1	0	0	0	0	0	0	0	0	3	434000	0.109	2	0	0	0	0	24	218000000	0.376	14	5	11400000	0.179	5	0	0	0	0	0	0	0	0	15	51100000	0.277	10	0	0	0	0	0	0	0	0	0	0
Matrisome-associated	ECM Regulators	Coagulation factor IX	F9	0	0	0	0	0	0	0	0	2	1480000	0.043	2	6	341000	0.091	3	5	11700000	0.088	3	6	10100000	0.143	5	9	57700000	0.208	7	5	20300000	0.091	3	13	6350000	0.171	6	22	148000000	0.253	12	9	42200000	0.156	6	2	2330000
Matrisome-associated	ECM Regulators	ADAMTSL4 protein	ADAMTSL4	5	1030000	0.064	5	2	267000	0.026	2	0	0	0	0	0	0	0	0	3	2590000	0.038	3	1	172000	0.015	1	0	0	0	0	0	0	0	0	2	243000	0.041	2	2	507000	0.02	2	1	13900	0.009	1	0	0
Matrisome-associated	ECM Regulators	cDNA, FLJ93914, highly similar to Homo sapiens histidine-rich glycoprotein (HRG), mRNA	HRG	2	1650000	0.038	2	0	0	0	0	1	564000	0.038	1	4	4340000	0.097	4	4	7930000	0.087	3	4	4490000	0.085	3	4	8180000	0.076	3	2	6530000	0.04	2	5	18400000	0.087	3	7	8830000	0.125	5	6	3680000	0.07	3	0	0
Matrisome-associated	ECM Regulators	Metalloproteinase inhibitor 3	TIMP3	3	2250000	0.137	3	4	2300000	0.194	4	4	3080000	0.189	4	56	290000000	0.412	9	4	12200000	0.203	4	4	3450000	0.137	3	2	13300000	0.109	2	2	6590000	0.099	2	14	24200000	0.246	5	16	119000000	0.374	7	3	11900000	0.151	3	0	0
Matrisome-associated	ECM Regulators	Cathepsin B	CTSB	3	3650000	0.053	1	1	36500	0.053	1	6	19000000	0.126	3	6	5320000	0.126	3	9	120000000	0.126	3	7	101000000	0.162	4	10	20300000	0.15	4	10	28000000	0.2	5	13	18300000	0.2	5	24	497000000	0.259	7	22	179000000	0.271	9	4	2490000
Matrisome-associated	ECM Regulators	Pigment epithelium-derived factor	SERPINF1	0	0	0	0	0	0	0	0	0	0	0	0	0	0	0	0	17	117000000	0.318	8	5	10400000	0.112	2	6	10000000	0.112	2	2	101000	0.071	1	0	0	0	0	23	112000000	0.217	7	17	75500000	0.344	10	0	0
Matrisome-associated	ECM Regulators	Serine protease HTRA1	HTRA1	0	0	0	0	0	0	0	0	5	2020000	0.131	4	0	0	0	0	13	161000000	0.191	6	9	24200000	0.137	5	8	15200000	0.177	6	3	7360000	0.093	2	4	8060000	0.047	3	17	38800000	0.302	11	11	29200000	0.21	8	0	0
Matrisome-associated	ECM Regulators	Inter-alpha-trypsin inhibitor heavy chain H1	ITIH1	1	189000	0.01	1	1	272000	0.019	1	5	5360000	0.102	5	2	1410000	0.042	2	8	19000000	0.124	6	4	6270000	0.059	3	5	11700000	0.091	4	7	31000000	0.133	6	0	0	0	0	8	147000000	0.091	7	3	25900000	0.048	3	0	0
Matrisome-associated	ECM Regulators	Inter-alpha (Globulin) inhibitor H2, isoform CRA_a	ITIH2	0	0	0	0	0	0	0	0	2	735000	0.027	2	3	3570000	0.057	3	1	5620000	0.034	1	7	12800000	0.087	6	7	25400000	0.109	5	2	2580000	0.027	2	7	9920000	0.047	3	24	340000000	0.099	8	27	186000000	0.135	9	0	0
Matrisome-associated	ECM Regulators	Disintegrin and metalloproteinase domain-containing protein 10	ADAM10	0	0	0	0	0	0	0	0	0	0	0	0	0	0	0	0	2	5300000	0.038	2	3	10300000	0.056	3	9	36500000	0.141	8	14	105000000	0.241	12	0	0	0	0	4	14600000	0.052	3	1	1080000	0.016	1	0	0
Matrisome-associated	ECM Regulators	Metalloproteinase inhibitor 1	TIMP1	0	0	0	0	0	0	0	0	0	0	0	0	0	0	0	0	2	8310000	0.193	2	5	13900000	0.333	4	13	63300000	0.666	10	9	45400000	0.483	6	3	3490000	0.13	3	21	1040000000	0.666	10	24	569000000	0.671	11	0	0
Matrisome-associated	ECM Regulators	Leukocyte elastase inhibitor	SERPINB1	0	0	0	0	0	0	0	0	5	1770000	0.126	4	0	0	0	0	3	13700000	0.063	3	2	616000	0.071	2	4	5770000	0.097	4	6	12000000	0.097	5	3	3170000	0.092	3	29	95300000	0.34	18	19	59200000	0.24	9	0	0
Matrisome-associated	ECM Regulators	cDNA FLJ58826, highly similar to Plasma protease C1 inhibitor	SERPING1	0	0	0	0	0	0	0	0	0	0	0	0	11	2750000	0.073	3	3	3020000	0.075	2	0	0	0	0	2	2570000	0.065	2	2	8140000	0.075	2	0	0	0	0	13	83500000	0.184	8	5	22700000	0.091	3	0	0
Matrisome-associated	ECM Regulators	Suppressor of tumorigenicity 14 protein	ST14	0	0	0	0	0	0	0	0	0	0	0	0	0	0	0	0	5	7830000	0.076	4	5	12700000	0.056	3	12	87400000	0.181	8	16	173000000	0.18	9	0	0	0	0	9	18300000	0.121	6	3	5340000	0.064	3	0	0
Matrisome-associated	ECM Regulators	cDNA FLJ51036, highly similar to Matrix metalloproteinase-9 (EC3.4.24.35)	MMP9	0	0	0	0	0	0	0	0	0	0	0	0	0	0	0	0	13	43600000	0.151	8	9	22800000	0.128	7	17	65400000	0.177	10	5	15800000	0.097	5	12	10700000	0.115	5	8	30100000	0.121	7	3	6250000	0.064	3	0	0
Matrisome-associated	ECM Regulators	Inter-alpha (Globulin) inhibitor H4 (Plasma Kallikrein-sensitive glycoprotein)	ITIH4	0	0	0	0	0	0	0	0	0	0	0	0	3	137000	0.026	3	4	15600000	0.026	3	3	6700000	0.026	3	5	16500000	0.046	4	1	4240000	0.009	1	4	1500000	0.043	3	15	64600000	0.089	8	8	12700000	0.06	5	0	0
Matrisome-associated	ECM Regulators	Protein AMBP	AMBP	2	4670000	0.056	2	3	4590000	0.096	3	12	56300000	0.198	6	10	56200000	0.264	7	5	60800000	0.164	4	3	37000000	0.096	3	0	0	0	0	0	0	0	0	6	23400000	0.198	5	5	129000000	0.144	4	4	30500000	0.122	4	0	0
Matrisome-associated	ECM Regulators	Isoform A of Procollagen-lysine,2-oxoglutarate 5-dioxygenase 2	PLOD2	0	0	0	0	0	0	0	0	0	0	0	0	0	0	0	0	3	1870000	0.025	3	0	0	0	0	6	10400000	0.092	5	14	27100000	0.145	9	0	0	0	0	7	10000000	0.117	7	1	116000	0.013	1	0	0
Matrisome-associated	ECM Regulators	Inter-alpha-trypsin inhibitor heavy chain H5	ITIH5	0	0	0	0	0	0	0	0	4	968000	0.071	4	5	4530000	0.07	3	9	13400000	0.067	5	0	0	0	0	3	3970000	0.022	2	0	0	0	0	3	196000	0.043	2	0	0	0	0	0	0	0	0	0	0
Matrisome-associated	ECM Regulators	Lysyl oxidase homolog 2	LOXL2	0	0	0	0	0	0	0	0	0	0	0	0	0	0	0	0	0	0	0	0	0	0	0	0	9	18500000	0.12	7	2	2620000	0.029	2	9	4320000	0.108	6	5	8380000	0.052	4	1	793000	0.015	1	0	0
Matrisome-associated	ECM Regulators	Cathepsin Z	CTSZ	0	0	0	0	0	0	0	0	0	0	0	0	0	0	0	0	0	0	0	0	0	0	0	0	0	0	0	0	0	0	0	0	0	0	0	0	5	11100000	0.125	4	4	8280000	0.158	4	0	0
Matrisome-associated	ECM Regulators	Antithrombin-III	SERPINC1	0	0	0	0	0	0	0	0	0	0	0	0	0	0	0	0	0	0	0	0	0	0	0	0	3	20200000	0.047	2	1	3500000	0.023	1	0	0	0	0	4	7330000	0.075	3	3	5890000	0.099	3	0	0
Matrisome-associated	ECM Regulators	Heparin cofactor 2	SERPIND1	0	0	0	0	0	0	0	0	0	0	0	0	0	0	0	0	0	0	0	0	0	0	0	0	8	16900000	0.11	6	1	553000	0.056	1	0	0	0	0	8	20300000	0.184	8	4	4340000	0.05	3	0	0
Matrisome-associated	ECM Regulators	Macrophage metalloelastase	MMP12	0	0	0	0	0	0	0	0	0	0	0	0	0	0	0	0	0	0	0	0	0	0	0	0	4	7510000	0.093	4	2	5140000	0.036	2	3	812000	0.042	2	11	41300000	0.21	9	5	12100000	0.108	5	0	0
Matrisome-associated	ECM Regulators	Hyaluronan-binding protein 2	HABP2	0	0	0	0	0	0	0	0	0	0	0	0	0	0	0	0	0	0	0	0	0	0	0	0	0	0	0	0	0	0	0	0	0	0	0	0	14	40200000	0.142	8	10	44000000	0.157	6	0	0
Matrisome-associated	ECM Regulators	Prolyl 4-hydroxylase subunit alpha-1	P4HA1	0	0	0	0	0	0	0	0	0	0	0	0	0	0	0	0	0	0	0	0	2	3460000	0.044	2	2	3330000	0.046	2	8	21700000	0.147	6	0	0	0	0	4	11900000	0.065	3	1	4330000	0.026	1	0	0
Matrisome-associated	ECM Regulators	Coagulation factor XII	F12	0	0	0	0	0	0	0	0	0	0	0	0	9	1600000	0.043	2	0	0	0	0	0	0	0	0	0	0	0	0	0	0	0	0	0	0	0	0	5	31300000	0.118	5	5	10900000	0.104	4	0	0
Matrisome-associated	ECM Regulators	Alpha-1-antichymotrypsin	SERPINA3	0	0	0	0	0	0	0	0	0	0	0	0	2	778000	0.064	2	2	4870000	0.044	1	0	0	0	0	2	1950000	0.069	2	1	2060000	0.044	1	0	0	0	0	6	16200000	0.089	5	5	4810000	0.066	3	0	0
Matrisome-associated	ECM Regulators	Cathepsin S	CTSS	0	0	0	0	0	0	0	0	2	206000	0.09	2	0	0	0	0	0	0	0	0	2	3280000	0.084	2	0	0	0	0	2	1860000	0.09	2	0	0	0	0	0	0	0	0	0	0	0	0	2	931000
Matrisome-associated	ECM Regulators	Alpha-2-antiplasmin	SERPINF2	0	0	0	0	0	0	0	0	0	0	0	0	0	0	0	0	0	0	0	0	0	0	0	0	0	0	0	0	0	0	0	0	0	0	0	0	4	21600000	0.095	4	0	0	0	0	0	0
Matrisome-associated	ECM Regulators	Angiotensinogen	AGT	0	0	0	0	0	0	0	0	0	0	0	0	0	0	0	0	8	8280000	0.119	3	0	0	0	0	1	42300	0.035	1	5	3380000	0.119	3	3	642000	0.074	3	15	10100000	0.164	5	2	1180000	0.059	2	0	0
Matrisome-associated	ECM Regulators	cDNA FLJ55211, highly similar to Glia-derived nexin	SERPINE2	0	0	0	0	0	0	0	0	0	0	0	0	0	0	0	0	4	5580000	0.088	3	2	398000	0.058	2	0	0	0	0	0	0	0	0	3	1020000	0.088	3	4	2060000	0.08	3	2	1240000	0.051	2	0	0
Matrisome-associated	ECM Regulators	ADAM DEC1	ADAMDEC1	2	1740000	0.051	2	1	440000	0.021	1	2	2980000	0.051	2	0	0	0	0	7	35700000	0.142	4	2	12800000	0.051	2	0	0	0	0	0	0	0	0	0	0	0	0	5	20700000	0.106	3	1	5240000	0.029	1	0	0
Matrisome-associated	ECM Regulators	Cystatin-B	CSTB	0	0	0	0	0	0	0	0	2	223000	0.244	2	0	0	0	0	6	30200000	0.459	3	4	6170000	0.459	3	4	6680000	0.459	3	7	24000000	0.459	3	0	0	0	0	9	59500000	0.785	6	4	16400000	0.459	3	0	0
Matrisome-associated	ECM Regulators	Cathepsin H	CTSH	0	0	0	0	0	0	0	0	0	0	0	0	0	0	0	0	1	977000	0.038	1	2	1010000	0.086	2	0	0	0	0	0	0	0	0	0	0	0	0	8	16000000	0.244	5	6	2460000	0.167	3	0	0
Matrisome-associated	ECM Regulators	Cathepsin F	CTSF	0	0	0	0	0	0	0	0	0	0	0	0	0	0	0	0	0	0	0	0	0	0	0	0	0	0	0	0	0	0	0	0	0	0	0	0	0	0	0	0	0	0	0	0	0	0
Matrisome-associated	ECM Regulators	Lysosomal protective protein	CTSA	0	0	0	0	0	0	0	0	0	0	0	0	0	0	0	0	0	0	0	0	0	0	0	0	1	2450000	0.022	1	5	13800000	0.122	4	0	0	0	0	2	19500000	0.079	2	4	8120000	0.158	4	0	0
Matrisome-associated	ECM Regulators	72 kDa type IV collagenase	MMP2	0	0	0	0	0	0	0	0	0	0	0	0	0	0	0	0	9	51300000	0.136	6	2	6350000	0.034	2	2	3660000	0.018	1	2	3680000	0.037	2	0	0	0	0	0	0	0	0	0	0	0	0	0	0
Matrisome-associated	ECM Regulators	Serpin B5	SERPINB5	0	0	0	0	0	0	0	0	0	0	0	0	0	0	0	0	0	0	0	0	0	0	0	0	0	0	0	0	0	0	0	0	0	0	0	0	15	44000000	0.189	6	14	52000000	0.216	7	0	0
Matrisome-associated	ECM Regulators	Dipeptidyl peptidase 1	CTSC	0	0	0	0	0	0	0	0	0	0	0	0	0	0	0	0	0	0	0	0	0	0	0	0	0	0	0	0	2	3210000	0.105	2	2	618000	0.123	2	7	18100000	0.185	5	3	4080000	0.149	3	0	0
Matrisome-associated	ECM Regulators	Isoform 3 of Prolyl 3-hydroxylase 1	LEPRE1	0	0	0	0	0	0	0	0	0	0	0	0	0	0	0	0	2	3900000	0.018	1	0	0	0	0	3	4180000	0.046	3	6	12200000	0.074	5	0	0	0	0	0	0	0	0	0	0	0	0	0	0
Matrisome-associated	ECM Regulators	Interstitial collagenase	MMP1	0	0	0	0	0	0	0	0	0	0	0	0	0	0	0	0	3	2240000	0.074	3	1	696000	0.031	1	3	6090000	0.091	3	0	0	0	0	0	0	0	0	2	828000	0.057	2	1	380000	0.031	1	0	0
Matrisome-associated	ECM Regulators	ADAM15 isoform 6b	ADAM15	0	0	0	0	0	0	0	0	0	0	0	0	0	0	0	0	0	0	0	0	0	0	0	0	1	261000	0.018	1	4	2860000	0.066	4	0	0	0	0	3	855000	0.077	3	0	0	0	0	0	0
Matrisome-associated	ECM Regulators	Inter-alpha-trypsin inhibitor heavy chain H3	ITIH3	0	0	0	0	0	0	0	0	0	0	0	0	0	0	0	0	0	0	0	0	0	0	0	0	1	568000	0.021	1	1	6660000	0.011	1	0	0	0	0	0	0	0	0	0	0	0	0	0	0
Matrisome-associated	ECM Regulators	Serpin B6	SERPINB6	0	0	0	0	0	0	0	0	0	0	0	0	2	752000	0.093	2	0	0	0	0	0	0	0	0	0	0	0	0	0	0	0	0	0	0	0	0	6	22400000	0.18	5	2	34000000	0.079	2	0	0
Matrisome-associated	ECM Regulators	Cathepsin L1	CTSL1	0	0	0	0	0	0	0	0	0	0	0	0	0	0	0	0	0	0	0	0	0	0	0	0	0	0	0	0	0	0	0	0	0	0	0	0	0	0	0	0	0	0	0	0	0	0
Matrisome-associated	ECM Regulators	Isoform MMP21/22B of Matrix metalloproteinase-23	MMP23B	0	0	0	0	0	0	0	0	0	0	0	0	0	0	0	0	2	1640000	0.044	2	1	129000	0.023	1	0	0	0	0	0	0	0	0	0	0	0	0	0	0	0	0	0	0	0	0	0	0
Matrisome-associated	ECM Regulators	Stromelysin-3	MMP11	0	0	0	0	0	0	0	0	0	0	0	0	0	0	0	0	2	10100000	0.036	2	0	0	0	0	2	3720000	0.053	2	1	1080000	0.026	1	5	2850000	0.03	1	2	281000	0.051	2	0	0	0	0	0	0
Matrisome-associated	ECM Regulators	A disintegrin and metalloproteinase with thrombospondin motifs 12	ADAMTS12	0	0	0	0	0	0	0	0	0	0	0	0	0	0	0	0	0	0	0	0	0	0	0	0	4	3690000	0.041	3	1	1390000	0.018	1	0	0	0	0	0	0	0	0	0	0	0	0	0	0
Matrisome-associated	ECM Regulators	Kallistatin	SERPINA4	0	0	0	0	0	0	0	0	0	0	0	0	0	0	0	0	0	0	0	0	0	0	0	0	0	0	0	0	0	0	0	0	0	0	0	0	4	8810000	0.074	3	1	3860000	0.028	1	0	0
Matrisome-associated	ECM Regulators	Coagulation factor XIII B chain	F13B	0	0	0	0	0	0	0	0	0	0	0	0	0	0	0	0	0	0	0	0	0	0	0	0	0	0	0	0	0	0	0	0	0	0	0	0	0	0	0	0	0	0	0	0	0	0
Matrisome-associated	ECM Regulators	Matrix metalloproteinase-19	MMP19	1	9930000	0.009	1	1	9040000	0.009	1	0	0	0	0	2	1380000	0.009	1	2	6310000	0.043	2	1	16500000	0.009	1	2	2220000	0.043	2	1	627000	0.033	1	0	0	0	0	3	207000000	0.039	2	2	127000000	0.009	1	0	0
Matrisome-associated	ECM Regulators	ADAMTS-like protein 1	ADAMTSL1	0	0	0	0	0	0	0	0	0	0	0	0	0	0	0	0	0	0	0	0	0	0	0	0	2	555000	0.033	2	0	0	0	0	6	3040000	0.027	2	0	0	0	0	0	0	0	0	0	0
Matrisome-associated	ECM Regulators	Bone morphogenetic protein 1	BMP1	1	1690000	0.007	1	2	9620000	0.017	1	0	0	0	0	0	0	0	0	0	0	0	0	0	0	0	0	0	0	0	0	0	0	0	0	0	0	0	0	4	1030000	0.046	4	4	3770000	0.022	4	0	0
Matrisome-associated	ECM Regulators	SERPINB12 protein	SERPINB12	0	0	0	0	0	0	0	0	0	0	0	0	0	0	0	0	0	0	0	0	0	0	0	0	0	0	0	0	0	0	0	0	0	0	0	0	0	0	0	0	0	0	0	0	0	0
Matrisome-associated	ECM Regulators	Disintegrin and metalloproteinase domain-containing protein 19	ADAM19	0	0	0	0	0	0	0	0	0	0	0	0	0	0	0	0	0	0	0	0	0	0	0	0	2	5270000	0.016	2	3	10800000	0.056	3	0	0	0	0	0	0	0	0	0	0	0	0	0	0
Matrisome-associated	ECM Regulators	CD109 antigen	CD109	0	0	0	0	0	0	0	0	0	0	0	0	0	0	0	0	0	0	0	0	0	0	0	0	0	0	0	0	0	0	0	0	0	0	0	0	3	5900000	0.026	3	1	1930000	0.011	1	0	0
Matrisome-associated	ECM Regulators	Matrix metalloproteinase-14	MMP14	0	0	0	0	0	0	0	0	0	0	0	0	0	0	0	0	0	0	0	0	0	0	0	0	2	1600000	0.029	2	1	456000	0.024	1	0	0	0	0	3	2550000	0.082	3	1	1230000	0.024	1	0	0
Matrisome-associated	ECM Regulators	Matrilysin	MMP7	0	0	0	0	0	0	0	0	0	0	0	0	0	0	0	0	0	0	0	0	0	0	0	0	0	0	0	0	0	0	0	0	0	0	0	0	5	27400000	0.146	3	2	3960000	0.097	2	0	0
Matrisome-associated	ECM Regulators	Disintegrin and metalloproteinase domain-containing protein 9	ADAM9	0	0	0	0	0	0	0	0	0	0	0	0	0	0	0	0	0	0	0	0	0	0	0	0	1	6830000	0.029	1	1	631000	0.021	1	3	784000	0.029	1	0	0	0	0	0	0	0	0	0	0
Matrisome-associated	ECM Regulators	Cystatin-C	CST3	0	0	0	0	0	0	0	0	0	0	0	0	0	0	0	0	0	0	0	0	0	0	0	0	2	5900000	0.253	2	5	8660000	0.253	2	0	0	0	0	0	0	0	0	0	0	0	0	0	0
Matrisome-associated	ECM Regulators	Trypsin-1	PRSS1	0	0	0	0	0	0	0	0	5	58900000	0.121	2	0	0	0	0	0	0	0	0	0	0	0	0	0	0	0	0	0	0	0	0	3	2360000	0.157	3	0	0	0	0	0	0	0	0	0	0
Matrisome-associated	ECM Regulators	Lysyl oxidase	LOX	0	0	0	0	0	0	0	0	0	0	0	0	0	0	0	0	1	573000	0.038	1	2	6530000	0.086	2	0	0	0	0	0	0	0	0	0	0	0	0	1	36900	0.062	1	2	681000	0.086	2	0	0
Matrisome-associated	ECM Regulators	Protein Z-dependent protease inhibitor	SERPINA10	0	0	0	0	0	0	0	0	0	0	0	0	0	0	0	0	0	0	0	0	0	0	0	0	0	0	0	0	0	0	0	0	0	0	0	0	3	7010000	0.058	3	0	0	0	0	0	0
Matrisome-associated	ECM Regulators	Prolyl 3-hydroxylase 3	LEPREL2	0	0	0	0	0	0	0	0	0	0	0	0	0	0	0	0	0	0	0	0	0	0	0	0	1	1410000	0.02	1	2	6520000	0.046	2	0	0	0	0	0	0	0	0	0	0	0	0	0	0
Matrisome-associated	ECM Regulators	UPF0450 protein C17orf58	C17orf58	0	0	0	0	0	0	0	0	7	2740000	0.226	2	12	7140000	0.226	2	0	0	0	0	0	0	0	0	0	0	0	0	0	0	0	0	0	0	0	0	0	0	0	0	0	0	0	0	0	0
Matrisome-associated	ECM Regulators	Heparanase-2	HPSE2	0	0	0	0	0	0	0	0	0	0	0	0	3	174000	0.043	2	0	0	0	0	0	0	0	0	0	0	0	0	0	0	0	0	0	0	0	0	0	0	0	0	0	0	0	0	0	0
Matrisome-associated	ECM Regulators	Coagulation factor VII	F7	0	0	0	0	0	0	0	0	0	0	0	0	0	0	0	0	0	0	0	0	0	0	0	0	0	0	0	0	0	0	0	0	0	0	0	0	2	8180000	0.021	1	4	9870000	0.07	2	0	0
Matrisome-associated	ECM Regulators	Urokinase-type plasminogen activator	PLAU	0	0	0	0	0	0	0	0	0	0	0	0	0	0	0	0	0	0	0	0	0	0	0	0	0	0	0	0	0	0	0	0	0	0	0	0	2	1500000	0.074	2	0	0	0	0	0	0
Matrisome-associated	ECM Regulators	Coagulation factor X	F10	0	0	0	0	0	0	0	0	0	0	0	0	0	0	0	0	0	0	0	0	0	0	0	0	0	0	0	0	0	0	0	0	0	0	0	0	1	98800	0.012	1	0	0	0	0	2	987000
Matrisome-associated	ECM Regulators	Chymotrypsin-like elastase family member 3A	CELA3A	0	0	0	0	0	0	0	0	0	0	0	0	0	0	0	0	0	0	0	0	0	0	0	0	1	6580000	0.1	1	0	0	0	0	0	0	0	0	0	0	0	0	0	0	0	0	0	0
Matrisome-associated	ECM Regulators	ADAM8 protein	ADAM8	0	0	0	0	0	0	0	0	0	0	0	0	0	0	0	0	0	0	0	0	0	0	0	0	0	0	0	0	0	0	0	0	0	0	0	0	3	2060000	0.027	2	0	0	0	0	0	0
Matrisome-associated	ECM Regulators	Peptide-N(4)-(N-acetyl-beta-glucosaminyl)asparagine amidase	NGLY1	0	0	0	0	0	0	0	0	0	0	0	0	0	0	0	0	0	0	0	0	0	0	0	0	0	0	0	0	0	0	0	0	0	0	0	0	2	1310000	0.032	2	1	185000	0.015	1	0	0
Matrisome-associated	ECM Regulators	Matrix metalloproteinase-28	MMP28	0	0	0	0	0	0	0	0	0	0	0	0	4	269000	0.067	3	0	0	0	0	0	0	0	0	0	0	0	0	0	0	0	0	0	0	0	0	0	0	0	0	0	0	0	0	0	0
Matrisome-associated	ECM Regulators	Serpin peptidase inhibitor, clade B (Ovalbumin), member 10	SERPINB10	0	0	0	0	0	0	0	0	0	0	0	0	0	0	0	0	0	0	0	0	0	0	0	0	0	0	0	0	0	0	0	0	0	0	0	0	2	308000	0.06	2	1	1830000	0.022	1	0	0
Matrisome-associated	ECM Regulators	Antileukoproteinase	SLPI	1	1360000	0.09	1	2	1640000	0.318	2	0	0	0	0	0	0	0	0	0	0	0	0	0	0	0	0	0	0	0	0	0	0	0	0	0	0	0	0	0	0	0	0	0	0	0	0	0	0
Matrisome-associated	ECM Regulators	Neurotrypsin	PRSS12	0	0	0	0	0	0	0	0	0	0	0	0	0	0	0	0	0	0	0	0	0	0	0	0	1	644000	0.011	1	2	7340000	0.022	2	0	0	0	0	0	0	0	0	0	0	0	0	0	0
Matrisome-associated	ECM Regulators	Pappalysin-2	PAPPA2	0	0	0	0	0	0	0	0	0	0	0	0	0	0	0	0	0	0	0	0	0	0	0	0	0	0	0	0	0	0	0	0	0	0	0	0	3	44200000	0.041	3	0	0	0	0	0	0
Matrisome-associated	ECM Regulators	Hyaluronidase-2	HYAL2	0	0	0	0	0	0	0	0	0	0	0	0	0	0	0	0	0	0	0	0	0	0	0	0	1	328000	0.033	1	0	0	0	0	0	0	0	0	0	0	0	0	0	0	0	0	0	0
Matrisome-associated	ECM Regulators	Plasma serine protease inhibitor	SERPINA5	0	0	0	0	0	0	0	0	0	0	0	0	0	0	0	0	0	0	0	0	0	0	0	0	0	0	0	0	0	0	0	0	0	0	0	0	0	0	0	0	0	0	0	0	0	0
Matrisome-associated	ECM Regulators	A disintegrin and metalloproteinase with thrombospondin motifs 9	ADAMTS9	0	0	0	0	0	0	0	0	0	0	0	0	0	0	0	0	0	0	0	0	0	0	0	0	0	0	0	0	0	0	0	0	0	0	0	0	0	0	0	0	0	0	0	0	0	0
Matrisome-associated	ECM Regulators	Isoform SCCA1b of Serpin B3	SERPINB3	0	0	0	0	0	0	0	0	0	0	0	0	0	0	0	0	2	49500000	0.044	1	1	5540000	0.062	1	0	0	0	0	0	0	0	0	0	0	0	0	0	0	0	0	0	0	0	0	0	0
Matrisome-associated	Secreted Factors	Angiopoietin-related protein 6	ANGPTL6	0	0	0	0	0	0	0	0	0	0	0	0	9	2150000	0.157	6	7	18800000	0.162	5	3	7490000	0.08	3	4	6100000	0.141	4	1	412000	0.028	1	3	7630000	0.052	2	0	0	0	0	0	0	0	0	0	0
Matrisome-associated	Secreted Factors	Inhibin beta E chain	INHBE	2	509000	0.045	1	0	0	0	0	0	0	0	0	0	0	0	0	4	8570000	0.045	1	12	77600000	0.265	7	0	0	0	0	0	0	0	0	0	0	0	0	0	0	0	0	0	0	0	0	0	0
Matrisome-associated	Secreted Factors	Protein S100-A9	S100A9	2	883000	0.245	2	1	695000	0.114	1	10	14900000	0.438	4	8	905000	0.377	3	9	88200000	0.622	5	21	848000000	0.438	4	20	318000000	0.622	5	5	20200000	0.307	3	20	89800000	0.508	5	49	4340000000	0.701	7	37	1400000000	0.868	10	0	0
Matrisome-associated	Secreted Factors	Protein S100-A8	S100A8	2	487000	0.236	2	1	363000	0.118	1	0	0	0	0	0	0	0	0	3	39300000	0.236	2	19	232000000	0.526	9	13	248000000	0.526	8	3	10900000	0.236	2	17	81100000	0.516	7	47	3230000000	0.526	10	52	1460000000	0.58	11	0	0
Matrisome-associated	Secreted Factors	Host cell factor 1	HCFC1	0	0	0	0	0	0	0	0	0	0	0	0	0	0	0	0	6	9190000	0.037	5	5	4190000	0.031	4	5	8890000	0.026	3	3	10100000	0.013	2	8	7600000	0.063	6	10	18100000	0.057	8	8	22200000	0.034	5	0	0
Matrisome-associated	Secreted Factors	Isoform 2 of Multiple epidermal growth factor-like domains protein 6	MEGF6	0	0	0	0	0	0	0	0	0	0	0	0	0	0	0	0	5	11000000	0.057	4	7	17500000	0.069	5	0	0	0	0	0	0	0	0	0	0	0	0	0	0	0	0	0	0	0	0	0	0
Matrisome-associated	Secreted Factors	Left-right determination factor 1	LEFTY1	0	0	0	0	0	0	0	0	0	0	0	0	0	0	0	0	41	1200000000	0.357	14	11	16700000	0.202	7	0	0	0	0	0	0	0	0	7	20200000	0.106	4	5	12200000	0.09	3	4	730000	0.076	2	0	0
Matrisome-associated	Secreted Factors	Protein S100-A11	S100A11	0	0	0	0	0	0	0	0	0	0	0	0	0	0	0	0	6	45200000	0.257	2	5	38500000	0.257	2	6	37300000	0.257	2	8	48200000	0.257	2	10	16100000	0.342	3	13	60100000	0.466	5	22	75000000	0.771	8	0	0
Matrisome-associated	Secreted Factors	Epidermal growth factor-like protein 7	EGFL7	0	0	0	0	0	0	0	0	0	0	0	0	0	0	0	0	0	0	0	0	0	0	0	0	0	0	0	0	0	0	0	0	0	0	0	0	0	0	0	0	0	0	0	0	0	0
Matrisome-associated	Secreted Factors	Protein Wnt-2b	WNT2B	10	7970000	0.181	5	6	2630000	0.122	3	4	8740000	0.079	2	10	5780000	0.132	3	2	15000000	0.092	2	1	476000	0.048	1	0	0	0	0	0	0	0	0	9	5450000	0.102	3	0	0	0	0	0	0	0	0	0	0
Matrisome-associated	Secreted Factors	Pro-interleukin-16	IL16	0	0	0	0	0	0	0	0	0	0	0	0	0	0	0	0	0	0	0	0	0	0	0	0	0	0	0	0	0	0	0	0	0	0	0	0	15	57600000	0.075	7	6	25300000	0.03	3	0	0
Matrisome-associated	Secreted Factors	Hepatocyte growth factor-like protein	MST1	0	0	0	0	0	0	0	0	0	0	0	0	0	0	0	0	0	0	0	0	0	0	0	0	0	0	0	0	0	0	0	0	0	0	0	0	3	4610000	0.042	2	4	4910000	0.045	2	0	0
Matrisome-associated	Secreted Factors	Transforming growth factor beta-1	TGFB1	0	0	0	0	0	0	0	0	0	0	0	0	0	0	0	0	1	386000	0.058	1	2	4010000	0.056	2	6	3360000	0.146	2	4	3550000	0.087	1	0	0	0	0	0	0	0	0	0	0	0	0	0	0
Matrisome-associated	Secreted Factors	Chordin	CHRD	0	0	0	0	0	0	0	0	0	0	0	0	0	0	0	0	0	0	0	0	0	0	0	0	0	0	0	0	0	0	0	0	0	0	0	0	0	0	0	0	0	0	0	0	0	0
Matrisome-associated	Secreted Factors	Stromal cell-derived factor 1 delta	CXCL12	0	0	0	0	0	0	0	0	7	68600000	0.25	3	14	9800000	0.214	3	1	1350000	0.1	1	3	14100000	0.157	2	0	0	0	0	0	0	0	0	0	0	0	0	5	43300000	0.257	4	4	39900000	0.171	3	0	0
Matrisome-associated	Secreted Factors	Protein S100-A12	S100A12	0	0	0	0	0	0	0	0	0	0	0	0	0	0	0	0	0	0	0	0	0	0	0	0	3	5610000	0.282	2	0	0	0	0	0	0	0	0	4	12400000	0.217	4	6	5740000	0.336	4	0	0
Matrisome-associated	Secreted Factors	Cytokine receptor-like factor 3	CRLF3	0	0	0	0	0	0	0	0	0	0	0	0	0	0	0	0	0	0	0	0	0	0	0	0	0	0	0	0	0	0	0	0	0	0	0	0	3	12000000	0.061	2	4	6030000	0.217	4	0	0
Matrisome-associated	Secreted Factors	Multiple epidermal growth factor-like domains protein 8	MEGF8	2	3340000	0.015	2	1	71500	0.007	1	0	0	0	0	0	0	0	0	2	1400000	0.009	2	1	346000	0.012	1	1	407000	0.007	1	1	4530000	0.005	1	0	0	0	0	0	0	0	0	0	0	0	0	0	0
Matrisome-associated	Secreted Factors	C-C motif chemokine 21	CCL21	0	0	0	0	0	0	0	0	0	0	0	0	0	0	0	0	0	0	0	0	0	0	0	0	0	0	0	0	0	0	0	0	0	0	0	0	8	6940000	0.134	2	9	9050000	0.313	5	0	0
Matrisome-associated	Secreted Factors	TWE-PRIL	TNFSF12-TNFSF13	0	0	0	0	0	0	0	0	0	0	0	0	0	0	0	0	2	2040000	0.118	2	1	272000	0.042	1	0	0	0	0	0	0	0	0	0	0	0	0	2	604000	0.072	2	1	287000	0.045	1	0	0
Matrisome-associated	Secreted Factors	Protein S100-A14	S100A14	0	0	0	0	0	0	0	0	0	0	0	0	0	0	0	0	5	22200000	0.49	4	0	0	0	0	3	4750000	0.211	2	3	12200000	0.403	3	0	0	0	0	1	583000	0.067	1	2	1170000	0.211	2	0	0
Matrisome-associated	Secreted Factors	Protein S100-A16	S100A16	2	209000	0.223	2	0	0	0	0	0	0	0	0	0	0	0	0	5	17100000	0.349	3	2	1870000	0.242	2	6	1250000	0.349	3	7	13900000	0.33	3	0	0	0	0	0	0	0	0	0	0	0	0	0	0
Matrisome-associated	Secreted Factors	Protein Wnt-11	WNT11	0	0	0	0	0	0	0	0	0	0	0	0	0	0	0	0	0	0	0	0	0	0	0	0	0	0	0	0	0	0	0	0	0	0	0	0	0	0	0	0	0	0	0	0	0	0
Matrisome-associated	Secreted Factors	Protein S100-A6	S100A6	1	735000	0.1	1	1	224000	0.088	1	3	4420000	0.188	3	0	0	0	0	2	5160000	0.166	2	2	11100000	0.188	2	1	4860000	0.088	1	3	19300000	0.166	2	0	0	0	0	7	59200000	0.266	4	6	9860000	0.188	3	0	0
Matrisome-associated	Secreted Factors	C-X-C motif chemokine 13	CXCL13	0	0	0	0	0	0	0	0	0	0	0	0	0	0	0	0	0	0	0	0	0	0	0	0	0	0	0	0	0	0	0	0	0	0	0	0	0	0	0	0	0	0	0	0	0	0
Matrisome-associated	Secreted Factors	Protein S100-A4	S100A4	2	3440000	0.188	2	2	668000	0.188	2	0	0	0	0	3	971000	0.188	2	5	18900000	0.188	2	2	3160000	0.108	1	0	0	0	0	0	0	0	0	2	495000	0.188	2	10	82600000	0.356	4	6	16800000	0.188	2	0	0
Matrisome-associated	Secreted Factors	C-C motif chemokine 18	CCL18	0	0	0	0	0	0	0	0	0	0	0	0	0	0	0	0	0	0	0	0	0	0	0	0	0	0	0	0	0	0	0	0	0	0	0	0	5	27700000	0.415	3	1	1310000	0.168	1	0	0
Matrisome-associated	Secreted Factors	Chordin-like 1, isoform CRA_b	CHRDL1	0	0	0	0	0	0	0	0	0	0	0	0	0	0	0	0	4	9020000	0.05	2	0	0	0	0	0	0	0	0	0	0	0	0	0	0	0	0	0	0	0	0	0	0	0	0	0	0
Matrisome-associated	Secreted Factors	Cerebellin-4	CBLN4	0	0	0	0	0	0	0	0	0	0	0	0	0	0	0	0	1	2330000	0.034	1	0	0	0	0	0	0	0	0	0	0	0	0	0	0	0	0	0	0	0	0	0	0	0	0	0	0
Matrisome-associated	Secreted Factors	Protein S100-P	S100P	0	0	0	0	0	0	0	0	0	0	0	0	0	0	0	0	0	0	0	0	0	0	0	0	0	0	0	0	0	0	0	0	0	0	0	0	4	3000000	0.263	2	4	109000000	0.263	3	0	0
Matrisome-associated	Secreted Factors	Angiopoietin-related protein 4	ANGPTL4	0	0	0	0	0	0	0	0	0	0	0	0	0	0	0	0	0	0	0	0	0	0	0	0	0	0	0	0	0	0	0	0	0	0	0	0	2	2820000	0.049	1	3	3400000	0.083	2	0	0
Matrisome-associated	Secreted Factors	Protein S100-A7	S100A7	0	0	0	0	0	0	0	0	3	569000	0.138	2	0	0	0	0	0	0	0	0	0	0	0	0	0	0	0	0	0	0	0	0	0	0	0	0	0	0	0	0	0	0	0	0	0	0
Matrisome-associated	Secreted Factors	Growth/differentiation factor 15	GDF15	0	0	0	0	0	0	0	0	0	0	0	0	0	0	0	0	0	0	0	0	0	0	0	0	0	0	0	0	0	0	0	0	2	1750000	0.129	2	0	0	0	0	0	0	0	0	0	0
Matrisome-associated	Secreted Factors	Cerebellin-1	CBLN1	0	0	0	0	0	0	0	0	0	0	0	0	0	0	0	0	0	0	0	0	0	0	0	0	0	0	0	0	0	0	0	0	0	0	0	0	0	0	0	0	0	0	0	0	0	0
Matrisome-associated	Secreted Factors	Protein S100-A10	S100A10	0	0	0	0	0	0	0	0	0	0	0	0	0	0	0	0	1	291000000	0.103	1	3	488000000	0.175	2	0	0	0	0	0	0	0	0	0	0	0	0	1	136000000	0.103	1	1	7240000	0.175	1	0	0
Matrisome-associated	Secreted Factors	Cytokine receptor-like factor 1	CRLF1	0	0	0	0	0	0	0	0	0	0	0	0	0	0	0	0	0	0	0	0	0	0	0	0	0	0	0	0	0	0	0	0	0	0	0	0	0	0	0	0	0	0	0	0	0	0
Matrisome-associated	Secreted Factors	Inhibin beta C chain	INHBC	0	0	0	0	0	0	0	0	0	0	0	0	0	0	0	0	0	0	0	0	0	0	0	0	0	0	0	0	0	0	0	0	0	0	0	0	0	0	0	0	0	0	0	0	0	0
Matrisome-associated	Secreted Factors	Isoform Alpha1A of Pro-neuregulin-1, membrane-bound isoform	NRG1	0	0	0	0	0	0	0	0	0	0	0	0	0	0	0	0	1	22100000	0.044	1	1	2330000	0.023	1	0	0	0	0	0	0	0	0	0	0	0	0	0	0	0	0	0	0	0	0	0	0
Matrisome-associated	Secreted Factors	C-X-C motif chemokine 5	CXCL5	0	0	0	0	0	0	0	0	0	0	0	0	0	0	0	0	0	0	0	0	0	0	0	0	0	0	0	0	0	0	0	0	0	0	0	0	4	2250000	0.254	2	0	0	0	0	0	0
Matrisome-associated	Secreted Factors	Platelet factor 4 variant	PF4V1	0	0	0	0	0	0	0	0	0	0	0	0	0	0	0	0	1	3620000	0.086	1	1	94000	0.144	1	0	0	0	0	0	0	0	0	0	0	0	0	2	2640000	0.23	2	0	0	0	0	0	0
Matrisome-associated	Secreted Factors	C-C motif chemokine 20	CCL20	0	0	0	0	0	0	0	0	0	0	0	0	0	0	0	0	0	0	0	0	0	0	0	0	0	0	0	0	0	0	0	0	0	0	0	0	2	5150000	0.177	1	2	1370000	0.25	2	0	0
Matrisome-associated	Secreted Factors	C-C motif chemokine 28	CCL28	0	0	0	0	0	0	0	0	0	0	0	0	0	0	0	0	0	0	0	0	0	0	0	0	0	0	0	0	0	0	0	0	0	0	0	0	0	0	0	0	0	0	0	0	0	0
Matrisome-associated	Secreted Factors	Filaggrin-2	FLG2	0	0	0	0	0	0	0	0	0	0	0	0	0	0	0	0	0	0	0	0	0	0	0	0	0	0	0	0	0	0	0	0	0	0	0	0	0	0	0	0	0	0	0	0	0	0
Matrisome-associated	Secreted Factors	Secreted frizzled-related protein 4	SFRP4	0	0	0	0	0	0	0	0	0	0	0	0	0	0	0	0	0	0	0	0	0	0	0	0	0	0	0	0	0	0	0	0	0	0	0	0	2	5340000	0.075	2	1	149000	0.052	1	0	0
Matrisome-associated	Secreted Factors	Chemokine (C-C motif) ligand 19	CCL19	0	0	0	0	0	0	0	0	0	0	0	0	0	0	0	0	0	0	0	0	0	0	0	0	0	0	0	0	0	0	0	0	0	0	0	0	0	0	0	0	0	0	0	0	0	0
Matrisome-associated	Secreted Factors	Protein Wnt-10a	WNT10A	1	22700	0.064	1	1	325000	0.079	1	0	0	0	0	0	0	0	0	0	0	0	0	0	0	0	0	0	0	0	0	0	0	0	0	0	0	0	0	0	0	0	0	0	0	0	0	0	0
Matrisome-associated	Secreted Factors	Isoform B of Transforming growth factor beta-2	TGFB2	0	0	0	0	0	0	0	0	0	0	0	0	0	0	0	0	0	0	0	0	0	0	0	0	0	0	0	0	0	0	0	0	0	0	0	0	0	0	0	0	0	0	0	0	0	0
Matrisome-associated	Secreted Factors	Protein FAM3C	WNT16	0	0	0	0	0	0	0	0	0	0	0	0	0	0	0	0	0	0	0	0	0	0	0	0	1	45900	0.035	1	1	1260000	0.07	1	0	0	0	0	0	0	0	0	0	0	0	0	0	0
Matrisome-associated	Secreted Factors	Isoform 3 of Pro-neuregulin-2, membrane-bound isoform	NRG2	0	0	0	0	0	0	0	0	0	0	0	0	0	0	0	0	0	0	0	0	0	0	0	0	0	0	0	0	0	0	0	0	0	0	0	0	0	0	0	0	0	0	0	0	1	14900
Matrisome-associated	Secreted Factors	Trichohyalin	TCHH	0	0	0	0	0	0	0	0	0	0	0	0	0	0	0	0	2	39800000	0.009	2	0	0	0	0	0	0	0	0	1	2170000	0.003	1	1	1940000	0.003	1	0	0	0	0	0	0	0	0	0	0
Matrisome-associated	Secreted Factors	Hornerin	HRNR	0	0	0	0	0	0	0	0	0	0	0	0	0	0	0	0	0	0	0	0	0	0	0	0	0	0	0	0	0	0	0	0	0	0	0	0	0	0	0	0	0	0	0	0	0	0
Other		Plectin-1		11	2590000	0.025	10	1	39800	0.004	1	122	152000000	0.227	98	81	49700000	0.146	55	467	7260000000	0.477	252	428	4010000000	0.435	255	434	4180000000	0.439	236	530	9490000000	0.475	265	99	133000000	0.171	72	230	939000000	0.233	133	111	277000000	0.122	79	14	1810000
Other		Desmoplakin		77	76200000	0.205	56	69	79900000	0.223	57	76	133000000	0.213	55	28	23100000	0.104	23	185	2880000000	0.383	95	246	3960000000	0.431	118	276	4310000000	0.445	118	316	5540000000	0.492	137	177	1440000000	0.328	88	58	124000000	0.149	38	45	93300000	0.132	32	20	6680000
Other		Myosin-9		118	118000000	0.263	82	80	60100000	0.185	63	455	2740000000	0.404	208	410	1030000000	0.375	148	898	40900000000	0.484	294	408	4740000000	0.509	211	910	33000000000	0.519	271	793	30900000000	0.49	252	190	522000000	0.3	103	267	5250000000	0.4	114	215	1630000000	0.41	94	227	252000000
Other		Spectrin alpha chain, brain		4	528000	0.017	4	0	0	0	0	61	138000000	0.235	46	14	3900000	0.067	11	168	2180000000	0.422	91	141	1020000000	0.391	81	223	2350000000	0.455	106	253	3240000000	0.478	111	17	8280000	0.088	17	36	86800000	0.141	26	25	20100000	0.117	19	9	3250000
Other		Filamin-A		131	176000000	0.363	90	83	82800000	0.282	56	541	4420000000	0.568	222	403	1440000000	0.487	147	585	24500000000	0.594	223	212	1870000000	0.413	119	398	5920000000	0.494	176	416	6700000000	0.492	183	283	1160000000	0.437	129	303	3030000000	0.457	142	193	959000000	0.447	112	20	4020000
Other		Spectrin beta chain, brain 1		6	689000	0.033	6	5	273000	0.012	3	55	48300000	0.202	38	42	19200000	0.162	26	180	2270000000	0.459	91	134	753000000	0.321	72	235	2470000000	0.489	100	221	3020000000	0.48	106	28	21000000	0.115	23	50	114000000	0.164	35	28	55400000	0.09	20	4	18400000
Other		Cytoplasmic dynein 1 heavy chain 1		5	526000	0.018	5	1	144000	0.002	1	25	21800000	0.06	22	58	48900000	0.125	42	113	490000000	0.217	75	18	48700000	0.048	17	82	268000000	0.176	60	81	261000000	0.182	63	40	41700000	0.084	31	131	479000000	0.203	82	59	149000000	0.117	46	5	2910000
Other		DNA-dependent protein kinase catalytic subunit		2	75200	0.005	2	2	3040000	0.008	2	4	1770000	0.009	3	33	15500000	0.052	16	122	534000000	0.224	76	54	206000000	0.127	43	156	743000000	0.263	88	123	699000000	0.242	81	34	30200000	0.071	23	173	830000000	0.236	90	108	345000000	0.189	64	4	1630000
Other		Talin-1		16	5380000	0.07	13	9	1200000	0.044	8	115	201000000	0.323	55	219	543000000	0.4	73	188	1990000000	0.417	84	76	328000000	0.287	48	80	378000000	0.246	47	95	639000000	0.291	57	160	412000000	0.368	64	159	712000000	0.373	68	79	260000000	0.269	46	2	227000
Other		Fatty acid synthase		0	0	0	0	5	1360000	0.013	3	0	0	0	0	7	3140000	0.028	4	15	39500000	0.088	13	17	26000000	0.093	15	34	128000000	0.175	25	33	187000000	0.166	24	10	11400000	0.054	9	58	199000000	0.209	41	43	137000000	0.182	33	9	3920000
Other		Neuroblast differentiation-associated protein AHNAK		9	6810000	0.02	8	3	2150000	0.007	3	30	49600000	0.073	26	25	23000000	0.059	21	71	578000000	0.143	52	54	173000000	0.112	44	16	65100000	0.044	15	29	170000000	0.071	27	22	18300000	0.053	17	8	22500000	0.023	8	5	4390000	0.015	5	3	632000
Other		Clathrin heavy chain 1		20	14000000	0.124	17	14	5810000	0.099	13	30	45100000	0.166	23	72	64600000	0.239	29	115	1390000000	0.432	58	60	373000000	0.256	34	118	1150000000	0.436	59	150	2400000000	0.488	67	35	47000000	0.158	19	123	1210000000	0.295	48	106	509000000	0.376	57	14	19500000
Other		Keratin, type II cytoskeletal 1		144	320000000	0.56	105	152	258000000	0.585	95	608	7670000000	0.621	235	136	228000000	0.321	89	320	18800000000	0.327	126	473	33000000000	0.462	162	421	17900000000	0.377	115	573	45800000000	0.371	130	195	1210000000	0.336	99	108	2200000000	0.156	68	104	691000000	0.316	75	260	382000000
Other		IgGFc-binding protein		91	113000000	0.147	51	215	952000000	0.204	73	169	820000000	0.122	50	0	0	0	0	5	3390000	0.013	4	14	39400000	0.026	9	0	0	0	0	6	11900000	0.016	5	10	2500000	0.013	5	0	0	0	0	0	0	0	0	0	0
Other		Nuclear mitotic apparatus protein 1		0	0	0	0	0	0	0	0	9	3000000	0.064	8	3	79200	0.021	3	57	272000000	0.249	36	54	165000000	0.268	40	77	301000000	0.314	47	133	1120000000	0.419	65	8	1570000	0.05	8	9	5060000	0.055	8	0	0	0	0	0	0
Other		Ras GTPase-activating-like protein IQGAP2		3	585000	0.02	3	2	41500000	0.028	2	18	12600000	0.04	16	38	47600000	0.051	20	53	408000000	0.005	38	19	130000000	0.016	16	38	177000000	0.027	29	46	168000000	0.03	37	56	109000000	0.079	33	108	1010000000	0.126	53	82	422000000	0.097	46	5	1050000
Other		Titin, isoform CRA_a	TTN	9	60000000	0.004	9	4	4730000	0.002	4	20	34000000	0.01	19	10	14000000	0.006	10	25	108000000	0.011	25	13	59700000	0.007	13	17	151000000	0.007	16	18	67200000	0.008	18	7	58300000	0.004	7	15	41700000	0.003	13	15	30800000	0.006	14	20	38200000
Other		Alpha-actinin-4		18	11000000	0.161	15	3	1550000	0.04	3	158	582000000	0.503	67	91	108000000	0.311	41	226	7310000000	0.62	71	58	266000000	0.346	40	206	3300000000	0.601	70	165	2820000000	0.576	61	60	116000000	0.302	31	102	947000000	0.385	45	81	354000000	0.322	40	7	2530000
Other		Leucine-rich PPR motif-containing protein, mitochondrial		0	0	0	0	0	0	0	0	4	916000	0.03	4	16	10500000	0.084	10	56	406000000	0.335	36	41	228000000	0.223	25	100	809000000	0.449	48	146	1960000000	0.494	58	25	64700000	0.159	18	78	453000000	0.345	42	47	237000000	0.307	36	6	3800000
Other		Lamin-A/C		34	60800000	0.349	30	4	1150000	0.076	4	76	270000000	0.456	53	20	9450000	0.248	15	231	10100000000	0.576	101	268	8490000000	0.597	104	282	5180000000	0.615	111	358	13400000000	0.608	113	44	71300000	0.337	34	53	256000000	0.236	36	45	79100000	0.216	28	92	38100000
Other		Translational activator GCN1		0	0	0	0	0	0	0	0	0	0	0	0	15	2640000	0.082	14	47	91500000	0.163	30	25	33600000	0.1	19	58	111000000	0.169	31	39	84500000	0.122	22	39	20900000	0.114	21	92	250000000	0.227	48	52	85100000	0.18	36	1	91500
Other		Complement C3	C3	8	8400000	0.06	7	13	6780000	0.064	7	28	41900000	0.207	23	62	106000000	0.244	31	45	185000000	0.219	26	32	132000000	0.175	20	65	406000000	0.259	30	53	229000000	0.256	30	20	20800000	0.092	12	75	624000000	0.279	36	57	168000000	0.289	33	2	166000
Other		Carbamoyl-phosphate synthase [ammonia], mitochondrial		0	0	0	0	8	2230000	0.063	7	0	0	0	0	0	0	0	0	0	0	0	0	3	4910000	0.027	3	0	0	0	0	0	0	0	0	0	0	0	0	11	11900000	0.082	9	7	26300000	0.064	7	0	0
Other		Apolipoprotein B (Including Ag(X) antigen)		0	0	0	0	0	0	0	0	2	571000	0.007	2	16	7310000	0.04	12	6	5040000	0.017	5	5	3300000	0.013	5	12	15800000	0.035	11	15	35300000	0.043	13	2	2080000	0.004	2	68	384000000	0.139	47	28	93300000	0.075	25	1	529000
Other		Elongation factor 2		5	1690000	0.085	5	2	78700	0.034	2	14	18600000	0.182	10	41	32200000	0.269	19	46	597000000	0.346	27	30	123000000	0.258	21	80	563000000	0.43	43	87	630000000	0.461	45	23	33200000	0.15	13	140	1390000000	0.336	44	113	676000000	0.53	51	14	8560000
Other		Keratin, type I cytoskeletal 18		92	156000000	0.251	64	70	120000000	0.093	46	313	1860000000	0.602	152	70	46100000	0.188	40	426	15200000000	0.686	145	773	30700000000	0.72	186	622	16700000000	0.711	158	772	33500000000	0.725	164	261	1540000000	0.534	113	137	945000000	0.467	81	108	463000000	0.341	66	187	189000000
Other		Peroxisomal bifunctional enzyme		0	0	0	0	0	0	0	0	0	0	0	0	0	0	0	0	4	8060000	0.076	4	13	48400000	0.219	13	23	49900000	0.374	20	32	132000000	0.398	21	0	0	0	0	9	11800000	0.149	7	6	8290000	0.149	6	4	1320000
Other		Serum albumin		38	58500000	0.367	27	47	71300000	0.346	35	198	155000000	0.646	40	89	659000000	0.431	27	53	407000000	0.535	32	48	298000000	0.341	29	63	264000000	0.467	30	88	990000000	0.563	38	34	109000000	0.333	22	60	1030000000	0.489	33	71	863000000	0.617	36	60	31400000
Other		Peroxisomal multifunctional enzyme type 2		2	577000	0.021	2	1	588000	0.013	1	15	10300000	0.176	8	4	1580000	0.081	4	48	533000000	0.447	25	42	226000000	0.411	22	62	689000000	0.5	27	89	1470000000	0.562	31	23	42200000	0.222	11	51	204000000	0.343	21	45	86500000	0.335	21	2	623000
Other		Eosinophil peroxidase		89	326000000	0.409	30	36	61200000	0.262	17	54	138000000	0.335	22	47	55800000	0.227	18	165	4860000000	0.447	49	76	689000000	0.299	39	91	860000000	0.163	38	60	395000000	0.247	32	133	836000000	0.349	32	104	951000000	0.058	30	60	365000000	0.074	27	3	465000
Other		Myosin-Ic		7	1430000	0.072	7	1	28700	0.015	1	30	35500000	0.218	20	38	43200000	0.19	18	132	1370000000	0.461	77	72	318000000	0.297	51	118	842000000	0.346	67	108	1140000000	0.371	73	33	74500000	0.12	28	88	755000000	0.164	60	54	268000000	0.068	36	0	0
Other		Complement component 4B (Childo blood group)	C4B	8	5500000	0.055	6	14	7390000	0.078	9	14	33800000	0.107	11	15	32200000	0.086	10	31	193000000	0.196	22	21	83100000	0.116	16	44	306000000	0.216	25	22	96300000	0.146	16	19	20500000	0.093	12	48	165000000	0.242	33	32	60700000	0.232	24	0	0
Other		Actin, cytoplasmic 2		262	742000000	0.634	30	16	48400000	0.258	10	291	13300000000	0.773	44	277	2470000000	0.624	35	533	112000000000	0.645	39	135	9350000000	0.704	33	513	51400000000	0.661	41	504	64200000000	0.685	40	80	844000000	0.458	24	458	64000000000	0.73	46	322	34100000000	0.808	52	258	678000000
Other		Myosin-Id		0	0	0	0	0	0	0	0	8	2990000	0.111	7	4	1820000	0.043	2	63	361000000	0.383	41	30	70400000	0.286	23	113	1180000000	0.5	46	126	1830000000	0.553	54	11	11800000	0.056	3	29	94900000	0.045	22	22	21600000	0.024	17	0	0
Other		Elongation factor 1-alpha 1		36	68400000	0.307	12	16	24800000	0.253	10	36	188000000	0.413	15	90	533000000	0.467	21	118	4470000000	0.508	26	60	1010000000	0.43	19	178	4250000000	0.679	27	121	4130000000	0.614	20	83	691000000	0.497	19	126	3400000000	0.534	25	120	1700000000	0.476	28	71	114000000
Other		Myoferlin		9	1610000	0.047	7	1	3290000	0.004	1	12	6030000	0.06	10	0	0	0	0	59	269000000	0.237	43	25	76800000	0.117	20	68	229000000	0.183	41	64	298000000	0.199	44	4	4710000	0.028	4	103	446000000	0.139	62	53	158000000	0.083	45	0	0
Other		Inositol 1,4,5-trisphosphate receptor type 3		0	0	0	0	0	0	0	0	0	0	0	0	2	695000	0.012	2	62	150000000	0.114	47	35	97700000	0.116	28	47	178000000	0.143	37	88	415000000	0.214	64	3	9480000	0.024	3	12	19800000	0.028	11	6	6990000	0.007	6	0	0
Other		Isoform 2 of Mitochondrial inner membrane protein		0	0	0	0	0	0	0	0	23	22600000	0.262	13	0	0	0	0	72	874000000	0.515	28	83	616000000	0.495	33	88	948000000	0.511	31	87	1700000000	0.527	32	18	14000000	0.127	6	13	46200000	0.164	9	6	32000000	0.117	5	2	704000
Other		Coatomer subunit alpha		5	1350000	0.052	5	0	0	0	0	10	5180000	0.099	9	20	5410000	0.158	12	51	211000000	0.32	31	10	23400000	0.094	8	50	213000000	0.332	30	55	255000000	0.39	34	34	31500000	0.24	22	57	183000000	0.309	30	26	60900000	0.169	16	0	0
Other		60 kDa heat shock protein, mitochondrial		0	0	0	0	0	0	0	0	17	11500000	0.28	14	6	5470000	0.097	5	46	779000000	0.497	22	68	844000000	0.504	28	88	1890000000	0.541	30	208	8850000000	0.563	35	12	34800000	0.183	8	69	981000000	0.326	22	75	613000000	0.476	30	87	136000000
Other		Keratin, type I cytoskeletal 9		15	23700000	0.248	12	33	81000000	0.444	22	52	529000000	0.55	23	20	53700000	0.3	13	15	155000000	0.285	12	51	1920000000	0.46	26	19	79200000	0.261	11	23	102000000	0.327	13	15	38300000	0.253	12	7	12400000	0.154	6	8	11400000	0.181	7	11	21800000
Other		CAD protein		0	0	0	0	0	0	0	0	0	0	0	0	5	566000	0.041	5	21	33100000	0.102	16	10	17600000	0.058	9	57	214000000	0.238	35	53	263000000	0.216	33	6	3400000	0.038	5	30	92700000	0.13	22	32	55500000	0.145	22	3	160000
Other		Vinculin		4	924000	0.018	2	1	174000	0.01	1	73	132000000	0.402	34	81	60600000	0.365	27	83	993000000	0.365	33	26	73200000	0.195	16	27	134000000	0.156	13	43	199000000	0.239	19	37	63100000	0.219	19	39	140000000	0.194	16	11	13000000	0.044	4	0	0
Other		Catenin alpha-1		0	0	0	0	0	0	0	0	8	5950000	0.065	4	9	2490000	0.09	5	32	221000000	0.347	22	69	578000000	0.439	30	47	148000000	0.311	22	68	729000000	0.42	30	30	31200000	0.289	15	32	88500000	0.221	15	22	33600000	0.182	10	4	1340000
Other		Nuclear pore membrane glycoprotein 210		0	0	0	0	0	0	0	0	0	0	0	0	0	0	0	0	32	228000000	0.206	24	28	114000000	0.157	19	64	430000000	0.317	32	85	1030000000	0.401	46	0	0	0	0	38	126000000	0.17	23	31	109000000	0.148	20	0	0
Other		Isoform 2 of Nesprin-2		0	0	0	0	0	0	0	0	0	0	0	0	0	0	0	0	12	13800000	0.013	9	6	22700000	0.012	5	17	25500000	0.023	11	49	126000000	0.077	39	2	179000	0.004	2	11	10200000	0.019	11	3	1670000	0.004	2	0	0
Other		Aldehyde oxidase		0	0	0	0	0	0	0	0	0	0	0	0	0	0	0	0	0	0	0	0	0	0	0	0	0	0	0	0	0	0	0	0	0	0	0	0	1	9610	0.016	1	2	849000	0.02	2	0	0
Other		TNS1 protein		5	1880000	0.024	4	1	425000	0.036	1	17	23300000	0.119	16	34	33600000	0.187	20	64	325000000	0.33	46	4	2340000	0.023	4	41	156000000	0.104	27	44	247000000	0.115	28	24	16900000	0.149	20	14	17400000	0.097	14	4	4130000	0.022	4	0	0
Other		ATP-dependent RNA helicase A		0	0	0	0	0	0	0	0	3	753000	0.016	2	7	1600000	0.061	6	52	489000000	0.296	29	22	67500000	0.145	14	56	426000000	0.301	30	63	908000000	0.303	32	8	1510000	0.061	6	49	337000000	0.207	22	42	152000000	0.182	21	6	1480000
Other		Pyruvate kinase isozymes M1/M2		14	2710000	0.111	4	4	878000	0.141	4	7	15700000	0.161	6	7	9210000	0.192	6	16	195000000	0.305	12	28	198000000	0.419	17	21	161000000	0.35	14	21	185000000	0.35	14	11	53400000	0.227	8	197	9010000000	0.536	34	171	5060000000	0.706	38	13	68000000
Other		Peptide-N(4)-(N-acetyl-beta-D-glucosaminyl)asparagine amidase F		165	6030000000	0.765	23	113	2380000000	0.703	20	198	5980000000	0.779	25	104	618000000	0.757	21	78	6480000000	0.638	15	61	3600000000	0.646	18	116	6780000000	0.627	16	100	4900000000	0.635	17	89	1630000000	0.635	16	63	1220000000	0.618	15	51	1510000000	0.598	17	98	786000000
Other		Sodium/potassium-transporting ATPase subunit alpha-1		20	18200000	0.19	16	2	899000	0.045	2	35	51700000	0.242	20	7	2740000	0.08	6	56	669000000	0.335	30	80	935000000	0.021	33	72	827000000	0.342	33	85	1520000000	0.37	36	15	15100000	0.149	11	35	214000000	0.019	22	26	73500000	0.019	18	14	8910000
Other		Complement factor H	CFH	4	1070000	0.042	4	0	0	0	0	4	1650000	0.032	3	31	26300000	0.196	18	24	57800000	0.146	13	19	37900000	0.135	12	24	59700000	0.19	16	13	32800000	0.114	9	7	7190000	0.082	6	91	740000000	0.404	47	59	258000000	0.32	32	1	589000
Other		E3 ubiquitin-protein ligase HUWE1		0	0	0	0	0	0	0	0	4	807000	0.011	4	3	1070000	0.01	3	7	5060000	0.021	7	4	3960000	0.006	3	5	6820000	0.013	4	9	19400000	0.026	8	16	13100000	0.054	15	43	76300000	0.084	29	16	18400000	0.043	12	1	14600
Other		Nuclear pore complex protein Nup205		0	0	0	0	0	0	0	0	0	0	0	0	0	0	0	0	30	94400000	0.138	22	30	109000000	0.153	23	49	156000000	0.216	32	67	430000000	0.25	38	0	0	0	0	15	37600000	0.08	13	12	14200000	0.053	7	2	939000
Other		Nucleoprotein TPR		0	0	0	0	0	0	0	0	0	0	0	0	0	0	0	0	19	70800000	0.099	15	37	147000000	0.18	31	28	68300000	0.121	20	56	287000000	0.208	36	4	5710000	0.034	4	5	9320000	0.025	4	0	0	0	0	0	0
Other		Protein RRP5 homolog		0	0	0	0	0	0	0	0	0	0	0	0	0	0	0	0	19	59100000	0.113	15	12	23700000	0.078	11	42	104000000	0.198	29	56	179000000	0.254	38	0	0	0	0	25	39500000	0.151	23	14	21300000	0.086	12	0	0
Other		Integrin beta-4		0	0	0	0	0	0	0	0	3	758000	0.035	3	0	0	0	0	19	76000000	0.117	15	26	120000000	0.156	19	25	71200000	0.173	19	31	205000000	0.179	22	10	3260000	0.04	5	30	99400000	0.164	21	24	56300000	0.165	19	0	0
Other		Very long-chain specific acyl-CoA dehydrogenase, mitochondrial		13	9260000	0.206	10	0	0	0	0	17	25000000	0.239	12	10	7350000	0.186	8	44	445000000	0.461	24	52	422000000	0.516	27	30	138000000	0.352	19	40	358000000	0.43	21	24	82000000	0.331	15	65	1040000000	0.5	28	52	411000000	0.454	28	1	518000
Other		Myosin light chain kinase, smooth muscle		0	0	0	0	0	0	0	0	11	31500000	0.054	9	44	71700000	0.117	18	31	165000000	0.143	20	1	4750000	0.005	1	6	16500000	0.041	5	5	9610000	0.027	5	6	13600000	0.043	6	8	24300000	0.039	5	4	56300000	0.009	2	0	0
Other		Major vault protein		0	0	0	0	0	0	0	0	18	30300000	0.255	15	2	818000	0.036	2	45	856000000	0.434	28	21	136000000	0.198	15	52	604000000	0.458	31	32	382000000	0.337	21	14	51200000	0.171	12	21	192000000	0.217	15	13	61200000	0.147	10	2	510000
Other		Villin-1		4	610000	0.036	2	0	0	0	0	8	4190000	0.111	7	0	0	0	0	55	691000000	0.392	29	39	318000000	0.363	22	78	931000000	0.441	31	87	1610000000	0.48	35	18	26500000	0.181	11	26	108000000	0.23	16	19	48100000	0.2	14	6	2540000
Other		Tubulin beta chain		30	27600000	0.468	17	23	19000000	0.441	15	81	277000000	0.662	32	97	234000000	0.531	31	205	4860000000	0.731	56	77	1100000000	0.407	22	259	7990000000	0.644	49	221	8940000000	0.704	49	82	386000000	0.574	28	309	6770000000	0.673	45	224	2950000000	0.675	45	111	63500000
Other		Growth-inhibiting protein 12		0	0	0	0	0	0	0	0	0	0	0	0	0	0	0	0	36	291000000	0.43	22	54	413000000	0.509	28	60	581000000	0.483	27	22	80400000	0.309	16	5	5870000	0.098	5	64	548000000	0.473	31	31	108000000	0.406	24	0	0
Other		U5 small nuclear ribonucleoprotein 200 kDa helicase		0	0	0	0	0	0	0	0	0	0	0	0	2	495000	0.016	2	24	70400000	0.117	18	8	10000000	0.049	8	26	81400000	0.146	21	32	96900000	0.162	25	8	4250000	0.038	7	18	47100000	0.096	16	10	13900000	0.052	9	0	0
Other		Programmed cell death 6-interacting protein		2	287000	0.024	2	0	0	0	0	7	5100000	0.088	6	13	12400000	0.16	9	27	161000000	0.209	17	32	100000000	0.328	21	30	126000000	0.279	21	40	363000000	0.403	30	20	46200000	0.221	16	28	221000000	0.231	17	24	62400000	0.293	18	2	535000
Other		Golgin B1		0	0	0	0	0	0	0	0	0	0	0	0	0	0	0	0	5	6020000	0.017	5	8	7200000	0.026	6	17	17900000	0.052	13	49	111000000	0.14	34	2	136000	0.007	2	2	481000	0.008	2	0	0	0	0	0	0
Other		Trifunctional enzyme subunit alpha, mitochondrial		4	1350000	0.039	2	3	683000	0.039	2	16	28300000	0.269	13	14	17100000	0.182	8	41	492000000	0.465	22	45	340000000	0.442	22	50	572000000	0.441	22	85	1660000000	0.488	25	11	33200000	0.162	7	56	447000000	0.46	25	56	418000000	0.449	22	5	3950000
Other		Microtubule-actin cross-linking factor 1, isoforms 1/2/3/5		1	574000	0.006	1	4	19300000	0.004	4	2	1900000	0.002	2	4	326000	0.01	4	15	50800000	0.02	15	6	11600000	0.004	5	20	16500000	0.029	19	28	97600000	0.049	26	5	7030000	0.008	5	3	1270000	0.005	3	2	4070000	0.004	2	0	0
Other		RING finger protein 213		0	0	0	0	0	0	0	0	0	0	0	0	0	0	0	0	10	16000000	0.039	10	2	942000	0.011	2	2	611000	0.009	2	2	6240000	0.01	2	0	0	0	0	41	60500000	0.115	34	26	28100000	0.084	20	0	0
Other		Staphylococcal nuclease domain-containing protein 1		2	275000	0.031	2	2	2330000	0.041	2	3	769000	0.031	2	12	3610000	0.104	7	47	294000000	0.328	24	23	118000000	0.304	20	40	173000000	0.327	23	17	34900000	0.221	14	19	21200000	0.19	12	28	88200000	0.186	14	22	81900000	0.187	14	0	0
Other		Heat shock protein HSP 90-beta		3	1120000	0.027	3	0	0	0	0	19	29100000	0.133	15	29	33300000	0.143	14	40	336000000	0.225	27	29	120000000	0.133	22	101	1000000000	0.323	54	130	1920000000	0.309	63	39	64300000	0.168	21	126	1410000000	0.316	58	110	745000000	0.375	55	45	256000000
Other		Catenin delta-1		3	231000	0.041	3	1	2480000	0.017	1	8	26100000	0.12	7	0	0	0	0	32	365000000	0.217	16	33	236000000	0.208	17	46	631000000	0.3	24	54	1100000000	0.301	26	13	17700000	0.135	10	27	122000000	0.152	13	17	54800000	0.145	12	4	1220000
Other		Pyruvate carboxylase, mitochondrial		0	0	0	0	0	0	0	0	0	0	0	0	0	0	0	0	1	1120000	0.013	1	1	2190000	0.012	1	5	9590000	0.044	3	6	24400000	0.084	5	0	0	0	0	3	3670000	0.025	2	3	795000	0.044	3	0	0
Other		Heterogeneous nuclear ribonucleoprotein U		0	0	0	0	0	0	0	0	7	7960000	0.101	7	11	8200000	0.096	8	21	132000000	0.161	11	16	31700000	0.17	11	20	262000000	0.153	10	19	144000000	0.214	14	19	34100000	0.181	12	49	610000000	0.215	19	53	320000000	0.29	26	1	602000
Other		C-1-tetrahydrofolate synthase, cytoplasmic		0	0	0	0	0	0	0	0	0	0	0	0	0	0	0	0	2	1440000	0.033	2	4	7640000	0.049	4	15	41700000	0.146	10	14	39000000	0.164	11	3	2100000	0.038	3	35	218000000	0.278	18	38	117000000	0.32	23	0	0
Other		ATP synthase subunit alpha, mitochondrial		21	51400000	0.235	13	5	2460000	0.117	5	30	134000000	0.307	17	3	3190000	0.056	3	58	3580000000	0.408	19	75	2220000000	0.466	24	76	3010000000	0.441	21	100	5210000000	0.522	26	6	14700000	0.11	5	50	650000000	0.403	20	47	389000000	0.336	21	39	29800000
Other		Complement C5	C5	1	170000	0.004	1	0	0	0	0	0	0	0	0	4	340000	0.028	4	4	16400000	0.028	4	7	4510000	0.057	7	41	192000000	0.162	23	4	4240000	0.034	4	0	0	0	0	76	381000000	0.228	36	43	141000000	0.19	27	3	805000
Other		Integrin alpha-1		16	18300000	0.132	13	2	123000	0.027	2	43	136000000	0.257	23	14	12700000	0.087	7	35	267000000	0.189	18	10	62100000	0.091	6	29	132000000	0.2	18	30	249000000	0.207	18	30	24900000	0.223	18	1	985000	0.016	1	2	479000	0.042	2	1	118000
Other		Isoform A of Plakophilin-2		0	0	0	0	0	0	0	0	7	2580000	0.1	4	0	0	0	0	33	188000000	0.387	24	44	329000000	0.383	21	24	311000000	0.299	16	36	349000000	0.327	21	9	11400000	0.161	8	17	42800000	0.23	12	17	23400000	0.203	10	0	0
Other		RPN1 protein		7	3310000	0.098	4	0	0	0	0	16	19000000	0.245	10	6	827000	0.065	3	64	1700000000	0.479	24	58	788000000	0.459	22	89	2370000000	0.51	25	103	4740000000	0.497	24	16	19700000	0.219	8	27	92800000	0.258	15	18	45900000	0.306	13	17	8550000
Other		Elongation factor Tu, mitochondrial		12	6440000	0.188	7	7	2080000	0.101	4	18	21100000	0.261	11	18	27800000	0.285	9	47	865000000	0.533	22	51	712000000	0.584	21	89	2800000000	0.573	24	108	4910000000	0.592	26	39	161000000	0.504	17	42	701000000	0.411	17	58	424000000	0.566	24	47	36700000
Other		Heat shock cognate 71 kDa protein		5	2350000	0.038	5	3	531000	0.024	3	43	68600000	0.239	28	48	43200000	0.198	27	132	1840000000	0.461	67	119	1390000000	0.427	54	140	1670000000	0.464	64	196	4770000000	0.455	68	40	78300000	0.289	31	171	2980000000	0.386	59	139	1370000000	0.366	58	45	23300000
Other		Stress-70 protein, mitochondrial		0	0	0	0	0	0	0	0	7	2650000	0.1	5	3	1950000	0.063	3	25	217000000	0.225	12	34	335000000	0.329	16	48	675000000	0.365	20	80	2560000000	0.441	27	17	9540000	0.189	9	51	622000000	0.335	19	57	490000000	0.347	23	7	3110000
Other		Neutral alpha-glucosidase AB		0	0	0	0	0	0	0	0	0	0	0	0	0	0	0	0	28	131000000	0.242	17	20	104000000	0.15	12	29	136000000	0.239	17	63	918000000	0.358	28	0	0	0	0	20	69200000	0.178	16	14	13700000	0.14	10	3	2950000
Other		Heterogeneous nuclear ribonucleoprotein M		0	0	0	0	0	0	0	0	10	6550000	0.172	8	4	628000	0.072	3	27	296000000	0.273	11	15	81100000	0.191	11	81	624000000	0.515	27	96	934000000	0.546	29	15	13300000	0.149	8	25	143000000	0.234	14	16	50800000	0.172	11	0	0
Other		Pre-mRNA-processing-splicing factor 8		0	0	0	0	0	0	0	0	0	0	0	0	0	0	0	0	18	26500000	0.077	16	5	8900000	0.026	5	31	59900000	0.108	21	28	88200000	0.104	20	11	21300000	0.042	7	19	32600000	0.073	14	13	13600000	0.068	11	0	0
Other		Glycogen phosphorylase, liver form		0	0	0	0	0	0	0	0	0	0	0	0	2	34800000	0.058	2	25	77200000	0.056	15	3	7490000	0.014	3	34	140000000	0.06	20	23	126000000	0.029	17	0	0	0	0	47	374000000	0.312	33	53	193000000	0.299	39	1	1170000
Other		Isoform 2 of E3 ubiquitin-protein ligase UBR4		0	0	0	0	0	0	0	0	0	0	0	0	0	0	0	0	9	3820000	0.028	8	1	19100	0.003	1	7	2650000	0.024	7	10	11500000	0.038	10	7	2890000	0.018	7	34	108000000	0.065	24	22	35200000	0.051	17	0	0
Other		Myosin-VI		0	0	0	0	0	0	0	0	0	0	0	0	0	0	0	0	50	375000000	0.265	30	26	108000000	0.169	17	24	87700000	0.173	17	23	143000000	0.165	15	6	8320000	0.057	6	14	29100000	0.108	11	8	9380000	0.058	6	0	0
Other		Isoform 8 of Protein transport protein Sec31A		4	1380000	0.031	3	0	0	0	0	3	966000	0.015	2	6	623000	0.09	5	15	71200000	0.163	13	7	15900000	0.082	6	9	26400000	0.104	8	11	43100000	0.102	7	34	53700000	0.188	15	23	55400000	0.157	12	10	27200000	0.064	7	0	0
Other		Synemin		0	0	0	0	0	0	0	0	53	82800000	0.253	38	16	10800000	0.092	13	2	3920000	0.012	2	0	0	0	0	0	0	0	0	0	0	0	0	0	0	0	0	0	0	0	0	0	0	0	0	0	0
Other		DnaJ (Hsp40) homolog, subfamily C, member 13		0	0	0	0	0	0	0	0	0	0	0	0	5	594000	0.018	3	10	11600000	0.05	9	3	1620000	0.016	3	17	43800000	0.089	13	24	71200000	0.115	16	0	0	0	0	33	91300000	0.11	22	18	31900000	0.09	15	0	0
Other		Mitochondrial aspartate-glutamate carrier protein		0	0	0	0	0	0	0	0	11	3470000	0.109	8	6	1280000	0.051	3	76	804000000	0.439	39	50	446000000	0.465	33	76	712000000	0.439	39	81	913000000	0.476	41	10	17000000	0.173	7	34	125000000	0.269	19	20	43700000	0.258	13	1	95400
Other		Solute carrier family 12 member 2		0	0	0	0	0	0	0	0	0	0	0	0	0	0	0	0	30	267000000	0.183	16	30	206000000	0.158	15	47	237000000	0.247	24	58	553000000	0.253	26	2	2450000	0.018	1	17	44200000	0.107	11	9	3870000	0.092	9	3	283000
Other		Prolow-density lipoprotein receptor-related protein 1		0	0	0	0	0	0	0	0	4	1950000	0.012	4	3	877000	0.007	2	31	94200000	0.066	24	13	17600000	0.036	12	19	47900000	0.065	18	24	94600000	0.061	20	2	623000	0.003	1	10	12900000	0.03	9	1	1520000	0.003	1	0	0
Other		Phosphoenolpyruvate carboxykinase [GTP], mitochondrial		0	0	0	0	0	0	0	0	0	0	0	0	0	0	0	0	8	26200000	0.104	8	8	13000000	0.087	5	27	102000000	0.284	12	44	362000000	0.401	19	2	76100	0.102	2	20	53500000	0.21	10	20	39000000	0.212	9	0	0
Other		Sarcoplasmic/endoplasmic reticulum calcium ATPase 2		2	230000	0.015	2	0	0	0	0	13	13300000	0.119	10	2	348000	0.026	2	56	610000000	0.275	32	47	560000000	0.267	31	61	719000000	0.272	25	65	1350000000	0.276	29	12	7180000	0.133	11	49	568000000	0.174	27	31	203000000	0.131	21	1	28500
Other		Tubulin alpha-1A chain		30	59900000	0.35	15	18	17600000	0.243	10	65	438000000	0.403	20	65	352000000	0.352	17	92	3430000000	0.452	26	76	1080000000	0.356	20	193	10100000000	0.407	25	164	9950000000	0.498	30	47	272000000	0.325	13	163	7300000000	0.443	27	127	3670000000	0.381	28	76	48400000
Other		Coatomer subunit beta		4	1320000	0.056	4	1	47600	0.012	1	4	5330000	0.053	4	16	6210000	0.152	11	21	71900000	0.208	15	10	16100000	0.099	7	20	85200000	0.247	16	23	106000000	0.261	19	35	36100000	0.184	14	31	185000000	0.23	18	20	60500000	0.18	13	3	1560000
Other		ATP-dependent RNA helicase DDX3X		2	600000	0.034	2	1	35300	0.018	1	5	4410000	0.067	4	18	11200000	0.048	12	66	413000000	0.232	46	33	95400000	0.158	27	75	616000000	0.302	47	71	645000000	0.253	42	60	117000000	0.246	31	77	447000000	0.244	35	51	235000000	0.25	30	1	922000
Other		Dynamin-2		3	211000	0.032	3	2	15400000	0.013	2	8	4220000	0.109	7	7	3150000	0.098	6	18	49500000	0.144	10	12	44600000	0.141	10	24	236000000	0.241	17	21	168000000	0.208	17	12	12400000	0.156	9	34	242000000	0.251	20	27	114000000	0.287	20	1	146000
Other		p180/ribosome receptor		0	0	0	0	0	0	0	0	9	11100000	0.06	9	9	1220000	0.07	8	17	49200000	0.134	15	15	35000000	0.125	14	9	8340000	0.087	8	9	17300000	0.057	8	18	14400000	0.127	15	15	9700000	0.087	11	1	270000	0.011	1	0	0
Other		Glucosamine--fructose-6-phosphate aminotransferase [isomerizing] 1		0	0	0	0	0	0	0	0	4	892000	0.054	4	2	206000	0.032	2	15	27500000	0.2	11	9	12300000	0.094	6	33	137000000	0.314	17	23	111000000	0.314	16	2	604000	0.037	2	62	288000000	0.387	26	45	152000000	0.404	23	3	1610000
Other		cDNA FLJ59311, highly similar to Long-chain-fatty-acid--CoA ligase 1 (EC 6.2.1.3)		0	0	0	0	0	0	0	0	6	5120000	0.015	5	0	0	0	0	29	135000000	0.07	22	40	233000000	0.124	24	71	1340000000	0.14	29	80	2400000000	0.227	36	0	0	0	0	66	489000000	0.361	35	55	291000000	0.193	29	18	18600000
Other		Utrophin		0	0	0	0	0	0	0	0	0	0	0	0	8	1530000	0.034	7	28	119000000	0.093	23	5	5310000	0.021	5	10	31400000	0.037	9	11	37500000	0.03	8	7	6750000	0.024	6	0	0	0	0	0	0	0	0	0	0
Other		HEAT repeat containing 1		0	0	0	0	0	0	0	0	0	0	0	0	0	0	0	0	28	50600000	0.12	19	6	33300000	0.032	6	37	68600000	0.126	21	46	178000000	0.159	29	0	0	0	0	19	9570000	0.067	11	8	3290000	0.038	5	0	0
Other		Coatomer subunit gamma		1	106000	0.012	1	3	425000	0.026	2	6	4210000	0.058	5	28	15200000	0.191	11	19	101000000	0.136	10	11	11400000	0.136	9	26	98600000	0.219	13	29	159000000	0.307	18	33	30000000	0.164	11	57	180000000	0.266	31	31	87700000	0.175	20	0	0
Other		Cullin-associated NEDD8-dissociated protein 1		0	0	0	0	0	0	0	0	4	1640000	0.042	4	20	30500000	0.105	11	15	54600000	0.117	11	15	63500000	0.128	12	17	42000000	0.15	12	13	29500000	0.137	11	22	37500000	0.115	12	34	296000000	0.2	19	29	94700000	0.239	19	1	5340000
Other		Vigilin		0	0	0	0	0	0	0	0	0	0	0	0	5	2000000	0.057	5	12	59200000	0.099	10	3	3600000	0.029	3	11	22400000	0.09	11	9	25700000	0.082	8	13	10400000	0.082	10	14	42000000	0.098	12	11	20600000	0.067	9	1	668000
Other		Nuclear pore complex protein Nup155		0	0	0	0	0	0	0	0	3	2160000	0.02	2	0	0	0	0	25	110000000	0.194	20	19	103000000	0.12	12	25	198000000	0.21	19	40	368000000	0.276	28	3	565000	0.023	2	13	28300000	0.095	11	8	19500000	0.078	7	0	0
Other		Palladin		3	1110000	0.034	3	1	237000	0.007	1	20	48600000	0.137	14	28	24500000	0.222	17	34	343000000	0.161	22	10	25000000	0.079	8	26	148000000	0.134	15	21	234000000	0.15	15	23	79800000	0.142	12	11	24200000	0.07	9	8	6710000	0.052	7	0	0
Other		Cytoplasmic FMR1-interacting protein 1		0	0	0	0	0	0	0	0	0	0	0	0	0	0	0	0	22	78800000	0.134	18	9	25600000	0.059	8	20	46400000	0.142	16	18	67300000	0.123	13	5	1640000	0.043	5	30	89700000	0.134	23	16	34100000	0.083	13	2	5760000
Other		Gelsolin		2	2280000	0.035	2	1	220000	0.021	1	26	59500000	0.218	12	9	5900000	0.135	6	46	1000000000	0.324	21	9	57600000	0.127	8	32	422000000	0.306	17	34	275000000	0.303	19	7	14800000	0.147	7	42	514000000	0.305	21	40	409000000	0.271	18	2	492000
Other		Alcohol dehydrogenase 1B		2	484000	0.024	2	1	110000	0.045	1	2	1490000	0.056	2	25	13100000	0.282	8	0	0	0	0	24	56900000	0.328	17	0	0	0	0	0	0	0	0	0	0	0	0	43	171000000	0.258	24	69	375000000	0.565	37	0	0
Other		Protein disulfide-isomerase A3		4	1780000	0.091	4	3	545000	0.035	2	5	3850000	0.122	5	19	15900000	0.257	14	39	413000000	0.433	29	44	390000000	0.366	30	39	511000000	0.401	23	79	1450000000	0.53	38	24	13600000	0.259	19	40	258000000	0.354	26	35	197000000	0.283	22	23	62800000
Other		cDNA FLJ51597, highly similar to C4b-binding protein alpha chain	C4BPA	6	3490000	0.164	6	0	0	0	0	0	0	0	0	9	1760000	0.22	7	12	64100000	0.238	9	12	21000000	0.248	8	30	258000000	0.511	17	13	44700000	0.313	10	5	2570000	0.102	4	61	1050000000	0.518	23	58	730000000	0.563	25	3	1460000
Other		NAD(P) transhydrogenase, mitochondrial		4	746000	0.064	4	0	0	0	0	10	15400000	0.082	7	0	0	0	0	43	223000000	0.263	22	29	105000000	0.218	16	61	388000000	0.313	25	55	545000000	0.31	25	10	4490000	0.089	7	29	50100000	0.206	15	16	27200000	0.131	10	0	0
Other		UDP-glucose:glycoprotein glucosyltransferase 1		0	0	0	0	0	0	0	0	6	12000000	0.043	3	0	0	0	0	26	73900000	0.181	20	23	72700000	0.158	18	29	63700000	0.162	16	51	253000000	0.23	27	5	863000	0.046	4	14	12700000	0.079	9	4	2560000	0.053	4	0	0
Other		Delta-1-pyrroline-5-carboxylate synthase		0	0	0	0	0	0	0	0	2	6440000	0.031	2	0	0	0	0	17	103000000	0.235	13	22	92400000	0.25	15	24	107000000	0.26	16	37	389000000	0.305	20	11	7710000	0.114	7	39	193000000	0.333	23	35	124000000	0.352	23	0	0
Other		Carcinoembryonic antigen-related cell adhesion molecule 5		3	1540000	0.035	2	0	0	0	0	12	12300000	0.162	7	0	0	0	0	31	422000000	0.23	11	40	290000000	0.195	10	192	18200000000	0.452	34	155	12600000000	0.405	28	83	519000000	0.323	19	39	173000000	0.235	12	23	30300000	0.189	14	35	21300000
Other		Sulfide:quinone oxidoreductase, mitochondrial		10	4830000	0.255	8	0	0	0	0	20	28200000	0.38	15	0	0	0	0	40	371000000	0.502	19	37	318000000	0.486	19	41	389000000	0.555	21	57	1640000000	0.653	23	5	1720000	0.1	4	63	758000000	0.537	24	51	420000000	0.513	22	2	1940000
Other		Integrin alpha-M		0	0	0	0	0	0	0	0	0	0	0	0	0	0	0	0	6	8780000	0.056	5	4	4530000	0.062	4	16	36900000	0.157	13	4	6750000	0.032	3	0	0	0	0	51	234000000	0.245	32	31	64900000	0.213	22	0	0
Other		Cingulin		0	0	0	0	0	0	0	0	0	0	0	0	0	0	0	0	4	9580000	0.029	3	10	10100000	0.089	9	20	64500000	0.152	15	26	441000000	0.191	19	3	2910000	0.037	3	1	655000	0.004	1	0	0	0	0	0	0
Other		Bifunctional aminoacyl-tRNA synthetase		0	0	0	0	0	0	0	0	0	0	0	0	8	6650000	0.096	8	14	53700000	0.132	12	9	18800000	0.072	7	4	5230000	0.037	4	4	4600000	0.038	4	6	1990000	0.07	5	38	89600000	0.185	20	27	45500000	0.198	19	0	0
Other		Spectrin repeat containing, nuclear envelope 1		3	2430000	0.003	3	0	0	0	0	5	2110000	0.003	2	0	0	0	0	8	38300000	0.008	6	0	0	0	0	3	6260000	0.002	2	5	12100000	0.005	3	0	0	0	0	24	23600000	0.032	23	15	14000000	0.025	14	0	0
Other		E3 SUMO-protein ligase RanBP2		0	0	0	0	0	0	0	0	2	774000	0.003	1	3	178000	0.012	3	7	20900000	0.026	6	9	36300000	0.025	6	19	68800000	0.057	14	33	263000000	0.103	24	4	2700000	0.013	3	17	38700000	0.061	16	11	8890000	0.04	10	0	0
Other		E3 ubiquitin/ISG15 ligase TRIM25		0	0	0	0	0	0	0	0	0	0	0	0	0	0	0	0	8	16200000	0.155	7	1	1210000	0.017	1	18	63300000	0.301	13	11	44500000	0.198	8	14	20100000	0.193	10	19	49900000	0.263	12	15	31100000	0.241	11	1	164000
Other		Phosphoglycerate kinase		2	775000	0.074	2	3	401000	0.113	3	4	656000	0.107	3	11	4940000	0.239	6	10	125000000	0.257	8	10	90200000	0.341	10	9	44600000	0.174	5	20	147000000	0.426	10	15	16000000	0.326	9	95	1970000000	0.668	24	88	1050000000	0.758	28	6	12900000
Other		Isoform 2 of Dynamin-like 120 kDa protein, mitochondrial		0	0	0	0	0	0	0	0	2	1270000	0.024	2	0	0	0	0	26	115000000	0.267	21	12	48300000	0.142	11	31	155000000	0.272	22	40	290000000	0.322	27	0	0	0	0	5	2020000	0.051	5	4	7180000	0.05	4	0	0
Other		Glyceraldehyde-3-phosphate dehydrogenase		5	5470000	0.22	5	6	4890000	0.176	5	36	44600000	0.45	15	28	46100000	0.292	9	109	3350000000	0.564	14	73	1220000000	0.468	16	78	1240000000	0.588	15	58	1310000000	0.576	13	16	24400000	0.182	5	140	5040000000	0.501	17	171	3090000000	0.701	24	6	3190000
Other		Isoform ADIR2 of Nuclear pore complex protein Nup98-Nup96		0	0	0	0	0	0	0	0	0	0	0	0	0	0	0	0	25	98100000	0.183	20	19	33600000	0.091	11	26	56700000	0.145	16	49	249000000	0.251	28	0	0	0	0	8	17100000	0.048	7	6	3220000	0.057	5	0	0
Other		ATP synthase subunit beta, mitochondrial		20	19300000	0.308	12	4	1340000	0.1	4	33	123000000	0.395	15	4	1060000	0.081	3	82	5140000000	0.595	22	75	3340000000	0.603	20	113	4490000000	0.599	21	136	8240000000	0.599	20	7	4920000	0.124	5	53	1190000000	0.438	18	39	389000000	0.455	18	45	24700000
Other		Integrin alpha-6		5	1550000	0.062	5	0	0	0	0	0	0	0	0	0	0	0	0	32	107000000	0.234	20	20	66100000	0.165	13	46	380000000	0.318	24	46	598000000	0.3	26	0	0	0	0	30	90900000	0.197	18	16	44500000	0.153	12	0	0
Other		Tropomyosin 1 (Alpha), isoform CRA_f		11	16100000	0.184	11	1	107000	0.049	1	48	265000000	0.34	30	21	10300000	0.242	16	79	3680000000	0.349	45	33	153000000	0.196	24	63	850000000	0.3	46	44	655000000	0.23	32	6	9400000	0.073	6	2	3250000	0.027	2	2	1040000	0.116	2	18	8530000
Other		Signal transducer and activator of transcription 3		0	0	0	0	0	0	0	0	2	109000	0.049	2	6	2970000	0.079	3	9	24100000	0.12	7	4	4770000	0.068	3	16	63100000	0.218	11	19	102000000	0.179	9	8	16300000	0.118	5	24	133000000	0.267	16	15	21200000	0.172	10	0	0
Other		Vesicle-fusing ATPase		3	201000	0.056	3	0	0	0	0	4	2070000	0.069	4	0	0	0	0	25	183000000	0.251	16	23	127000000	0.252	15	30	168000000	0.27	17	29	236000000	0.283	17	4	3950000	0.081	4	28	292000000	0.263	18	23	108000000	0.24	17	2	1130000
Other		Cytoskeleton-associated protein 4		0	0	0	0	0	0	0	0	13	7860000	0.219	10	0	0	0	0	47	1340000000	0.44	22	48	695000000	0.498	22	58	703000000	0.463	25	61	906000000	0.426	22	5	981000	0.088	4	11	39000000	0.162	7	5	3420000	0.071	3	0	0
Other		6-phosphofructokinase, liver type		0	0	0	0	0	0	0	0	0	0	0	0	9	1670000	0.042	6	23	49900000	0.237	15	11	14900000	0.116	8	74	321000000	0.275	27	48	260000000	0.296	24	0	0	0	0	85	292000000	0.329	40	51	104000000	0.317	32	5	2670000
Other		Premature ovarian failure, 1B, isoform CRA_b		22	32300000	0.283	13	20	18300000	0.3	13	14	31500000	0.229	9	11	14500000	0.173	7	38	859000000	0.378	18	39	814000000	0.395	20	38	603000000	0.376	17	52	1060000000	0.414	21	64	429000000	0.409	21	9	40200000	0.183	7	13	25000000	0.224	9	0	0
Other		Endoplasmin		4	3070000	0.044	3	0	0	0	0	5	4780000	0.068	4	29	13900000	0.113	9	26	273000000	0.247	17	30	384000000	0.247	19	30	253000000	0.224	16	44	1160000000	0.293	22	17	18500000	0.087	7	30	290000000	0.216	17	24	218000000	0.202	15	16	13000000
Other		Plakophilin-3		0	0	0	0	0	0	0	0	5	2140000	0.096	4	0	0	0	0	15	148000000	0.193	11	16	85900000	0.218	12	27	177000000	0.342	19	40	425000000	0.435	23	5	11200000	0.104	5	10	24800000	0.124	8	4	32200000	0.048	3	0	0
Other		Olfactomedin-4		0	0	0	0	0	0	0	0	0	0	0	0	0	0	0	0	41	508000000	0.525	21	45	245000000	0.523	19	22	110000000	0.284	10	6	21200000	0.133	5	0	0	0	0	71	1660000000	0.503	24	52	556000000	0.631	23	0	0
Other		Phenylalanine-4-hydroxylase		0	0	0	0	0	0	0	0	0	0	0	0	0	0	0	0	0	0	0	0	0	0	0	0	0	0	0	0	0	0	0	0	0	0	0	0	0	0	0	0	0	0	0	0	0	0
Other		Transformation/transcription domain-associated protein		1	140000	0.009	1	2	13900000	0.016	2	0	0	0	0	0	0	0	0	21	15900000	0.061	17	4	1300000	0.01	3	7	4220000	0.025	7	28	70300000	0.083	23	0	0	0	0	5	691000	0.017	5	1	104000	0.002	1	0	0
Other		Nodal modulator 2		0	0	0	0	0	0	0	0	0	0	0	0	0	0	0	0	26	89000000	0.216	18	14	72400000	0.151	13	42	225000000	0.339	26	46	369000000	0.313	26	0	0	0	0	11	23500000	0.098	8	6	11400000	0.069	6	0	0
Other		Isoform 2 of Extended synaptotagmin-1		0	0	0	0	0	0	0	0	6	5600000	0.06	4	8	4800000	0.077	5	28	289000000	0.267	20	15	114000000	0.159	12	33	264000000	0.263	18	35	400000000	0.28	21	5	2510000	0.074	5	18	64400000	0.165	14	9	24400000	0.108	8	1	18000
Other		Valyl-tRNA synthetase		0	0	0	0	0	0	0	0	0	0	0	0	3	790000	0.029	3	15	45800000	0.147	14	2	1040000	0.018	2	8	18400000	0.083	8	7	16700000	0.054	5	11	8910000	0.129	9	28	154000000	0.174	17	23	30100000	0.198	18	0	0
Other		Isoform 2 of Clusterin		12	17600000	0.311	11	4	4770000	0.129	4	19	49800000	0.261	11	15	39000000	0.265	10	20	432000000	0.325	13	17	249000000	0.251	10	32	509000000	0.339	14	12	83500000	0.205	8	11	131000000	0.189	8	22	389000000	0.263	10	18	268000000	0.333	13	5	1070000
Other		Aldehyde dehydrogenase, mitochondrial		19	12400000	0.059	1	1	73100	0.032	1	0	0	0	0	0	0	0	0	38	342000000	0.251	22	54	525000000	0.429	29	47	209000000	0.398	26	76	1040000000	0.52	40	19	18200000	0.203	10	95	989000000	0.458	37	90	795000000	0.566	36	9	6380000
Other		CCR4-NOT transcription complex subunit 1		0	0	0	0	0	0	0	0	0	0	0	0	0	0	0	0	14	20900000	0.095	14	3	4610000	0.021	3	17	22300000	0.09	16	20	53300000	0.09	17	4	1940000	0.018	3	14	12700000	0.066	12	1	585000	0.004	1	0	0
Other		Methylmalonate-semialdehyde dehydrogenase [acylating], mitochondrial		0	0	0	0	0	0	0	0	0	0	0	0	0	0	0	0	1	221000	0.02	1	3	1040000	0.128	3	4	7670000	0.115	4	19	86300000	0.214	9	0	0	0	0	9	16500000	0.112	5	6	9630000	0.17	5	0	0
Other		T-complex protein 1 subunit alpha		2	606000	0.037	2	2	269000	0.059	2	7	6260000	0.106	4	13	13800000	0.223	8	23	140000000	0.356	15	15	58700000	0.264	11	21	100000000	0.354	15	19	108000000	0.269	12	20	69000000	0.309	13	52	721000000	0.458	23	36	207000000	0.46	20	2	774000
Other		Nuclear pore complex protein Nup93		0	0	0	0	0	0	0	0	0	0	0	0	0	0	0	0	31	119000000	0.313	20	19	61700000	0.194	13	36	205000000	0.317	21	47	498000000	0.445	28	0	0	0	0	11	14100000	0.136	10	6	5500000	0.095	5	2	416000
Other		Protein disulfide-isomerase		0	0	0	0	0	0	0	0	2	1040000	0.037	2	4	586000	0.053	3	12	131000000	0.141	6	19	114000000	0.179	10	14	121000000	0.202	8	43	517000000	0.417	20	5	3400000	0.09	4	48	753000000	0.366	21	48	385000000	0.437	21	10	19100000
Other		2-oxoglutarate dehydrogenase, mitochondrial		0	0	0	0	4	3870000	0.05	4	4	2070000	0.055	4	0	0	0	0	23	167000000	0.247	18	24	110000000	0.261	18	19	136000000	0.203	14	41	447000000	0.3	22	0	0	0	0	13	35000000	0.144	11	18	19400000	0.204	12	2	130000
Other		Membrane primary amine oxidase		49	86300000	0.293	18	2	157000	0.024	1	73	479000000	0.389	24	21	23800000	0.211	10	50	1060000000	0.393	20	4	3740000	0.052	3	11	31900000	0.134	7	6	34100000	0.11	5	18	36200000	0.152	7	0	0	0	0	0	0	0	0	0	0
Other		Complement component C9		5	987000	0.076	4	1	972000	0.019	1	4	5920000	0.08	4	13	8290000	0.1	6	2	11700000	0.019	1	14	120000000	0.168	9	18	548000000	0.254	11	1	31800000	0.019	1	4	2040000	0.055	3	36	1230000000	0.264	16	41	727000000	0.372	19	4	6360000
Other		Eukaryotic initiation factor 4A-I		5	1370000	0.1	3	1	159000	0.024	1	10	7540000	0.103	4	10	8190000	0.15	6	24	164000000	0.293	14	15	83100000	0.214	10	50	314000000	0.408	26	43	269000000	0.381	23	18	38000000	0.285	12	69	634000000	0.416	30	47	226000000	0.46	21	9	4670000
Other		Dedicator of cytokinesis protein 2		0	0	0	0	0	0	0	0	0	0	0	0	0	0	0	0	7	5680000	0.048	6	3	6060000	0.026	3	0	0	0	0	0	0	0	0	0	0	0	0	44	169000000	0.183	28	26	46500000	0.115	16	0	0
Other		Glycerol-3-phosphate dehydrogenase, mitochondrial		0	0	0	0	5	1420000	0.074	4	5	1620000	0.088	4	0	0	0	0	18	84800000	0.226	12	18	85700000	0.265	14	30	163000000	0.338	18	36	287000000	0.426	22	4	1780000	0.068	3	21	106000000	0.203	13	20	66500000	0.215	13	0	0
Other		WD repeat-containing protein 1		0	0	0	0	0	0	0	0	3	1980000	0.077	3	3	484000	0.07	2	6	41600000	0.151	5	5	31000000	0.115	4	10	92700000	0.265	8	12	124000000	0.323	10	0	0	0	0	38	1060000000	0.283	16	56	624000000	0.49	23	1	3070000
Other		Calcium-activated chloride channel regulator 1	CLCA1	54	101000000	0.354	27	31	39000000	0.233	17	79	621000000	0.326	24	4	2270000	0.049	2	0	0	0	0	0	0	0	0	10	22400000	0.096	6	13	71500000	0.112	8	8	3220000	0.057	3	0	0	0	0	0	0	0	0	0	0
Other		Integrin beta	ITGB2	0	0	0	0	0	0	0	0	0	0	0	0	0	0	0	0	8	34000000	0.072	7	4	21600000	0.076	4	15	61700000	0.161	13	9	35300000	0.106	9	0	0	0	0	49	555000000	0.436	25	36	162000000	0.362	22	0	0
Other		Ubiquitin-like modifier-activating enzyme 1		0	0	0	0	0	0	0	0	4	735000	0.043	3	19	22600000	0.149	9	4	3050000	0.041	3	7	12100000	0.1	6	14	37500000	0.12	8	13	30200000	0.126	8	11	27100000	0.077	6	50	471000000	0.24	19	45	341000000	0.264	22	3	4580000
Other		Dolichyl-diphosphooligosaccharide--protein glycosyltransferase subunit 2		7	4840000	0.125	5	1	193000	0.036	1	14	33300000	0.226	9	8	1390000	0.093	3	46	1160000000	0.419	19	52	713000000	0.366	14	51	1360000000	0.419	17	66	2010000000	0.386	18	20	12800000	0.234	9	18	130000000	0.259	12	22	108000000	0.291	12	13	7440000
Other		Isoform 2 of Myb-binding protein 1A		0	0	0	0	0	0	0	0	0	0	0	0	0	0	0	0	15	27800000	0.12	13	6	7090000	0.07	6	29	94700000	0.247	22	27	107000000	0.231	22	6	5820000	0.047	5	15	49800000	0.14	13	8	21200000	0.08	8	1	38200000
Other		Serine--pyruvate aminotransferase		0	0	0	0	0	0	0	0	0	0	0	0	0	0	0	0	0	0	0	0	0	0	0	0	0	0	0	0	0	0	0	0	0	0	0	0	0	0	0	0	0	0	0	0	0	0
Other		Heterogeneous nuclear ribonucleoproteins A2/B1		0	0	0	0	0	0	0	0	0	0	0	0	0	0	0	0	13	64600000	0.158	9	3	25700000	0.13	3	28	163000000	0.303	21	36	163000000	0.24	17	21	25600000	0.26	11	31	158000000	0.249	15	16	39500000	0.28	13	16	2220000
Other		Serotransferrin		2	552000	0.021	1	2	2860000	0.038	2	3	1270000	0.051	3	6	626000	0.06	3	11	42500000	0.147	8	9	20700000	0.126	7	26	114000000	0.333	16	40	382000000	0.454	23	3	1250000	0.063	3	13	27900000	0.186	10	16	22100000	0.24	12	2	257000
Other		Nuclear pore complex protein Nup160		0	0	0	0	0	0	0	0	0	0	0	0	0	0	0	0	24	69000000	0.159	16	10	16600000	0.073	9	31	92900000	0.184	18	44	332000000	0.227	23	0	0	0	0	11	12800000	0.05	6	7	3240000	0.061	6	0	0
Other		Hexokinase-3		0	0	0	0	0	0	0	0	0	0	0	0	8	1770000	0.071	5	26	449000000	0.013	17	18	39300000	0.042	16	25	217000000	0.02	15	35	316000000	0.035	22	4	783000	0.028	2	126	759000000	0.287	45	75	304000000	0.304	41	1	260000
Other		Glycogen debranching enzyme		0	0	0	0	0	0	0	0	0	0	0	0	0	0	0	0	0	0	0	0	0	0	0	0	0	0	0	0	0	0	0	0	0	0	0	0	18	34400000	0.137	15	5	8460000	0.036	5	1	16000
Other		T-complex protein 1 subunit theta		0	0	0	0	0	0	0	0	4	3550000	0.062	3	10	6500000	0.173	8	23	129000000	0.312	14	11	22500000	0.288	11	20	76200000	0.291	13	11	40900000	0.16	8	11	15200000	0.191	8	42	334000000	0.421	20	32	160000000	0.448	21	2	3390000
Other		Transketolase		0	0	0	0	0	0	0	0	0	0	0	0	0	0	0	0	3	1060000	0.052	2	5	5670000	0.069	3	6	9870000	0.136	5	10	26900000	0.198	7	0	0	0	0	42	296000000	0.324	19	50	144000000	0.375	21	0	0
Other		Putative pre-mRNA-splicing factor ATP-dependent RNA helicase DHX15		3	265000	0.028	2	2	10500	0.013	1	4	2930000	0.045	3	9	4710000	0.046	3	16	514000000	0.124	8	7	16100000	0.06	4	28	124000000	0.172	13	28	192000000	0.22	15	15	27400000	0.132	8	28	171000000	0.153	14	17	86300000	0.105	9	2	1050000
Other		Desmoglein-2		0	0	0	0	0	0	0	0	5	1980000	0.099	5	0	0	0	0	36	371000000	0.251	15	43	720000000	0.26	17	41	437000000	0.258	15	54	1060000000	0.362	23	24	52300000	0.225	12	4	10700000	0.034	3	2	376000	0.014	1	0	0
Other		EH domain-containing protein 1		5	1180000	0.016	3	1	209000	0.024	1	21	32100000	0.084	14	38	22900000	0.073	16	47	398000000	0.213	29	12	36400000	0.039	8	37	86700000	0.194	27	25	77800000	0.131	18	20	7240000	0.076	15	47	412000000	0.337	28	22	50500000	0.303	17	0	0
Other		Protein unc-13 homolog D		0	0	0	0	0	0	0	0	0	0	0	0	0	0	0	0	0	0	0	0	0	0	0	0	3	3120000	0.044	2	0	0	0	0	0	0	0	0	31	207000000	0.236	20	29	79300000	0.282	19	0	0
Other		Polymeric immunoglobulin receptor		4	1730000	0.087	4	3	456000	0.071	3	11	15300000	0.172	9	0	0	0	0	15	143000000	0.218	10	11	61300000	0.171	9	36	549000000	0.35	16	58	1810000000	0.441	23	2	2280000	0.048	2	6	41300000	0.09	5	3	5070000	0.065	3	24	22500000
Other		Succinate dehydrogenase [ubiquinone] flavoprotein subunit, mitochondrial		5	4240000	0.106	4	1	82600	0.021	1	9	7050000	0.198	8	0	0	0	0	31	363000000	0.433	18	24	146000000	0.316	13	59	613000000	0.509	21	59	1200000000	0.474	23	4	4890000	0.084	3	22	58900000	0.275	13	16	23500000	0.219	10	0	0
Other		Non-POU domain-containing octamer-binding protein		1	299000	0.016	1	0	0	0	0	3	2740000	0.095	3	0	0	0	0	14	45500000	0.212	9	21	67800000	0.354	15	28	108000000	0.288	13	19	62400000	0.235	10	24	64800000	0.269	13	19	194000000	0.254	12	18	63700000	0.182	9	2	1160000
Other		Myosin-XVIIIa		0	0	0	0	0	0	0	0	0	0	0	0	0	0	0	0	11	24700000	0.082	10	0	0	0	0	13	25400000	0.088	12	14	32000000	0.086	11	0	0	0	0	20	34600000	0.072	11	9	11500000	0.038	7	0	0
Other		Serine hydroxymethyltransferase, mitochondrial		0	0	0	0	0	0	0	0	0	0	0	0	0	0	0	0	31	232000000	0.345	13	18	91200000	0.228	11	39	249000000	0.442	16	45	539000000	0.406	17	5	4690000	0.053	3	20	230000000	0.232	12	25	65900000	0.307	13	0	0
Other		Actin-related protein 2/3 complex subunit 2		0	0	0	0	0	0	0	0	9	6570000	0.193	6	8	2470000	0.166	5	33	412000000	0.62	17	14	62400000	0.366	10	29	334000000	0.466	15	31	392000000	0.526	16	2	6030000	0.066	2	41	463000000	0.466	17	26	196000000	0.52	13	0	0
Other		Splicing factor, proline- and glutamine-rich		3	12600000	0.011	3	3	4930000	0.074	3	2	4500000	0.033	2	4	21800000	0.101	4	18	127000000	0.169	9	13	100000000	0.185	10	21	62200000	0.229	13	16	59500000	0.151	10	19	58100000	0.188	12	13	142000000	0.131	8	14	95300000	0.123	7	5	2720000
Other		Glucosidase I		0	0	0	0	0	0	0	0	0	0	0	0	0	0	0	0	30	184000000	0.27	16	12	36600000	0.118	9	34	283000000	0.285	17	44	509000000	0.348	23	3	2060000	0.041	2	13	23300000	0.121	7	3	471000	0.037	2	0	0
Other		Putative uncharacterized protein MATR3		0	0	0	0	0	0	0	0	7	2090000	0.073	4	9	5480000	0.075	4	25	123000000	0.237	12	9	10600000	0.09	5	32	111000000	0.245	14	30	173000000	0.229	11	19	37200000	0.101	6	42	128000000	0.21	15	35	37900000	0.207	15	6	1620000
Other		Integrin alpha-2	ITGA2	0	0	0	0	0	0	0	0	0	0	0	0	0	0	0	0	18	39600000	0.116	10	19	60800000	0.172	14	42	227000000	0.312	27	45	364000000	0.318	26	0	0	0	0	9	15400000	0.069	6	6	6520000	0.045	4	0	0
Other		Poly [ADP-ribose] polymerase 1		0	0	0	0	0	0	0	0	0	0	0	0	0	0	0	0	21	140000000	0.228	16	23	177000000	0.249	18	10	87800000	0.141	9	7	29100000	0.077	6	0	0	0	0	9	24200000	0.056	5	4	12100000	0.042	3	0	0
Other		Peptidyl-prolyl cis-trans isomerase B		3	366000	0.148	3	0	0	0	0	5	11500000	0.203	4	15	10400000	0.287	7	28	586000000	0.412	11	30	491000000	0.527	13	30	757000000	0.351	10	31	987000000	0.379	11	25	108000000	0.393	10	14	103000000	0.254	6	8	49300000	0.263	7	1	661000
Other		Carnitine O-palmitoyltransferase 1, liver isoform		0	0	0	0	0	0	0	0	6	5730000	0.1	6	0	0	0	0	23	90300000	0.231	15	11	153000000	0.134	9	50	445000000	0.302	19	50	782000000	0.36	23	2	1610000	0.036	2	12	46900000	0.128	8	9	17800000	0.095	7	4	1660000
Other		LPP protein		9	6810000	0.161	5	1	366000	0.029	1	7	59500000	0.158	5	14	42000000	0.176	5	32	468000000	0.464	17	1	2210000	0.029	1	17	65300000	0.334	12	24	137000000	0.397	15	23	42300000	0.294	11	8	26900000	0.151	7	5	5310000	0.109	5	1	25700
Other		Coatomer subunit beta'		2	317000	0.05	2	0	0	0	0	3	1400000	0.03	3	0	0	0	0	14	33100000	0.213	12	1	498000	0.013	1	15	69800000	0.187	10	24	88400000	0.252	16	2	1720000	0.025	2	24	109000000	0.198	15	11	48000000	0.151	9	0	0
Other		cDNA, FLJ93143, highly similar to Homo sapiens complement component 7 (C7), mRNA		0	0	0	0	0	0	0	0	0	0	0	0	0	0	0	0	2	1640000	0.078	2	8	17500000	0.12	6	24	189000000	0.266	16	3	2490000	0.049	3	0	0	0	0	40	317000000	0.334	22	35	145000000	0.323	19	0	0
Other		Poly [ADP-ribose] polymerase 14		0	0	0	0	0	0	0	0	2	1680000	0.029	2	0	0	0	0	6	5040000	0.036	4	0	0	0	0	33	171000000	0.154	19	30	86700000	0.172	20	4	832000	0.033	4	9	15400000	0.065	8	5	4460000	0.036	4	0	0
Other		Heterochromatin protein 1-binding protein 3		0	0	0	0	0	0	0	0	0	0	0	0	0	0	0	0	18	128000000	0.235	11	22	119000000	0.265	12	14	37000000	0.195	9	21	140000000	0.265	13	0	0	0	0	11	141000000	0.168	9	10	37200000	0.15	7	0	0
Other		Acyl-CoA dehydrogenase family member 9, mitochondrial		0	0	0	0	0	0	0	0	0	0	0	0	0	0	0	0	14	21000000	0.227	12	4	9580000	0.099	4	28	112000000	0.355	19	33	177000000	0.375	22	5	2160000	0.098	4	8	27200000	0.13	8	6	7930000	0.132	6	1	34800
Other		Transferrin receptor protein 1		0	0	0	0	0	0	0	0	3	933000	0.035	2	0	0	0	0	14	82200000	0.159	10	8	25100000	0.114	7	50	791000000	0.375	22	55	1470000000	0.405	25	0	0	0	0	6	12200000	0.101	5	3	7310000	0.035	2	0	0
Other		Bifunctional ATP-dependent dihydroxyacetone kinase/FAD-AMP lyase (cyclizing)		0	0	0	0	0	0	0	0	0	0	0	0	0	0	0	0	0	0	0	0	0	0	0	0	0	0	0	0	1	350000	0.036	1	0	0	0	0	10	19600000	0.217	7	6	7040000	0.107	4	0	0
Other		Fermitin family homolog 3		0	0	0	0	0	0	0	0	0	0	0	0	3	807000	0.043	2	12	74300000	0.217	10	9	41300000	0.175	9	12	60200000	0.172	8	13	76800000	0.209	10	8	4910000	0.076	4	46	632000000	0.367	20	30	162000000	0.338	17	0	0
Other		Cation-independent mannose-6-phosphate receptor	IGF2R	0	0	0	0	0	0	0	0	0	0	0	0	0	0	0	0	12	26100000	0.055	10	11	22000000	0.058	9	16	43500000	0.085	15	26	103000000	0.144	23	0	0	0	0	7	12600000	0.03	6	5	4750000	0.038	5	0	0
Other		Mast cell carboxypeptidase A		41	282000000	0.436	18	11	24200000	0.163	8	88	3000000000	0.467	19	56	281000000	0.321	16	0	0	0	0	0	0	0	0	8	54800000	0.141	5	7	44300000	0.088	3	17	78100000	0.139	6	0	0	0	0	0	0	0	0	0	0
Other		Lon protease homolog, mitochondrial		0	0	0	0	0	0	0	0	0	0	0	0	0	0	0	0	11	31000000	0.071	5	6	20600000	0.047	4	23	122000000	0.161	11	32	253000000	0.253	19	4	988000	0.023	2	17	99800000	0.147	12	18	64300000	0.184	13	2	191000
Other		Hemoglobin subunit beta		16	33000000	0.68	8	8	10300000	0.469	6	48	901000000	0.789	14	71	459000000	0.782	13	33	1250000000	0.884	12	49	1090000000	0.646	9	43	2040000000	0.755	11	59	4840000000	0.755	12	42	352000000	0.768	11	84	5940000000	0.789	17	72	2090000000	0.897	16	14	8680000
Other		Transitional endoplasmic reticulum ATPase		0	0	0	0	0	0	0	0	0	0	0	0	0	0	0	0	27	143000000	0.282	17	14	41700000	0.169	11	24	83100000	0.248	15	36	290000000	0.331	20	0	0	0	0	27	153000000	0.243	16	17	115000000	0.182	11	6	11700000
Other		Putative uncharacterized protein DKFZp686C11235		56	120000000	0.257	33	37	77200000	0.243	22	81	315000000	0.397	32	182	2030000000	0.412	45	99	1650000000	0.391	39	96	966000000	0.327	40	55	639000000	0.344	28	75	1340000000	0.359	36	59	266000000	0.334	32	155	2450000000	0.467	54	172	1600000000	0.501	59	0	0
Other		Lipopolysaccharide-responsive and beige-like anchor protein		0	0	0	0	0	0	0	0	6	9730000	0.014	5	3	169000	0.015	2	2	6030000	0.008	2	1	1080000	0.003	1	10	19300000	0.05	9	8	15800000	0.04	8	11	31200000	0.058	10	12	21700000	0.048	11	8	6480000	0.03	7	2	325000
Other		Core histone macro-H2A.1		4	2720000	0.153	4	1	342000	0.053	1	7	28900000	0.188	6	6	4560000	0.107	2	56	1530000000	0.489	24	85	1280000000	0.594	28	39	705000000	0.389	19	78	3750000000	0.43	24	10	25500000	0.217	5	25	190000000	0.282	13	16	62800000	0.233	9	5	1560000
Other		Ribosomal protein S6 kinase alpha-1		2	4440000	0.014	2	0	0	0	0	3	300000	0.051	3	0	0	0	0	3	1550000	0.038	2	0	0	0	0	25	31700000	0.192	17	14	25400000	0.102	10	2	1220000	0.029	2	47	142000000	0.366	29	15	35400000	0.173	12	1	46900
Other		Isoform Long of Glucose-6-phosphate 1-dehydrogenase		0	0	0	0	0	0	0	0	0	0	0	0	0	0	0	0	9	23700000	0.139	7	5	6340000	0.131	5	6	31500000	0.181	5	6	21500000	0.114	4	0	0	0	0	52	445000000	0.365	20	41	240000000	0.37	19	0	0
Other		Fructose-bisphosphate aldolase A		0	0	0	0	0	0	0	0	4	13700000	0.126	3	4	17000000	0.189	4	25	230000000	0.423	13	14	129000000	0.412	10	17	176000000	0.348	10	24	266000000	0.442	14	10	27200000	0.387	10	44	354000000	0.48	14	26	130000000	0.324	9	0	0
Other		Isoleucyl-tRNA synthetase, mitochondrial		0	0	0	0	0	0	0	0	0	0	0	0	0	0	0	0	14	56100000	0.113	9	10	26500000	0.097	8	5	11900000	0.041	3	17	69300000	0.169	12	0	0	0	0	28	124000000	0.227	18	21	34300000	0.151	12	0	0
Other		Ezrin		2	1300000	0.015	2	1	189000	0.018	1	3	2910000	0.049	3	22	7090000	0.126	15	28	123000000	0.225	18	19	68400000	0.283	17	27	122000000	0.215	19	26	153000000	0.259	20	15	13300000	0.151	11	18	217000000	0.122	13	13	95000000	0.075	7	5	1250000
Other		T-complex protein 1 subunit beta		0	0	0	0	0	0	0	0	8	8100000	0.186	7	11	7510000	0.151	6	26	159000000	0.334	13	10	43000000	0.22	9	31	177000000	0.439	18	26	180000000	0.407	15	10	12000000	0.171	6	32	378000000	0.317	13	29	117000000	0.342	16	2	764000
Other		Arginyl-tRNA synthetase, cytoplasmic		0	0	0	0	0	0	0	0	0	0	0	0	5	720000	0.089	5	16	43000000	0.177	10	3	4190000	0.037	2	6	19800000	0.092	5	6	19600000	0.106	6	8	4170000	0.084	4	30	125000000	0.396	24	20	68200000	0.233	14	1	127000
Other		Calnexin		0	0	0	0	0	0	0	0	8	13400000	0.133	6	0	0	0	0	40	481000000	0.283	16	22	170000000	0.223	12	49	702000000	0.304	17	44	969000000	0.237	15	2	1090000	0.051	2	38	464000000	0.199	12	30	295000000	0.205	11	17	15400000
Other		Gamma-glutamyl hydrolase		0	0	0	0	0	0	0	0	0	0	0	0	0	0	0	0	0	0	0	0	0	0	0	0	0	0	0	0	2	1560000	0.116	2	0	0	0	0	3	1990000	0.078	2	5	6440000	0.097	4	2	152000
Other		Trifunctional purine biosynthetic protein adenosine-3		0	0	0	0	0	0	0	0	0	0	0	0	4	683000	0.05	4	2	5830000	0.034	2	3	6910000	0.048	3	18	78700000	0.195	13	13	45700000	0.142	10	2	2300000	0.032	2	27	143000000	0.262	21	29	107000000	0.261	20	0	0
Other		ADP/ATP translocase 2		21	15200000	0.355	11	8	2740000	0.204	4	21	51200000	0.325	11	13	12700000	0.077	5	134	4030000000	0.489	24	81	1270000000	0.526	26	95	3220000000	0.523	22	116	5490000000	0.526	26	28	92100000	0.291	10	108	922000000	0.489	20	57	487000000	0.483	21	23	3060000
Other		Uveal autoantigen with coiled-coil domains and ankyrin repeats		0	0	0	0	0	0	0	0	0	0	0	0	0	0	0	0	5	8650000	0.033	4	7	8550000	0.057	7	16	16600000	0.132	12	14	27500000	0.115	13	3	894000	0.034	3	0	0	0	0	0	0	0	0	0	0
Other		Nicotinamide phosphoribosyltransferase		0	0	0	0	0	0	0	0	0	0	0	0	0	0	0	0	2	8970000	0.077	2	1	2410000	0.02	1	3	13900000	0.091	3	3	7030000	0.077	2	0	0	0	0	36	456000000	0.425	19	36	256000000	0.59	22	0	0
Other		Importin subunit beta-1		0	0	0	0	0	0	0	0	6	4430000	0.05	3	19	31200000	0.093	6	12	42400000	0.123	7	6	17600000	0.068	4	15	42000000	0.156	9	30	116000000	0.235	15	19	16400000	0.141	9	39	227000000	0.27	17	22	62600000	0.158	10	0	0
Other		Nucleoporin NUP188 homolog		0	0	0	0	0	0	0	0	0	0	0	0	0	0	0	0	17	36400000	0.12	13	7	7520000	0.038	5	17	30600000	0.139	16	29	96900000	0.17	22	0	0	0	0	6	6270000	0.037	5	2	1090000	0.013	2	0	0
Other		Isoform HELA L-CAD II of Caldesmon		0	0	0	0	0	0	0	0	10	13600000	0.122	8	4	1530000	0.088	3	35	421000000	0.34	21	3	23300000	0.078	3	26	89300000	0.234	16	18	67700000	0.214	12	19	32100000	0.204	14	8	25000000	0.131	6	1	127000	0.037	1	0	0
Other		Unc-84 homolog B (C. elegans)		3	539000	0.053	2	0	0	0	0	9	2230000	0.106	5	0	0	0	0	30	242000000	0.283	13	23	134000000	0.268	12	30	206000000	0.281	14	46	410000000	0.324	18	0	0	0	0	15	61600000	0.192	8	17	28800000	0.207	10	0	0
Other		Isoform 2 of AP-2 complex subunit alpha-2		0	0	0	0	0	0	0	0	4	743000	0.039	3	22	11300000	0.085	11	32	85800000	0.206	20	6	4150000	0.056	5	32	74600000	0.196	24	38	178000000	0.217	24	11	11400000	0.06	10	53	180000000	0.187	29	18	46300000	0.1	14	0	0
Other		Glutamate dehydrogenase 1, mitochondrial		0	0	0	0	0	0	0	0	0	0	0	0	0	0	0	0	16	154000000	0.265	11	17	121000000	0.213	10	2	1990000	0.044	2	26	308000000	0.254	14	0	0	0	0	19	295000000	0.224	10	24	202000000	0.324	15	2	1060000
Other		Histone H4		47	221000000	0.601	13	27	139000000	0.456	7	71	556000000	0.572	11	30	176000000	0.291	3	127	65700000000	0.582	15	204	46400000000	0.66	16	107	23300000000	0.582	13	166	80300000000	0.543	12	17	110000000	0.407	4	33	1270000000	0.533	10	42	550000000	0.572	11	74	176000000
Other		Vacuolar protein sorting-associated protein 13C		0	0	0	0	0	0	0	0	0	0	0	0	7	1690000	0.028	6	18	17400000	0.065	14	1	597000	0.003	1	8	4910000	0.026	5	11	18700000	0.042	9	3	524000	0.014	3	6	7440000	0.023	6	6	6710000	0.022	5	0	0
Other		Plastin-2		2	311000	0.054	2	1	5050000	0.047	1	3	2880000	0.063	3	25	30100000	0.288	16	24	115000000	0.161	17	5	3680000	0.014	5	20	82300000	0.049	15	23	160000000	0.028	15	20	55900000	0.138	13	32	153000000	0.251	25	18	56300000	0.239	16	3	6280000
Other		Myeloid cell nuclear differentiation antigen		0	0	0	0	0	0	0	0	0	0	0	0	0	0	0	0	3	7030000	0.068	3	7	18900000	0.181	5	4	17000000	0.063	3	1	2150000	0.017	1	0	0	0	0	114	2560000000	0.493	23	85	1350000000	0.515	23	0	0
Other		Tyrosine-protein kinase receptor		0	0	0	0	0	0	0	0	0	0	0	0	7	4090000	0.045	7	9	90000000	0.045	8	8	16400000	0.068	8	18	28800000	0.115	15	21	39300000	0.107	16	18	24400000	0.056	14	24	62800000	0.085	18	12	15000000	0.072	10	0	0
Other		Isoform 2 of DNA repair protein RAD50		0	0	0	0	0	0	0	0	0	0	0	0	0	0	0	0	9	16000000	0.078	8	4	4590000	0.043	4	18	32800000	0.119	12	14	47900000	0.113	12	3	1350000	0.03	3	13	39500000	0.114	13	18	29000000	0.154	17	0	0
Other		Isoform 11 of Sorbin and SH3 domain-containing protein 1		0	0	0	0	3	366000	0.012	3	16	16600000	0.127	14	15	6790000	0.075	10	40	313000000	0.209	23	3	3260000	0.037	3	7	17400000	0.072	6	7	14800000	0.072	6	15	21200000	0.115	12	0	0	0	0	0	0	0	0	0	0
Other		Integrin beta-1	ITGB1	18	27100000	0.192	12	2	236000	0.026	2	23	227000000	0.129	9	9	6080000	0.095	5	32	715000000	0.293	17	21	159000000	0.179	11	46	657000000	0.296	18	48	606000000	0.289	19	19	41500000	0.132	9	19	58800000	0.182	13	9	11200000	0.078	7	0	0
Other		Epoxide hydrolase 1		0	0	0	0	0	0	0	0	4	2510000	0.076	4	0	0	0	0	12	97700000	0.263	10	9	71900000	0.164	7	6	39300000	0.149	6	14	132000000	0.296	11	0	0	0	0	7	27500000	0.123	6	3	2940000	0.085	2	0	0
Other		Eukaryotic translation initiation factor 3 subunit A		0	0	0	0	0	0	0	0	5	3730000	0.034	3	8	27500000	0.067	6	13	32600000	0.095	9	3	19500000	0.031	3	5	9300000	0.03	4	9	25100000	0.073	8	17	9230000	0.077	8	23	71500000	0.123	15	12	21400000	0.087	10	3	1250000
Other		Dihydropyrimidinase-related protein 2		9	7000000	0.089	6	4	460000	0.04	4	14	8240000	0.159	12	28	11700000	0.27	20	52	310000000	0.414	34	12	28400000	0.204	11	21	59900000	0.23	18	23	122000000	0.215	19	47	70900000	0.284	26	24	114000000	0.263	20	14	44300000	0.181	13	0	0
Other		Carnitine O-palmitoyltransferase 2, mitochondrial		0	0	0	0	0	0	0	0	0	0	0	0	0	0	0	0	9	28100000	0.139	8	8	38100000	0.148	8	11	27600000	0.148	8	39	209000000	0.417	23	3	887000	0.071	3	12	38200000	0.162	9	6	12900000	0.106	6	0	0
Other		Hydroxymethylglutaryl-CoA synthase, mitochondrial		0	0	0	0	0	0	0	0	2	2110000	0.047	2	0	0	0	0	2	1100000	0.043	2	6	6060000	0.11	4	0	0	0	0	9	40100000	0.185	7	0	0	0	0	1	643000	0.015	1	2	2950000	0.033	2	0	0
Other		Neurobeachin-like protein 2		0	0	0	0	0	0	0	0	0	0	0	0	0	0	0	0	0	0	0	0	0	0	0	0	5	4670000	0.034	4	3	2770000	0.019	3	0	0	0	0	36	79500000	0.12	23	17	26200000	0.07	13	0	0
Other		Probable cation-transporting ATPase 13A1		0	0	0	0	0	0	0	0	0	0	0	0	0	0	0	0	21	71200000	0.166	14	14	40700000	0.146	12	28	94900000	0.223	17	26	150000000	0.242	20	0	0	0	0	22	79300000	0.141	14	14	38000000	0.112	10	0	0
Other		Isoform F of Constitutive coactivator of PPAR-gamma-like protein 1		0	0	0	0	0	0	0	0	2	368000	0.031	2	6	2520000	0.082	6	7	11700000	0.084	6	3	4840000	0.041	3	14	28000000	0.109	8	12	19900000	0.084	6	19	28000000	0.145	11	15	47200000	0.141	12	11	24400000	0.102	10	2	408000
Other		Isoform 2 of Heterogeneous nuclear ribonucleoprotein K		4	5770000	0.084	3	2	1150000	0.058	2	7	13400000	0.183	5	25	48900000	0.168	5	32	339000000	0.299	10	19	67100000	0.278	10	32	323000000	0.357	13	36	473000000	0.28	10	61	503000000	0.344	11	39	236000000	0.407	14	30	158000000	0.381	13	6	11000000
Other		Synaptopodin 2		0	0	0	0	0	0	0	0	22	25200000	0.18	14	7	4500000	0.053	5	17	139000000	0.192	13	0	0	0	0	0	0	0	0	3	5420000	0.041	3	10	7480000	0.084	9	2	5190000	0.029	2	0	0	0	0	0	0
Other		Amine oxidase [flavin-containing] A		10	6700000	0.25	9	0	0	0	0	14	29000000	0.256	11	0	0	0	0	22	95500000	0.277	15	12	113000000	0.223	8	60	1500000000	0.497	21	79	2960000000	0.504	22	3	2520000	0.064	3	4	5400000	0.068	4	3	2570000	0.055	3	9	3410000
Other		Isocitrate dehydrogenase [NADP], mitochondrial		3	804000	0.088	3	0	0	0	0	4	2290000	0.11	4	5	1520000	0.106	4	25	285000000	0.298	12	22	135000000	0.303	12	32	312000000	0.367	18	43	978000000	0.342	18	11	12300000	0.165	7	45	369000000	0.325	21	46	198000000	0.376	20	1	124000
Other		Protein-arginine deiminase type-4		0	0	0	0	0	0	0	0	0	0	0	0	0	0	0	0	0	0	0	0	2	3390000	0.048	2	0	0	0	0	0	0	0	0	0	0	0	0	62	704000000	0.304	16	75	395000000	0.429	22	0	0
Other		Isoform 2 of Liver carboxylesterase 1		0	0	0	0	0	0	0	0	0	0	0	0	0	0	0	0	2	2560000	0.047	2	0	0	0	0	0	0	0	0	0	0	0	0	0	0	0	0	0	0	0	0	2	2220000	0.058	2	0	0
Other		Ubiquitin-like modifier-activating enzyme 6		0	0	0	0	0	0	0	0	0	0	0	0	0	0	0	0	0	0	0	0	0	0	0	0	9	13900000	0.137	9	5	9010000	0.075	5	0	0	0	0	37	96100000	0.234	20	20	25600000	0.22	16	0	0
Other		Pyridoxal-dependent decarboxylase domain-containing protein 1		0	0	0	0	0	0	0	0	5	2670000	0.096	5	4	2660000	0.065	3	3	4620000	0.082	3	2	4190000	0.043	2	46	325000000	0.36	18	40	296000000	0.294	17	11	23800000	0.176	9	8	21400000	0.088	5	5	9150000	0.078	5	2	12300000
Other		T-complex protein 1 subunit gamma		0	0	0	0	0	0	0	0	5	5900000	0.124	5	8	4070000	0.117	6	22	166000000	0.354	14	7	48500000	0.128	6	23	186000000	0.333	14	16	106000000	0.225	11	13	29000000	0.238	10	41	372000000	0.337	18	24	125000000	0.326	13	1	1430000
Other		Voltage-dependent anion-selective channel protein 1		35	69800000	0.473	19	5	1050000	0.035	4	27	99400000	0.416	16	3	157000	0.088	2	69	2080000000	0.618	27	83	1850000000	0.568	25	148	5980000000	0.703	27	142	7220000000	0.703	30	46	112000000	0.53	17	55	494000000	0.325	18	39	309000000	0.367	17	43	36900000
Other		Nucleolar protein 56		0	0	0	0	0	0	0	0	0	0	0	0	2	531000	0.053	2	23	161000000	0.254	13	12	23500000	0.139	7	33	192000000	0.308	16	42	382000000	0.38	19	4	1250000	0.053	2	28	101000000	0.217	13	21	43900000	0.198	12	0	0
Other		Catalase		0	0	0	0	0	0	0	0	0	0	0	0	0	0	0	0	8	15300000	0.121	5	10	26800000	0.22	8	9	15300000	0.182	7	28	228000000	0.368	16	0	0	0	0	16	67100000	0.328	14	11	27000000	0.223	9	0	0
Other		Cytochrome b-c1 complex subunit 2, mitochondrial		7	2210000	0.169	5	1	51700	0.028	1	14	14600000	0.311	10	0	0	0	0	23	448000000	0.359	11	29	220000000	0.412	13	49	2050000000	0.494	14	63	3880000000	0.543	17	3	12000000	0.061	2	11	35100000	0.267	8	6	13800000	0.169	5	0	0
Other		Isoform 2 of Chromodomain-helicase-DNA-binding protein 4		0	0	0	0	2	17300000	0.023	2	0	0	0	0	0	0	0	0	17	37100000	0.082	15	11	14300000	0.042	9	27	97000000	0.134	19	37	156000000	0.125	24	0	0	0	0	7	44200000	0.03	5	2	346000	0.013	2	0	0
Other		SWI/SNF-related matrix-associated actin-dependent regulator of chromatin subfamily A member 5		0	0	0	0	0	0	0	0	0	0	0	0	0	0	0	0	12	24600000	0.073	9	22	44600000	0.177	18	14	49100000	0.112	11	30	163000000	0.188	22	0	0	0	0	9	24400000	0.057	5	8	11200000	0.057	5	0	0
Other		Sister chromatid cohesion protein PDS5 homolog B		3	108000	0.044	3	1	2020000	0.005	1	0	0	0	0	0	0	0	0	16	27900000	0.063	12	8	9750000	0.051	7	30	104000000	0.087	19	34	107000000	0.116	25	3	1120000	0.024	3	18	27900000	0.057	12	12	12200000	0.087	11	0	0
Other		T-complex protein 1 subunit eta		2	431000	0.034	2	1	111000	0.018	1	5	836000	0.077	4	7	923000	0.053	4	17	90000000	0.276	11	6	4860000	0.11	4	15	42300000	0.206	9	9	33500000	0.178	6	6	3210000	0.123	5	30	132000000	0.298	14	28	97200000	0.287	13	3	680000
Other		Isoform 2 of AP-2 complex subunit beta		0	0	0	0	0	0	0	0	4	2130000	0.015	2	13	8950000	0.092	7	20	135000000	0.131	12	6	4230000	0.054	5	26	79800000	0.112	9	33	173000000	0.155	14	16	14500000	0.079	7	28	71600000	0.175	17	14	11200000	0.111	9	0	0
Other		Apolipoprotein A-IV		0	0	0	0	0	0	0	0	0	0	0	0	0	0	0	0	0	0	0	0	4	5000000	0.111	4	2	493000	0.053	2	0	0	0	0	2	381000	0.068	2	12	29100000	0.29	10	3	4300000	0.088	3	0	0
Other		Midasin	MDN1	0	0	0	0	0	0	0	0	0	0	0	0	0	0	0	0	1	315000	0.002	1	1	522000	0.004	1	20	14800000	0.041	15	23	32100000	0.054	20	0	0	0	0	2	770000	0.004	2	0	0	0	0	0	0
Other		Heat shock protein 105 kDa		0	0	0	0	0	0	0	0	0	0	0	0	0	0	0	0	4	7440000	0.041	4	5	6130000	0.074	5	13	36000000	0.1	12	19	61500000	0.195	17	9	5590000	0.079	7	63	341000000	0.28	34	47	244000000	0.269	26	3	598000
Other		N-acetyltransferase 10		0	0	0	0	0	0	0	0	0	0	0	0	0	0	0	0	15	45200000	0.137	11	10	16000000	0.127	8	32	91200000	0.232	18	24	90700000	0.191	17	0	0	0	0	15	40800000	0.106	10	17	23200000	0.149	11	1	14900
Other		NADH-ubiquinone oxidoreductase 75 kDa subunit		0	0	0	0	0	0	0	0	8	8950000	0.121	5	3	316000	0.047	2	27	231000000	0.232	12	15	107000000	0.164	8	37	382000000	0.276	16	38	529000000	0.323	20	10	5820000	0.07	3	18	42500000	0.12	6	10	19100000	0.074	4	7	860000
Other		Inosine-5'-monophosphate dehydrogenase 2		0	0	0	0	0	0	0	0	1	122000	0.036	1	8	1240000	0.192	6	5	8540000	0.167	4	5	4980000	0.142	4	31	281000000	0.445	15	21	181000000	0.344	13	5	4070000	0.132	5	32	269000000	0.406	16	26	103000000	0.402	14	2	515000
Other		Chymase	CMA1	57	370000000	0.684	14	24	47000000	0.538	10	140	1310000000	0.708	16	106	267000000	0.619	11	0	0	0	0	0	0	0	0	22	50300000	0.554	10	20	129000000	0.554	10	36	30200000	0.522	9	0	0	0	0	0	0	0	0	0	0
Other		Hypoxia up-regulated protein 1		0	0	0	0	0	0	0	0	0	0	0	0	0	0	0	0	22	69300000	0.17	14	16	34700000	0.146	12	26	99400000	0.226	17	36	229000000	0.225	18	0	0	0	0	15	23300000	0.124	10	5	5130000	0.052	4	0	0
Other		Glutaminyl-tRNA synthetase		0	0	0	0	0	0	0	0	0	0	0	0	0	0	0	0	8	15000000	0.112	8	4	3450000	0.063	4	9	15500000	0.122	8	7	20900000	0.13	7	0	0	0	0	18	44500000	0.242	16	9	26900000	0.144	9	0	0
Other		Splicing factor 3B subunit 3		0	0	0	0	0	0	0	0	3	915000	0.023	2	0	0	0	0	9	31600000	0.071	7	4	3930000	0.036	3	20	89800000	0.18	16	16	83800000	0.136	12	8	6930000	0.059	6	28	92800000	0.167	17	21	39000000	0.158	16	1	97300
Other		Methionyl-tRNA synthetase, cytoplasmic		0	0	0	0	0	0	0	0	2	653000	0.053	2	7	5510000	0.052	3	10	25400000	0.116	7	4	5260000	0.033	3	12	28200000	0.135	8	4	8490000	0.056	4	9	9430000	0.111	7	27	92400000	0.198	12	9	29100000	0.108	6	1	415000
Other		Cytochrome b-c1 complex subunit 1, mitochondrial		5	5750000	0.114	5	1	672000	0.039	1	11	19400000	0.21	7	2	1510000	0.06	2	28	734000000	0.414	13	32	391000000	0.356	14	46	1480000000	0.531	17	65	2240000000	0.5	17	7	15400000	0.156	5	11	80500000	0.2	7	14	57200000	0.233	9	1	132000
Other		Regulator of nonsense transcripts 1		0	0	0	0	0	0	0	0	0	0	0	0	5	1760000	0.057	4	8	13500000	0.071	6	2	15200000	0.017	2	13	36400000	0.111	10	11	34100000	0.093	8	9	7690000	0.094	7	11	38200000	0.125	9	7	18300000	0.06	5	1	179000
Other		ATP-citrate synthase		0	0	0	0	2	157000	0.026	2	0	0	0	0	0	0	0	0	1	3510000	0.013	1	2	231000	0.013	2	7	25800000	0.066	5	9	24900000	0.081	7	0	0	0	0	33	118000000	0.178	17	26	60600000	0.18	17	0	0
Other		Complement component C6	C6	0	0	0	0	0	0	0	0	0	0	0	0	0	0	0	0	3	6820000	0.031	3	10	12700000	0.117	7	21	112000000	0.202	15	0	0	0	0	0	0	0	0	41	342000000	0.343	24	31	223000000	0.299	18	1	455000
Other		Calpain-5		0	0	0	0	0	0	0	0	3	31400000	0.035	3	0	0	0	0	8	21500000	0.11	6	14	18700000	0.168	8	29	80000000	0.3	13	29	154000000	0.384	17	0	0	0	0	0	0	0	0	0	0	0	0	0	0
Other		rRNA 2'-O-methyltransferase fibrillarin		0	0	0	0	0	0	0	0	2	2260000	0.059	1	0	0	0	0	24	175000000	0.395	12	21	82600000	0.317	9	31	373000000	0.417	12	36	801000000	0.485	13	0	0	0	0	12	52200000	0.196	8	8	27500000	0.233	5	1	3820
Other		Isoform 3 of Apoptosis-inducing factor 1, mitochondrial		0	0	0	0	0	0	0	0	5	4250000	0.136	5	0	0	0	0	17	126000000	0.344	13	21	150000000	0.311	13	20	194000000	0.285	12	25	392000000	0.333	14	3	9040000	0.059	3	9	37700000	0.142	7	8	38400000	0.126	6	0	0
Other		Protein disulfide-isomerase A5		0	0	0	0	0	0	0	0	0	0	0	0	0	0	0	0	10	40100000	0.213	9	8	21000000	0.194	8	9	30700000	0.159	8	15	110000000	0.202	10	15	17900000	0.157	6	5	13400000	0.077	4	2	10600000	0.038	2	0	0
Other		Aspartyl-tRNA synthetase, cytoplasmic		0	0	0	0	0	0	0	0	0	0	0	0	1	591000	0.035	1	12	40300000	0.243	10	6	13100000	0.135	5	13	193000000	0.257	12	9	401000000	0.169	8	3	260000	0.077	3	39	221000000	0.469	21	30	113000000	0.335	16	1	251000
Other		Flotillin-1		2	143000	0.06	2	0	0	0	0	8	4070000	0.208	7	0	0	0	0	18	61100000	0.48	15	24	68400000	0.44	14	34	174000000	0.473	15	27	221000000	0.501	16	0	0	0	0	37	115000000	0.454	15	12	34900000	0.236	7	0	0
Other		Prohibitin		6	2800000	0.139	3	1	8890	0.062	1	18	33200000	0.544	11	6	786000	0.139	3	57	1680000000	0.68	15	47	1260000000	0.588	14	69	1410000000	0.68	15	89	2620000000	0.647	13	14	34100000	0.294	7	28	459000000	0.419	10	27	238000000	0.533	13	24	11500000
Other		cDNA FLJ56155, highly similar to UTP--glucose-1-phosphate uridylyltransferase 2 (EC 2.7.7.9)		0	0	0	0	0	0	0	0	3	1570000	0.038	1	3	160000	0.073	2	2	76800	0.029	1	7	1260000	0.116	4	2	514000	0.056	2	1	359000	0.029	1	0	0	0	0	23	73700000	0.27	12	11	25200000	0.201	7	2	313000
Other		Adenylyl cyclase-associated protein		0	0	0	0	0	0	0	0	3	6280000	0.088	3	10	11800000	0.117	4	9	54300000	0.193	6	5	21900000	0.136	4	9	28800000	0.252	8	11	108000000	0.254	8	6	19200000	0.122	4	31	190000000	0.313	14	26	80200000	0.332	14	2	7340000
Other		Poly(rC)-binding protein 1		6	13000000	0.179	6	3	2900000	0.036	3	17	34600000	0.233	11	43	209000000	0.339	13	34	345000000	0.345	12	30	116000000	0.345	14	81	810000000	0.744	25	62	1080000000	0.735	20	66	487000000	0.502	17	86	741000000	0.592	22	69	632000000	0.441	17	7	3310000
Other		Leukotriene A-4 hydrolase		0	0	0	0	0	0	0	0	0	0	0	0	0	0	0	0	1	147000	0.036	1	0	0	0	0	2	4080000	0.036	1	5	21000000	0.08	3	0	0	0	0	42	478000000	0.374	18	48	289000000	0.364	19	0	0
Other		KINDLIN2 isoform 2		0	0	0	0	0	0	0	0	9	6420000	0.176	7	17	40200000	0.256	10	11	46400000	0.154	8	2	1430000	0.044	2	6	14400000	0.064	6	3	9300000	0.049	3	11	24200000	0.183	8	13	55800000	0.032	8	4	3360000	0.014	3	0	0
Other		T-complex protein 1 subunit epsilon		1	310000	0.024	1	1	123000	0.022	1	13	9760000	0.127	11	22	8100000	0.144	11	34	234000000	0.304	19	17	67300000	0.129	12	39	236000000	0.256	22	23	202000000	0.105	14	29	31200000	0.125	16	62	458000000	0.343	28	42	170000000	0.308	25	2	1630000
Other		Apolipoprotein A-I		0	0	0	0	0	0	0	0	7	9340000	0.352	7	2	578000	0.093	2	4	877000000	0.134	3	4	22500000	0.198	4	10	110000000	0.393	9	12	159000000	0.449	10	1	600000	0.044	1	30	420000000	0.505	16	21	98400000	0.573	14	2	1200000
Other		Electron transfer flavoprotein subunit alpha, mitochondrial		2	374000	0.075	2	1	301000	0.036	1	8	10200000	0.267	7	6	9120000	0.156	4	9	33500000	0.339	8	13	63100000	0.435	9	17	146000000	0.45	9	28	554000000	0.549	12	7	18000000	0.162	4	28	220000000	0.435	11	20	168000000	0.426	11	1	2540000
Other		cDNA FLJ76695, highly similar to Homo sapiens acyl-CoA synthetase medium-chain family member 2 (ACSM2), nuclear gene encoding mitochondrial protein, mRNA		0	0	0	0	0	0	0	0	0	0	0	0	0	0	0	0	0	0	0	0	0	0	0	0	0	0	0	0	0	0	0	0	0	0	0	0	0	0	0	0	0	0	0	0	0	0
Other		PDZ and LIM domain protein 7		7	2920000	0.094	4	1	80900	0.021	1	28	122000000	0.463	14	12	16500000	0.185	7	46	577000000	0.56	19	5	9510000	0.094	3	14	116000000	0.164	7	14	126000000	0.229	8	10	17100000	0.166	7	19	81600000	0.275	11	10	22300000	0.146	6	1	1060000
Other		Rho guanine nucleotide exchange factor 1		0	0	0	0	0	0	0	0	0	0	0	0	0	0	0	0	2	3020000	0.037	2	2	1200000	0.015	1	6	5950000	0.067	4	5	5890000	0.07	4	4	2250000	0.062	4	28	161000000	0.216	18	20	43700000	0.172	16	0	0
Other		Serine/threonine-protein phosphatase 2A 65 kDa regulatory subunit A alpha isoform		0	0	0	0	0	0	0	0	0	0	0	0	15	14900000	0.242	10	6	14200000	0.103	4	3	529000	0.049	2	14	49500000	0.224	8	18	69900000	0.261	10	12	32100000	0.205	8	37	229000000	0.366	19	36	119000000	0.348	17	1	26000
Other		Vacuolar protein sorting-associated protein 35		0	0	0	0	0	0	0	0	5	1960000	0.069	4	14	6750000	0.105	7	24	56500000	0.183	12	5	11500000	0.048	3	18	38300000	0.13	8	25	73500000	0.197	13	16	28400000	0.133	9	34	387000000	0.255	17	20	278000000	0.155	10	0	0
Other		Aconitase 2, mitochondrial		0	0	0	0	6	2090000	0.109	5	0	0	0	0	3	154000	0.053	2	5	9070000	0.052	3	11	29700000	0.188	9	10	17200000	0.137	7	23	158000000	0.255	13	0	0	0	0	28	98400000	0.173	10	18	55200000	0.214	12	0	0
Other		Periplakin		0	0	0	0	0	0	0	0	0	0	0	0	2	520000	0.02	2	0	0	0	0	0	0	0	0	0	0	0	0	2	675000	0.015	2	3	2610000	0.02	2	0	0	0	0	0	0	0	0	0	0
Other		40S ribosomal protein S3		2	2740000	0.148	2	0	0	0	0	4	7960000	0.209	3	7	1450000	0.082	2	20	333000000	0.559	13	14	129000000	0.506	11	25	385000000	0.596	14	29	388000000	0.666	16	10	11600000	0.172	4	37	682000000	0.596	16	26	212000000	0.539	15	6	2950000
Other		RRP12-like protein		0	0	0	0	0	0	0	0	0	0	0	0	0	0	0	0	8	9170000	0.062	5	2	1250000	0.019	2	18	53900000	0.14	13	28	147000000	0.191	18	0	0	0	0	19	76600000	0.111	11	13	83900000	0.074	9	0	0
Other		Probable transcription factor PML		0	0	0	0	0	0	0	0	0	0	0	0	0	0	0	0	13	37700000	0.171	10	2	190000	0.026	2	11	16300000	0.115	7	18	53000000	0.205	12	2	544000	0.027	2	19	47100000	0.178	13	11	11600000	0.184	11	0	0
Other		Isoform 6 of Dynamin-1-like protein		2	154000	0.042	2	1	11800	0.038	1	8	3850000	0.101	6	10	1650000	0.114	5	12	30600000	0.173	10	13	14600000	0.19	10	18	32200000	0.221	14	11	30000000	0.144	9	16	9240000	0.128	7	16	28800000	0.152	10	10	14600000	0.126	9	0	0
Other		Protein flightless-1 homolog	FLII	0	0	0	0	0	0	0	0	3	947000	0.032	2	0	0	0	0	10	22500000	0.069	7	2	270000	0.025	2	11	24100000	0.068	7	9	22400000	0.056	5	3	3110000	0.027	3	39	80100000	0.156	19	16	15000000	0.1	9	0	0
Other		Malate dehydrogenase		3	503000	0.121	2	3	2100000	0.124	3	7	9850000	0.189	4	22	12600000	0.355	9	30	543000000	0.532	13	42	1120000000	0.52	13	28	716000000	0.514	13	46	2410000000	0.591	15	23	43100000	0.369	9	28	307000000	0.541	14	28	265000000	0.544	14	3	2850000
Other		Heat shock protein beta-1		3	4380000	0.273	3	2	693000	0.16	2	29	353000000	0.59	11	6	51500000	0.317	4	17	819000000	0.702	11	8	225000000	0.258	4	59	3670000000	0.829	18	58	3630000000	0.814	17	8	80900000	0.37	5	14	192000000	0.521	8	9	142000000	0.419	5	18	3430000
Other		WD repeat-containing protein 36		0	0	0	0	0	0	0	0	0	0	0	0	0	0	0	0	13	21600000	0.138	9	4	7620000	0.035	3	22	93800000	0.196	12	36	205000000	0.288	20	0	0	0	0	5	4260000	0.049	4	5	7900000	0.049	4	1	58700
Other		X-ray repair cross-complementing protein 5	XRCC5	0	0	0	0	0	0	0	0	2	308000	0.027	2	6	19700000	0.088	3	20	46800000	0.188	13	11	27800000	0.101	6	19	111000000	0.215	11	19	161000000	0.206	13	5	1320000	0.086	4	35	161000000	0.196	15	34	99600000	0.296	17	0	0
Other		Tight junction protein ZO-2		0	0	0	0	0	0	0	0	0	0	0	0	0	0	0	0	0	0	0	0	3	2360000	0.052	3	8	9630000	0.09	8	14	25500000	0.147	13	0	0	0	0	4	9230000	0.04	4	0	0	0	0	0	0
Other		Isoform 2 of Golgi apparatus protein 1		0	0	0	0	0	0	0	0	0	0	0	0	0	0	0	0	18	62900000	0.147	14	9	25900000	0.098	7	15	21300000	0.128	10	30	149000000	0.177	17	0	0	0	0	8	13600000	0.085	7	6	8810000	0.083	6	0	0
Other		Peroxiredoxin-1		11	13900000	0.301	9	6	3900000	0.271	5	18	24100000	0.311	11	37	40800000	0.557	14	27	224000000	0.688	18	23	184000000	0.381	16	27	211000000	0.557	17	53	648000000	0.562	27	32	89100000	0.608	16	36	419000000	0.603	17	39	294000000	0.608	20	4	2880000
Other		Alpha-soluble NSF attachment protein		0	0	0	0	0	0	0	0	0	0	0	0	0	0	0	0	19	84600000	0.518	11	14	25800000	0.41	8	30	145000000	0.6	13	35	238000000	0.586	12	3	332000	0.111	2	25	108000000	0.576	14	16	36000000	0.4	10	0	0
Other		Isoform 4 of Double-stranded RNA-specific adenosine deaminase		0	0	0	0	0	0	0	0	0	0	0	0	3	98300	0.024	2	15	26400000	0.096	10	3	5690000	0.033	3	18	30900000	0.092	9	15	42100000	0.095	10	3	2690000	0.024	2	23	52700000	0.181	17	15	18200000	0.122	9	0	0
Other		Nucleolar protein 58		0	0	0	0	0	0	0	0	0	0	0	0	0	0	0	0	20	126000000	0.3	11	6	27400000	0.147	6	32	261000000	0.374	15	33	440000000	0.355	14	4	588000	0.049	2	28	86400000	0.319	13	17	13400000	0.243	9	1	964000
Other		Serine/threonine-protein kinase mTOR		0	0	0	0	0	0	0	0	0	0	0	0	0	0	0	0	3	1920000	0.02	3	1	114000	0.004	1	11	13700000	0.066	10	13	24200000	0.081	12	0	0	0	0	11	6630000	0.047	9	3	5850000	0.023	3	0	0
Other		3-hydroxyacyl-CoA dehydrogenase type-2		0	0	0	0	0	0	0	0	6	1650000	0.295	4	14	6370000	0.325	5	47	381000000	0.831	15	38	151000000	0.804	14	57	440000000	0.747	14	76	1150000000	0.793	15	38	33300000	0.689	11	82	637000000	0.793	14	64	393000000	0.804	15	3	788000
Other		Very long-chain acyl-CoA synthetase		0	0	0	0	0	0	0	0	0	0	0	0	0	0	0	0	5	4680000	0.101	5	4	1910000	0.079	4	14	45700000	0.212	10	29	146000000	0.3	18	0	0	0	0	8	15800000	0.127	6	11	15400000	0.15	7	0	0
Other		Mucin 5AC, oligomeric mucus/gel-forming		2	25900000	0.004	2	1	5090000	0.001	1	5	4040000	0.007	4	0	0	0	0	3	14400000	0.004	3	5	16300000	0.01	5	17	39900000	0.045	14	20	121000000	0.047	17	1	769000	0.001	1	5	11600000	0.012	5	2	7930000	0.005	2	0	0
Other		Isoform 2 of Presequence protease, mitochondrial		0	0	0	0	0	0	0	0	0	0	0	0	0	0	0	0	12	19300000	0.176	11	8	11500000	0.085	6	4	5660000	0.05	3	14	56900000	0.137	9	0	0	0	0	15	30800000	0.178	14	10	7090000	0.129	8	0	0
Other		Band 4.1-like protein 2		4	1180000	0.035	4	0	0	0	0	1	596000	0.015	1	5	291000	0.057	3	18	35700000	0.088	13	10	18000000	0.098	7	21	70900000	0.132	15	24	104000000	0.152	16	8	11500000	0.089	5	8	34000000	0.043	6	6	7990000	0.042	5	1	452000
Other		Protein transport protein Sec24C		0	0	0	0	0	0	0	0	0	0	0	0	6	1700000	0.054	4	7	12600000	0.082	6	5	7940000	0.053	4	10	37300000	0.107	8	12	73800000	0.101	8	12	12200000	0.082	7	18	33900000	0.141	12	8	29700000	0.074	6	0	0
Other		Guanine nucleotide-binding protein G(i) subunit alpha-2		6	3490000	0.152	5	0	0	0	0	10	17400000	0.132	8	5	3290000	0.084	3	53	419000000	0.408	32	37	195000000	0.428	25	56	389000000	0.383	34	63	544000000	0.408	37	4	4400000	0.115	3	75	1520000000	0.43	28	64	650000000	0.523	30	1	327000
Other		Alpha-mannosidase 2		0	0	0	0	0	0	0	0	0	0	0	0	0	0	0	0	8	32100000	0.087	7	1	142000	0.013	1	14	43700000	0.114	11	24	115000000	0.188	18	0	0	0	0	7	10500000	0.083	7	2	1040000	0.013	1	0	0
Other		Putative RNA-binding protein Luc7-like 2		0	0	0	0	0	0	0	0	0	0	0	0	5	728000	0.109	4	1	485000	0.025	1	2	963000	0.066	2	8	25600000	0.107	4	9	32200000	0.127	6	16	14800000	0.176	7	3	2220000	0.066	2	2	1160000	0.066	2	0	0
Other		Aminopeptidase B		0	0	0	0	0	0	0	0	0	0	0	0	0	0	0	0	0	0	0	0	0	0	0	0	0	0	0	0	0	0	0	0	0	0	0	0	37	380000000	0.335	15	33	141000000	0.418	17	0	0
Other		Splicing factor 3B subunit 1		0	0	0	0	0	0	0	0	0	0	0	0	3	914000	0.026	3	10	31000000	0.075	8	1	192000	0.008	1	16	41700000	0.122	11	12	48900000	0.09	8	8	6980000	0.048	6	11	31800000	0.071	7	12	24600000	0.075	9	2	1020000
Other		Dipeptidase 1		0	0	0	0	0	0	0	0	0	0	0	0	0	0	0	0	5	22400000	0.145	4	5	11300000	0.107	3	35	317000000	0.596	18	24	205000000	0.411	12	45	228000000	0.403	12	4	12500000	0.111	3	2	1810000	0.07	2	0	0
Other		Small subunit processome component 20 homolog		0	0	0	0	0	0	0	0	0	0	0	0	0	0	0	0	6	8010000	0.021	5	2	2110000	0.01	2	14	22300000	0.048	10	31	72100000	0.107	21	0	0	0	0	4	3990000	0.02	4	3	241000	0.022	3	0	0
Other		Polyadenylate-binding protein 1		0	0	0	0	0	0	0	0	2	1520000	0.042	2	3	1430000	0.042	2	18	77100000	0.262	13	11	30700000	0.209	10	22	102000000	0.261	14	23	160000000	0.242	17	20	43800000	0.177	11	41	317000000	0.212	19	29	221000000	0.204	13	1	447000
Other		SAM domain and HD domain-containing protein 1		0	0	0	0	0	0	0	0	0	0	0	0	22	9130000	0.252	13	13	32700000	0.22	11	2	1310000	0.035	2	16	48700000	0.281	13	12	42900000	0.19	9	6	1940000	0.043	3	12	36700000	0.194	11	1	540000	0.023	1	1	233000
Other		ATP-dependent RNA helicase DDX18		0	0	0	0	0	0	0	0	0	0	0	0	0	0	0	0	20	65400000	0.291	13	4	5030000	0.098	4	49	129000000	0.31	15	46	191000000	0.25	12	2	914000	0.038	2	5	16000000	0.073	4	1	2060000	0.014	1	0	0
Other		60S ribosomal protein L4		0	0	0	0	0	0	0	0	0	0	0	0	0	0	0	0	19	279000000	0.299	12	17	103000000	0.325	12	26	347000000	0.255	10	28	468000000	0.334	11	7	8840000	0.093	3	16	106000000	0.189	6	9	35900000	0.138	5	0	0
Other		E3 ubiquitin-protein ligase UBR5		1	1100000	0.012	1	1	22000000	0.009	1	0	0	0	0	0	0	0	0	0	0	0	0	0	0	0	0	15	28800000	0.079	14	21	38100000	0.1	17	0	0	0	0	3	1760000	0.011	3	0	0	0	0	0	0
Other		Neutrophil cytosol factor 1		0	0	0	0	0	0	0	0	0	0	0	0	0	0	0	0	1	4470000	0.023	1	1	3700000	0.058	1	0	0	0	0	0	0	0	0	0	0	0	0	45	600000000	0.476	18	39	354000000	0.635	20	0	0
Other		Isoleucyl-tRNA synthetase, cytoplasmic		0	0	0	0	0	0	0	0	2	768000	0.015	2	5	827000	0.027	3	16	21200000	0.12	12	5	5000000	0.041	4	8	14000000	0.068	6	7	21400000	0.059	6	7	3430000	0.034	3	17	110000000	0.133	14	10	39400000	0.067	8	0	0
Other		3-ketoacyl-CoA thiolase, mitochondrial		2	440000	0.045	2	1	333000	0.027	1	0	0	0	0	5	1140000	0.216	5	22	108000000	0.382	10	22	99000000	0.413	10	7	8530000	0.191	4	26	112000000	0.387	11	0	0	0	0	3	7600000	0.103	3	4	4930000	0.163	4	0	0
Other		Rab GDP dissociation inhibitor beta		0	0	0	0	0	0	0	0	3	2720000	0.066	2	16	13200000	0.269	9	6	26500000	0.162	4	7	12800000	0.158	5	7	18800000	0.151	4	11	45200000	0.249	6	12	11700000	0.287	8	19	38800000	0.316	12	12	21300000	0.253	9	0	0
Other		Acetolactate synthase-like protein		0	0	0	0	0	0	0	0	5	2820000	0.094	3	0	0	0	0	27	59300000	0.248	10	21	20100000	0.238	8	42	181000000	0.337	12	46	387000000	0.439	15	0	0	0	0	23	22800000	0.18	7	9	9100000	0.106	4	0	0
Other		Coronin-7		0	0	0	0	0	0	0	0	0	0	0	0	3	3630000	0.056	3	2	3190000	0.038	2	1	66500	0.02	1	8	61800000	0.14	6	7	49500000	0.111	5	0	0	0	0	29	245000000	0.278	17	22	133000000	0.277	17	0	0
Other		Probable ATP-dependent RNA helicase DDX6		0	0	0	0	0	0	0	0	0	0	0	0	0	0	0	0	9	41200000	0.25	9	5	6230000	0.097	4	17	69100000	0.211	8	14	80400000	0.215	9	7	13400000	0.178	7	23	65300000	0.196	9	6	17900000	0.122	5	2	251000
Other		Uncharacterized protein KIAA0090		0	0	0	0	0	0	0	0	0	0	0	0	0	0	0	0	21	70000000	0.236	15	11	29600000	0.122	9	25	85100000	0.228	15	30	169000000	0.273	18	0	0	0	0	1	937000	0.01	1	1	695000	0.013	1	0	0
Other		Protocadherin Fat 1	FAT1	0	0	0	0	0	0	0	0	0	0	0	0	0	0	0	0	2	3880000	0.007	2	1	186000	0.003	1	12	18200000	0.035	11	16	34900000	0.043	13	0	0	0	0	7	9270000	0.017	6	6	5970000	0.023	6	0	0
Other		40S ribosomal protein S4, X isoform		5	4760000	0.121	4	1	350000	0.034	1	3	966000	0.152	3	6	545000	0.14	3	32	302000000	0.403	15	19	95800000	0.368	9	29	161000000	0.399	13	32	226000000	0.463	16	11	2600000	0.174	4	27	151000000	0.425	16	27	153000000	0.486	14	1	395000
Other		LIM domain and actin-binding protein 1		0	0	0	0	0	0	0	0	0	0	0	0	0	0	0	0	16	60400000	0.188	10	8	13200000	0.133	7	21	89100000	0.25	15	25	229000000	0.256	17	0	0	0	0	2	2210000	0.027	2	3	3370000	0.028	2	0	0
Other		Exportin-1		0	0	0	0	0	0	0	0	0	0	0	0	5	4090000	0.033	3	12	18300000	0.092	6	7	8510000	0.067	5	20	34900000	0.14	10	16	44700000	0.128	9	5	1130000	0.031	3	25	52700000	0.175	13	16	31000000	0.12	10	0	0
Other		Septin-9		4	47100000	0.083	4	0	0	0	0	5	2730000	0.073	4	21	17400000	0.209	9	10	48300000	0.237	8	9	23900000	0.179	6	10	53200000	0.15	8	6	19200000	0.105	5	22	31700000	0.139	9	13	96900000	0.209	10	9	39100000	0.122	7	1	62800
Other		cDNA FLJ10528 fis, clone NT2RP2000943, highly similar to Protein transport protein Sec24D		0	0	0	0	0	0	0	0	0	0	0	0	3	248000	0.058	3	5	17300000	0.109	5	3	6360000	0.052	3	7	20100000	0.103	6	6	23900000	0.12	6	9	7630000	0.092	7	6	12800000	0.061	4	4	6280000	0.061	4	0	0
Other		Ceruloplasmin		4	2590000	0.037	3	0	0	0	0	2	2350000	0.024	2	7	2490000	0.053	4	13	153000000	0.122	9	11	25600000	0.123	9	3	756000	0.046	3	0	0	0	0	3	2980000	0.024	2	26	146000000	0.142	12	24	82700000	0.144	11	0	0
Other		Polypyrimidine tract binding protein 1		2	669000	0.014	1	1	262000	0.035	1	8	7600000	0.14	5	21	9830000	0.175	6	26	207000000	0.296	14	12	85500000	0.127	7	44	470000000	0.326	18	36	276000000	0.31	15	50	103000000	0.357	14	72	370000000	0.339	18	37	117000000	0.344	15	0	0
Other		Protein tyrosine phosphatase, receptor type, C	PTPRC	0	0	0	0	0	0	0	0	0	0	0	0	0	0	0	0	8	29100000	0.066	6	0	0	0	0	6	11100000	0.058	5	4	12600000	0.048	4	0	0	0	0	34	158000000	0.212	22	16	49500000	0.129	12	0	0
Other		6-phosphogluconate dehydrogenase, decarboxylating		0	0	0	0	0	0	0	0	0	0	0	0	0	0	0	0	1	281000	0.024	1	2	2650000	0.057	2	1	357000	0.035	1	3	3050000	0.082	3	0	0	0	0	33	1450000000	0.38	14	31	527000000	0.507	16	1	5590000
Other		Serine/threonine-protein phosphatase PP1-alpha catalytic subunit		0	0	0	0	0	0	0	0	0	0	0	0	11	8960000	0.209	9	21	205000000	0.378	13	16	47400000	0.26	14	33	245000000	0.418	19	28	224000000	0.521	17	7	4270000	0.169	6	51	516000000	0.496	22	39	212000000	0.472	19	2	501000
Other		Isoform 5 of AP-3 complex subunit delta-1		0	0	0	0	0	0	0	0	0	0	0	0	8	1990000	0.051	4	6	4410000	0.062	6	0	0	0	0	6	13500000	0.06	5	6	14600000	0.074	6	15	9570000	0.11	9	16	45500000	0.117	12	6	33200000	0.051	5	0	0
Other		Cytochrome b-245 heavy chain		0	0	0	0	0	0	0	0	0	0	0	0	2	441000	0.047	2	7	71900000	0.182	7	2	16700000	0.047	2	6	82600000	0.14	5	3	30400000	0.073	3	4	1850000	0.047	2	48	1520000000	0.243	13	38	650000000	0.303	17	0	0
Other		Trifunctional enzyme subunit beta, mitochondrial		3	911000	0.061	3	1	507000	0.027	1	0	0	0	0	2	259000	0.075	2	21	181000000	0.324	13	18	74400000	0.253	10	16	104000000	0.297	11	30	547000000	0.322	14	5	2860000	0.086	4	28	153000000	0.339	14	19	77800000	0.282	13	1	123000
Other		Myosin-Vc		0	0	0	0	0	0	0	0	0	0	0	0	0	0	0	0	11	12700000	0.012	7	5	2600000	0.033	3	28	54400000	0.091	19	39	117000000	0.168	30	0	0	0	0	2	636000	0.011	2	0	0	0	0	0	0
Other		Aspartate aminotransferase, mitochondrial		0	0	0	0	0	0	0	0	0	0	0	0	3	892000	0.093	3	6	8150000	0.141	5	6	20800000	0.118	3	6	24300000	0.116	3	31	443000000	0.537	18	0	0	0	0	0	0	0	0	0	0	0	0	0	0
Other		Protein transport protein Sec23A		0	0	0	0	0	0	0	0	0	0	0	0	6	2500000	0.084	5	18	48900000	0.179	11	6	6430000	0.035	3	32	117000000	0.248	21	39	161000000	0.216	23	12	4010000	0.043	6	29	107000000	0.162	16	23	67600000	0.13	11	0	0
Other		26S proteasome non-ATPase regulatory subunit 2		0	0	0	0	0	0	0	0	0	0	0	0	0	0	0	0	3	1860000	0.048	3	1	850000	0.016	1	13	46400000	0.165	10	15	56800000	0.168	9	2	186000	0.041	2	20	66300000	0.171	12	10	21900000	0.12	8	0	0
Other		ITGAV protein		10	2230000	0.111	8	0	0	0	0	8	8180000	0.112	7	3	523000	0.031	2	20	78800000	0.172	13	7	19000000	0.088	6	18	80700000	0.183	14	16	95000000	0.151	12	5	12600000	0.064	4	3	3560000	0.045	3	3	2260000	0.04	3	0	0
Other		Ubiquitin carboxyl-terminal hydrolase 5		0	0	0	0	0	0	0	0	0	0	0	0	0	0	0	0	0	0	0	0	0	0	0	0	14	51700000	0.159	10	12	55000000	0.175	11	0	0	0	0	3	8720000	0.041	3	6	4300000	0.086	5	0	0
Other		Structural maintenance of chromosomes flexible hinge domain-containing protein 1		0	0	0	0	0	0	0	0	0	0	0	0	0	0	0	0	5	8530000	0.032	5	3	3210000	0.021	3	6	7940000	0.043	6	7	26400000	0.043	7	0	0	0	0	20	23800000	0.116	18	14	13800000	0.075	10	0	0
Other		Transducin beta-like protein 3		0	0	0	0	0	0	0	0	0	0	0	0	0	0	0	0	15	48700000	0.201	11	9	15500000	0.107	6	26	89600000	0.282	15	30	179000000	0.345	17	0	0	0	0	12	16400000	0.142	7	9	7490000	0.096	6	0	0
Other		Bifunctional purine biosynthesis protein PURH		0	0	0	0	0	0	0	0	0	0	0	0	0	0	0	0	1	822000	0.028	1	3	189000	0.028	1	9	11400000	0.16	8	11	24200000	0.165	8	2	1530000	0.047	2	37	620000000	0.41	20	22	153000000	0.27	13	0	0
Other		Long-chain-fatty-acid--CoA ligase 3		0	0	0	0	0	0	0	0	0	0	0	0	2	945000	0.025	2	17	65300000	0.1	13	10	38000000	0.094	9	36	151000000	0.308	23	40	303000000	0.327	22	2	6320000	0.043	2	31	249000000	0.227	20	14	54000000	0.109	12	2	106000
Other		Isoform 13 of Ankyrin-1		0	0	0	0	0	0	0	0	2	193000	0.015	2	5	819000	0.024	5	19	41300000	0.082	14	7	5260000	0.026	6	17	20400000	0.087	16	22	69400000	0.078	18	0	0	0	0	12	48200000	0.035	10	4	31200000	0.024	4	0	0
Other		Prohibitin-2		3	783000	0.133	3	0	0	0	0	12	24000000	0.384	9	0	0	0	0	49	1570000000	0.498	12	44	653000000	0.548	15	67	1770000000	0.548	14	71	2650000000	0.548	14	4	7350000	0.11	3	28	169000000	0.387	10	16	62600000	0.344	9	11	4330000
Other		Creatine kinase U-type, mitochondrial		10	11600000	0.165	6	8	5970000	0.206	5	11	25700000	0.223	7	4	415000	0.115	3	24	419000000	0.347	12	27	456000000	0.362	14	29	362000000	0.261	16	36	614000000	0.323	18	34	81900000	0.182	5	8	22000000	0.16	5	6	22400000	0.069	3	0	0
Other		Calpain-1 catalytic subunit		0	0	0	0	0	0	0	0	11	7240000	0.134	7	13	10400000	0.093	5	7	47200000	0.096	5	5	19000000	0.075	4	11	29600000	0.13	6	13	121000000	0.148	8	9	15000000	0.127	7	14	71300000	0.144	10	8	11100000	0.078	5	0	0
Other		Cytoskeleton-associated protein 5		0	0	0	0	0	0	0	0	0	0	0	0	4	12900000	0.018	3	9	14700000	0.053	7	9	26500000	0.048	7	6	16000000	0.034	4	9	43500000	0.059	8	8	4510000	0.048	7	5	5680000	0.03	5	3	346000	0.026	3	2	1320000
Other		Delta-1-pyrroline-5-carboxylate dehydrogenase, mitochondrial		0	0	0	0	0	0	0	0	0	0	0	0	0	0	0	0	0	0	0	0	0	0	0	0	1	372000	0.015	1	2	7040000	0.037	2	0	0	0	0	10	21200000	0.142	6	4	9740000	0.076	3	0	0
Other		Carnitine O-acetyltransferase		0	0	0	0	0	0	0	0	0	0	0	0	0	0	0	0	9	136000000	0.172	7	9	54700000	0.14	6	6	24900000	0.089	4	7	109000000	0.1	5	0	0	0	0	4	4360000	0.071	3	0	0	0	0	0	0
Other		Sarcosine dehydrogenase, mitochondrial		0	0	0	0	0	0	0	0	0	0	0	0	0	0	0	0	0	0	0	0	0	0	0	0	0	0	0	0	0	0	0	0	0	0	0	0	0	0	0	0	2	5830000	0.034	2	0	0
Other		HLA class I histocompatibility antigen, A-69 alpha chain		6	2910000	0.117	6	1	951000	0.035	1	0	0	0	0	0	0	0	0	35	356000000	0.397	29	21	83600000	0.279	19	50	626000000	0.178	24	69	827000000	0.112	28	0	0	0	0	28	620000000	0.252	18	18	940000000	0.213	16	0	0
Other		Isoform 2 of KN motif and ankyrin repeat domain-containing protein 2		1	104000	0.008	1	0	0	0	0	7	2740000	0.081	5	7	1380000	0.105	6	27	128000000	0.264	20	3	6700000	0.027	2	18	86600000	0.098	12	15	48800000	0.107	13	8	2750000	0.097	8	1	456000	0.017	1	2	2410000	0.038	2	0	0
Other		DNA topoisomerase 2-beta		0	0	0	0	0	0	0	0	2	8110000	0.013	2	0	0	0	0	15	40000000	0.078	13	14	13300000	0.055	9	29	58800000	0.089	17	25	59000000	0.105	17	1	593000	0.003	1	18	25600000	0.067	13	10	17000000	0.036	7	0	0
Other		Isoform 6 of Interleukin enhancer-binding factor 3		0	0	0	0	0	0	0	0	0	0	0	0	4	268000	0.048	3	6	41300000	0.097	5	2	229000	0.049	2	12	22700000	0.188	10	9	16700000	0.137	8	2	779000	0.025	2	13	12300000	0.133	6	6	2130000	0.093	3	0	0
Other		Elongation factor G, mitochondrial		0	0	0	0	0	0	0	0	0	0	0	0	0	0	0	0	6	7150000	0.062	4	2	446000	0.037	2	14	50900000	0.185	10	24	211000000	0.267	15	0	0	0	0	6	10200000	0.066	4	9	27400000	0.13	9	1	28500
Other		Isoform B of Bifunctional 3'-phosphoadenosine 5'-phosphosulfate synthase 2		3	240000	0.045	2	2	16400	0.05	2	3	214000	0.045	2	0	0	0	0	4	6600000	0.063	3	2	1270000	0.051	2	12	11800000	0.208	10	14	16400000	0.143	9	6	4190000	0.085	4	13	22300000	0.158	10	5	13300000	0.14	5	0	0
Other		Transporter 2 ATP-binding cassette sub-family B (MDR/TAP)		0	0	0	0	0	0	0	0	0	0	0	0	0	0	0	0	13	32300000	0.176	10	7	5620000	0.095	4	22	63700000	0.254	14	23	170000000	0.273	14	0	0	0	0	20	27400000	0.126	7	18	19300000	0.189	7	0	0
Other		Tyrosine-protein kinase BAZ1B		0	0	0	0	0	0	0	0	0	0	0	0	0	0	0	0	10	14000000	0.082	9	15	43000000	0.115	14	10	12600000	0.072	8	19	59700000	0.117	15	1	678000	0.004	1	2	1990000	0.017	2	0	0	0	0	0	0
Other		Structural maintenance of chromosomes protein 3		0	0	0	0	0	0	0	0	0	0	0	0	0	0	0	0	4	11800000	0.036	4	9	16700000	0.083	8	19	40600000	0.175	16	15	28300000	0.142	12	0	0	0	0	8	13900000	0.05	6	1	358000	0.009	1	0	0
Other		10-formyltetrahydrofolate dehydrogenase		0	0	0	0	0	0	0	0	0	0	0	0	0	0	0	0	3	4230000	0.014	2	2	359000	0.013	2	0	0	0	0	0	0	0	0	0	0	0	0	0	0	0	0	0	0	0	0	0	0
Other		Uncharacterized protein KIAA0564	KIAA0564	0	0	0	0	0	0	0	0	0	0	0	0	0	0	0	0	6	17000000	0.038	6	9	13900000	0.055	7	13	23100000	0.078	13	13	48200000	0.072	12	5	679000	0.034	5	5	7220000	0.031	5	2	2020000	0.016	2	0	0
Other		Uncharacterized protein C19orf21		0	0	0	0	0	0	0	0	0	0	0	0	0	0	0	0	7	20300000	0.164	7	7	8600000	0.134	6	12	47600000	0.207	10	19	126000000	0.293	16	2	2090000	0.067	2	3	2510000	0.055	3	1	342000	0.025	1	0	0
Other		Actin-related protein 2/3 complex subunit 1B		0	0	0	0	0	0	0	0	2	1740000	0.059	2	0	0	0	0	19	168000000	0.301	12	13	46800000	0.276	10	21	162000000	0.255	10	28	248000000	0.306	14	3	293000	0.129	3	34	326000000	0.368	17	29	176000000	0.395	15	0	0
Other		AP-3 complex subunit beta-1		0	0	0	0	0	0	0	0	2	346000	0.022	2	0	0	0	0	6	14300000	0.06	5	3	991000	0.05	3	9	14200000	0.066	7	7	24600000	0.059	5	12	6210000	0.066	6	24	77300000	0.136	14	12	18300000	0.121	10	0	0
Other		Protein-tyrosine kinase 2-beta		0	0	0	0	0	0	0	0	0	0	0	0	0	0	0	0	0	0	0	0	0	0	0	0	1	158000	0.013	1	3	376000	0.032	3	0	0	0	0	20	58300000	0.252	19	13	22000000	0.173	12	0	0
Other		ATP-dependent RNA helicase DDX1		0	0	0	0	0	0	0	0	0	0	0	0	3	400000	0.051	2	13	54100000	0.197	11	8	16800000	0.124	6	12	24900000	0.155	10	13	32400000	0.145	9	2	1560000	0.037	2	13	65800000	0.175	11	13	72500000	0.155	8	0	0
Other		Isoform Long of Probable ubiquitin carboxyl-terminal hydrolase FAF-X		0	0	0	0	0	0	0	0	0	0	0	0	4	517000	0.023	4	4	4480000	0.011	2	5	11100000	0.008	4	3	3660000	0.016	3	4	4650000	0.016	3	4	1010000	0.019	4	12	14900000	0.046	12	3	3710000	0.012	3	0	0
Other		RuvB-like 2		0	0	0	0	0	0	0	0	0	0	0	0	0	0	0	0	4	21600000	0.129	4	5	8960000	0.131	4	23	120000000	0.369	14	32	249000000	0.39	17	0	0	0	0	15	388000000	0.25	10	2	2480000	0.071	2	0	0
Other		Isoform 2 of Alpha-aminoadipic semialdehyde dehydrogenase		0	0	0	0	0	0	0	0	0	0	0	0	0	0	0	0	5	25000000	0.136	5	5	47500000	0.136	5	7	24700000	0.17	6	27	191000000	0.424	14	2	422000	0.054	2	29	151000000	0.35	13	14	660000000	0.223	9	0	0
Other		Nucleolar RNA helicase 2		0	0	0	0	0	0	0	0	2	257000	0.028	2	0	0	0	0	11	28300000	0.154	11	8	18400000	0.108	8	25	113000000	0.218	21	18	125000000	0.149	15	2	1960000	0.031	2	13	40300000	0.169	10	21	46200000	0.227	17	1	163000
Other		Alpha-enolase		2	272000	0.046	1	3	261000	0.057	2	0	0	0	0	8	2030000	0.177	4	9	33000000	0.235	6	12	39100000	0.188	8	12	137000000	0.239	7	24	111000000	0.394	13	6	3450000	0.195	6	76	1330000000	0.49	18	67	864000000	0.47	17	1	2350000
Other		Mitochondrial import receptor subunit TOM70		0	0	0	0	0	0	0	0	3	526000	0.054	3	0	0	0	0	14	64800000	0.189	9	18	59000000	0.228	11	22	92800000	0.302	14	32	238000000	0.383	18	0	0	0	0	9	14700000	0.1	7	8	12900000	0.097	6	0	0
Other		Isoform 2 of Putative ATP-dependent RNA helicase DHX30		0	0	0	0	0	0	0	0	0	0	0	0	0	0	0	0	7	10700000	0.075	7	0	0	0	0	16	37700000	0.153	13	22	67900000	0.197	16	0	0	0	0	0	0	0	0	0	0	0	0	0	0
Other		Non-specific lipid-transfer protein		2	1340000	0.021	2	0	0	0	0	5	7670000	0.053	4	0	0	0	0	5	9260000	0.118	4	6	5150000	0.106	5	7	20800000	0.127	6	15	110000000	0.303	12	2	306000	0.034	2	13	31200000	0.148	8	9	19600000	0.102	6	0	0
Other		General vesicular transport factor p115		0	0	0	0	0	0	0	0	0	0	0	0	5	1370000	0.088	5	4	235000	0.053	3	2	636000	0.035	2	4	5820000	0.037	3	6	14100000	0.07	5	11	3740000	0.085	6	10	13600000	0.054	3	7	16300000	0.038	2	0	0
Other		Sorting and assembly machinery component 50 homolog		2	210000	0.063	2	2	978000	0.104	2	3	690000	0.078	3	0	0	0	0	21	181000000	0.339	13	15	86500000	0.296	10	30	324000000	0.437	17	30	569000000	0.439	18	0	0	0	0	13	30700000	0.238	8	8	10200000	0.132	5	0	0
Other		Activating signal cointegrator 1 complex subunit 3		0	0	0	0	0	0	0	0	0	0	0	0	0	0	0	0	6	3800000	0.036	6	0	0	0	0	10	13600000	0.064	9	12	22100000	0.079	12	0	0	0	0	3	1130000	0.014	3	2	2130000	0.01	2	0	0
Other		Fructose-bisphosphate aldolase B		0	0	0	0	0	0	0	0	0	0	0	0	0	0	0	0	0	0	0	0	0	0	0	0	0	0	0	0	0	0	0	0	0	0	0	0	4	7320000	0.142	4	4	14000000	0.222	4	0	0
Other		Neuroblastoma-amplified sequence		0	0	0	0	0	0	0	0	0	0	0	0	0	0	0	0	9	8840000	0.037	7	4	1990000	0.018	4	12	17900000	0.045	8	22	71700000	0.085	15	0	0	0	0	5	4160000	0.029	5	0	0	0	0	0	0
Other		60S ribosomal protein L3		4	1390000	0.081	3	0	0	0	0	2	752000	0.076	2	0	0	0	0	24	248000000	0.295	9	12	111000000	0.205	6	16	120000000	0.27	10	22	278000000	0.255	11	5	8750000	0.106	5	18	132000000	0.265	10	24	114000000	0.275	11	1	214000
Other		Isoform Erythroid variant of Arginase-1		0	0	0	0	2	640000	0.096	2	1	383000	0.063	1	0	0	0	0	0	0	0	0	7	2700000	0.257	5	0	0	0	0	0	0	0	0	0	0	0	0	9	26100000	0.23	6	5	10100000	0.142	3	0	0
Other		Putative uncharacterized protein DCTN1		0	0	0	0	0	0	0	0	0	0	0	0	6	1430000	0.068	5	13	50100000	0.112	11	0	0	0	0	3	6970000	0.017	2	8	16700000	0.063	6	2	803000	0.028	2	16	28900000	0.113	11	4	3680000	0.031	3	0	0
Other		Copine-3	CPNE3	0	0	0	0	0	0	0	0	1	1660000	0.029	1	5	536000	0.07	3	8	13400000	0.122	7	5	8970000	0.096	3	14	37600000	0.07	7	17	58200000	0.111	9	0	0	0	0	45	445000000	0.316	19	44	259000000	0.316	20	1	270000
Other		Tubulin--tyrosine ligase-like protein 12		0	0	0	0	0	0	0	0	0	0	0	0	2	608000	0.074	2	2	451000	0.06	2	2	757000	0.051	2	10	35300000	0.194	7	7	27400000	0.172	6	3	1290000	0.074	2	27	78700000	0.236	10	21	35800000	0.267	10	0	0
Other		T-complex protein 1 subunit zeta		0	0	0	0	0	0	0	0	4	3830000	0.105	4	6	5270000	0.103	4	21	126000000	0.239	10	5	22000000	0.092	4	19	127000000	0.254	9	17	80900000	0.21	9	4	12000000	0.086	3	24	170000000	0.288	13	15	74400000	0.192	9	0	0
Other		High mobility group protein B1		3	5420000	0.069	2	1	58000	0.069	1	3	782000	0.069	2	4	991000	0.069	2	19	426000000	0.279	10	28	421000000	0.339	16	20	138000000	0.381	12	19	127000000	0.316	10	6	3810000	0.069	2	14	142000000	0.195	10	11	50200000	0.134	6	16	46800000
Other		Isoform 3 of Importin-5		0	0	0	0	0	0	0	0	0	0	0	0	6	1740000	0.064	4	6	22000000	0.069	5	4	31500000	0.052	4	6	12200000	0.062	5	8	51600000	0.089	7	4	7810000	0.066	4	21	97400000	0.18	14	14	36300000	0.148	12	0	0
Other		cDNA FLJ55673, highly similar to Complement factor B (EC 3.4.21.47)	C2	0	0	0	0	0	0	0	0	0	0	0	0	11	4910000	0.096	7	3	5280000	0.054	3	1	246000	0.018	1	2	8760000	0.033	2	0	0	0	0	0	0	0	0	29	167000000	0.14	15	19	88200000	0.153	13	0	0
Other		Protein FAM83H		0	0	0	0	0	0	0	0	0	0	0	0	0	0	0	0	3	12900000	0.037	3	5	3660000	0.029	3	17	26300000	0.201	14	18	46000000	0.16	14	3	1300000	0.027	2	0	0	0	0	0	0	0	0	0	0
Other		Triosephosphate isomerase		0	0	0	0	0	0	0	0	0	0	0	0	0	0	0	0	4	11400000	0.164	3	3	11700000	0.164	3	9	43400000	0.255	6	18	170000000	0.468	11	2	1410000	0.101	2	23	145000000	0.541	14	27	130000000	0.573	14	3	349000
Other		Mitochondrial chaperone BCS1		0	0	0	0	0	0	0	0	0	0	0	0	0	0	0	0	1	3330000	0.023	1	7	1860000	0.169	4	6	15100000	0.178	5	26	76900000	0.63	18	0	0	0	0	2	1620000	0.071	2	1	455000	0.028	1	0	0
Other		26S proteasome non-ATPase regulatory subunit 1		0	0	0	0	0	0	0	0	0	0	0	0	0	0	0	0	3	93600000	0.037	3	1	1820000	0.022	1	6	10900000	0.083	5	5	19000000	0.1	5	0	0	0	0	22	78900000	0.195	13	22	44800000	0.203	13	0	0
Other		Coronin-1A		0	0	0	0	0	0	0	0	0	0	0	0	0	0	0	0	1	1050000	0.034	1	3	5090000	0.104	3	6	18700000	0.16	5	1	3140000	0.034	1	0	0	0	0	42	572000000	0.301	14	51	267000000	0.403	17	0	0
Other		60S acidic ribosomal protein P0		0	0	0	0	0	0	0	0	7	7240000	0.318	5	11	15000000	0.236	4	20	256000000	0.46	9	22	274000000	0.514	11	24	310000000	0.432	8	32	539000000	0.536	13	9	6870000	0.205	3	33	599000000	0.47	10	26	226000000	0.447	9	2	373000
Other		Signal recognition particle receptor subunit alpha		0	0	0	0	0	0	0	0	0	0	0	0	0	0	0	0	12	23900000	0.216	10	6	6640000	0.084	5	13	18400000	0.255	11	19	41600000	0.275	13	2	206000	0.045	2	13	23000000	0.186	10	6	14000000	0.108	5	0	0
Other		Heterogeneous nuclear ribonucleoprotein L		3	753000	0.059	3	0	0	0	0	0	0	0	0	4	1890000	0.089	4	11	45200000	0.244	8	2	6920000	0.049	2	22	126000000	0.346	12	10	33100000	0.125	6	16	13000000	0.202	9	25	98700000	0.285	12	24	56600000	0.366	13	1	31500
Other		V-type proton ATPase subunit B, brain isoform		0	0	0	0	0	0	0	0	0	0	0	0	7	1960000	0.097	4	9	39200000	0.199	7	12	26800000	0.272	10	10	48900000	0.189	7	8	69800000	0.16	6	2	2700000	0.058	2	33	195000000	0.33	15	24	83500000	0.295	14	0	0
Other		Hydroxysteroid dehydrogenase-like protein 2		0	0	0	0	0	0	0	0	0	0	0	0	2	354000	0.083	2	12	33900000	0.363	9	8	21400000	0.236	6	14	54700000	0.275	7	15	85600000	0.375	10	2	192000	0.083	2	11	54000000	0.265	8	14	54800000	0.349	10	0	0
Other		ATP2B4 protein		0	0	0	0	0	0	0	0	13	15200000	0.133	11	8	2660000	0.067	6	12	38000000	0.067	9	11	16700000	0.067	10	19	38900000	0.068	13	17	62400000	0.087	14	0	0	0	0	2	895000	0.018	2	3	3440000	0.014	3	0	0
Other		Dystrophin		0	0	0	0	0	0	0	0	4	2170000	0.013	4	9	3320000	0.014	5	9	17000000	0.025	7	0	0	0	0	0	0	0	0	2	6100000	0.007	2	0	0	0	0	0	0	0	0	0	0	0	0	0	0
Other		Isoform 2 of Protein disulfide-isomerase A6		5	1870000	0.089	3	1	23400	0.028	1	12	22100000	0.148	5	10	25600000	0.154	5	18	536000000	0.235	9	16	281000000	0.166	6	31	445000000	0.213	8	39	1390000000	0.284	10	11	53000000	0.182	6	12	74200000	0.154	5	5	24300000	0.111	4	4	1730000
Other		cDNA FLJ56301, highly similar to NADH-cytochrome b5 reductase (EC 1.6.2.2)		9	1470000	0.188	5	0	0	0	0	14	11400000	0.245	7	3	1090000	0.08	2	39	562000000	0.461	11	23	113000000	0.353	9	35	387000000	0.353	9	35	850000000	0.404	12	4	2420000	0.08	2	23	50500000	0.155	4	22	52300000	0.296	8	3	729000
Other		Tyrosine-protein kinase SYK		0	0	0	0	0	0	0	0	0	0	0	0	0	0	0	0	0	0	0	0	0	0	0	0	1	3120000	0.037	1	1	1830000	0.022	1	0	0	0	0	34	166000000	0.269	14	24	44500000	0.274	15	0	0
Other		Transcription intermediary factor 1-beta		0	0	0	0	0	0	0	0	0	0	0	0	0	0	0	0	8	38500000	0.137	7	5	11400000	0.097	5	21	123000000	0.219	11	22	163000000	0.233	13	8	5040000	0.142	6	16	63700000	0.118	7	11	25700000	0.116	7	1	797000
Other		NAD-dependent malic enzyme, mitochondrial		0	0	0	0	0	0	0	0	2	7280000	0.119	2	0	0	0	0	6	12200000	0.113	4	12	13200000	0.277	9	2	2110000	0.02	2	17	40300000	0.198	13	0	0	0	0	45	227000000	0.354	15	26	49800000	0.263	10	0	0
Other		Isoform 5 of Protein transport protein Sec16A		0	0	0	0	0	0	0	0	0	0	0	0	2	357000	0.02	2	6	5720000	0.023	4	3	683000	0.021	3	7	9610000	0.06	6	17	54400000	0.072	10	3	392000	0.024	3	3	4610000	0.014	2	0	0	0	0	0	0
Other		Selenium-binding protein 1		4	1110000	0.118	4	0	0	0	0	2	2350000	0.048	2	0	0	0	0	1	1390000	0.027	1	3	6040000	0.067	2	0	0	0	0	2	11800000	0.067	2	0	0	0	0	4	5200000	0.112	4	1	4480000	0.021	1	0	0
Other		Glycine amidinotransferase, mitochondrial		0	0	0	0	0	0	0	0	0	0	0	0	0	0	0	0	0	0	0	0	0	0	0	0	0	0	0	0	0	0	0	0	0	0	0	0	0	0	0	0	0	0	0	0	0	0
Other		Cofilin-1		2	214000	0.15	2	0	0	0	0	4	3750000	0.186	4	5	2760000	0.103	2	13	160000000	0.391	10	9	83100000	0.289	7	16	188000000	0.337	10	23	281000000	0.475	13	4	8420000	0.084	2	49	2720000000	0.487	18	52	1630000000	0.698	23	3	804000
Other		Acetyl-CoA acetyltransferase, mitochondrial		2	271000	0.07	2	1	10200	0.044	1	7	4270000	0.138	4	6	3100000	0.159	4	36	749000000	0.391	11	35	242000000	0.44	12	32	339000000	0.37	10	34	617000000	0.43	12	11	9180000	0.159	4	23	95400000	0.257	7	16	30400000	0.25	7	0	0
Other		Betaine--homocysteine S-methyltransferase 1		0	0	0	0	0	0	0	0	0	0	0	0	0	0	0	0	0	0	0	0	0	0	0	0	0	0	0	0	0	0	0	0	0	0	0	0	2	3100000	0.088	2	2	5200000	0.088	2	0	0
Other		Nicalin		0	0	0	0	0	0	0	0	0	0	0	0	0	0	0	0	14	70100000	0.218	11	5	8560000	0.117	5	21	129000000	0.284	13	25	249000000	0.291	15	0	0	0	0	4	10600000	0.074	4	0	0	0	0	0	0
Other		Ribonuclease inhibitor		0	0	0	0	0	0	0	0	0	0	0	0	7	6720000	0.177	5	0	0	0	0	0	0	0	0	7	12700000	0.214	6	4	2210000	0.112	3	0	0	0	0	40	309000000	0.418	13	36	159000000	0.563	17	0	0
Other		DNA-directed RNA polymerase II subunit RPB2		0	0	0	0	0	0	0	0	0	0	0	0	0	0	0	0	13	36900000	0.097	9	5	10500000	0.042	4	8	16100000	0.075	6	21	94500000	0.218	17	0	0	0	0	0	0	0	0	0	0	0	0	0	0
Other		Protein kinase C delta type		0	0	0	0	0	0	0	0	0	0	0	0	0	0	0	0	2	1570000	0.057	2	2	1940000	0.057	2	5	5250000	0.102	5	4	6970000	0.085	3	0	0	0	0	34	247000000	0.272	17	31	85600000	0.25	16	0	0
Other		Tyrosine-protein kinase HCK		0	0	0	0	0	0	0	0	0	0	0	0	1	80000	0.015	1	7	14400000	0.028	5	4	2730000	0.015	3	7	17800000	0.047	5	7	22600000	0.047	5	2	537000	0.015	2	59	298000000	0.365	33	31	79500000	0.22	19	0	0
Other		Protein RCC2		0	0	0	0	0	0	0	0	0	0	0	0	6	1360000	0.147	4	9	24000000	0.139	6	13	63300000	0.224	8	14	35200000	0.3	11	18	96600000	0.3	12	7	7970000	0.162	4	19	99800000	0.183	9	14	56800000	0.166	8	6	2170000
Other		Calponin-1		12	6500000	0.208	7	3	3480000	0.067	2	34	152000000	0.582	15	26	26600000	0.343	10	37	728000000	0.505	12	0	0	0	0	4	12700000	0.104	3	4	16500000	0.067	2	23	48300000	0.336	8	5	6690000	0.205	5	0	0	0	0	0	0
Other		Putative uncharacterized protein NUP133		0	0	0	0	0	0	0	0	0	0	0	0	0	0	0	0	11	12400000	0.077	7	9	24300000	0.094	8	20	45300000	0.127	11	37	206000000	0.226	17	0	0	0	0	6	6050000	0.075	6	1	1460000	0.009	1	0	0
Other		FACT complex subunit SPT16		0	0	0	0	0	0	0	0	0	0	0	0	0	0	0	0	14	27600000	0.106	10	18	38300000	0.138	11	22	49100000	0.098	10	16	61100000	0.109	10	0	0	0	0	17	21100000	0.081	8	9	20100000	0.068	4	0	0
Other		cDNA FLJ75185		0	0	0	0	0	0	0	0	6	3590000	0.112	5	36	15700000	0.178	17	47	288000000	0.323	30	36	113000000	0.233	21	16	72400000	0.22	10	16	79800000	0.192	11	33	26400000	0.217	20	19	34500000	0.146	15	12	16800000	0.146	10	0	0
Other		Sorbitol dehydrogenase		0	0	0	0	0	0	0	0	0	0	0	0	0	0	0	0	2	1160000	0.084	2	3	616000	0.092	2	2	1060000	0.092	2	5	5680000	0.207	5	0	0	0	0	33	132000000	0.574	14	21	53000000	0.439	9	2	146000
Other		Aspartyl-tRNA synthetase, mitochondrial		0	0	0	0	0	0	0	0	0	0	0	0	0	0	0	0	17	92500000	0.279	13	11	48600000	0.231	10	13	57100000	0.209	10	15	105000000	0.254	12	2	2310000	0.062	2	8	28700000	0.141	8	7	24300000	0.15	7	0	0
Other		Apolipoprotein E		0	0	0	0	0	0	0	0	0	0	0	0	0	0	0	0	0	0	0	0	0	0	0	0	4	3970000	0.145	3	2	273000	0.034	1	0	0	0	0	27	186000000	0.463	14	8	6180000	0.227	6	2	180000
Other		Cytochrome P450 2C9		0	0	0	0	0	0	0	0	0	0	0	0	0	0	0	0	0	0	0	0	0	0	0	0	0	0	0	0	0	0	0	0	0	0	0	0	0	0	0	0	0	0	0	0	0	0
Other		Isoform 4 of 4F2 cell-surface antigen heavy chain		0	0	0	0	0	0	0	0	0	0	0	0	0	0	0	0	10	41400000	0.149	7	8	15400000	0.166	7	34	441000000	0.329	16	29	679000000	0.291	14	0	0	0	0	5	8160000	0.083	4	1	389000	0.028	1	3	855000
Other		Neutrophil cytosol factor 2		0	0	0	0	0	0	0	0	1	85000	0.011	1	0	0	0	0	1	513000	0.017	1	2	6050000	0.047	2	3	3580000	0.043	2	0	0	0	0	3	2930000	0.074	3	45	889000000	0.397	19	33	505000000	0.366	17	1	585000
Other		Inverted formin-2		0	0	0	0	0	0	0	0	0	0	0	0	0	0	0	0	7	9950000	0.048	5	1	24200	0.007	1	15	14300000	0.106	10	13	39000000	0.148	11	0	0	0	0	6	5540000	0.054	5	5	4080000	0.048	5	0	0
Other		Integrin alpha-5		0	0	0	0	0	0	0	0	15	38400000	0.186	13	0	0	0	0	9	29100000	0.1	6	1	5810000	0.013	1	11	68400000	0.117	7	8	39600000	0.077	5	2	907000	0.027	2	0	0	0	0	0	0	0	0	0	0
Other		LETM1 and EF-hand domain-containing protein 1, mitochondrial		1	130000	0.02	1	1	1260000	0.039	1	0	0	0	0	0	0	0	0	9	37800000	0.138	6	8	39200000	0.136	8	17	85300000	0.207	10	30	260000000	0.345	17	0	0	0	0	6	21900000	0.11	6	1	4980000	0.017	1	1	245000
Other		PDZ and LIM domain protein 5		0	0	0	0	0	0	0	0	2	623000	0.035	2	3	938000	0.036	2	12	108000000	0.203	9	4	8830000	0.07	4	11	35900000	0.14	7	10	38700000	0.189	8	16	30700000	0.244	8	9	27300000	0.132	7	6	14200000	0.088	5	0	0
Other		Isoform 2 of Spliceosome RNA helicase BAT1		2	198000	0.049	2	0	0	0	0	2	2480000	0.049	2	6	1020000	0.067	3	13	61700000	0.18	9	4	11600000	0.081	3	37	185000000	0.273	12	36	263000000	0.243	13	26	15800000	0.189	9	33	259000000	0.316	16	35	143000000	0.392	17	2	2300000
Other		Enhancer of mRNA-decapping protein 4		0	0	0	0	0	0	0	0	0	0	0	0	0	0	0	0	5	8530000	0.049	4	0	0	0	0	19	52900000	0.112	9	29	112000000	0.157	13	2	2130000	0.023	2	18	20100000	0.109	9	4	6280000	0.041	3	0	0
Other		Sulfotransferase 1A1		0	0	0	0	0	0	0	0	2	1530000	0.054	2	2	564000	0.077	2	0	0	0	0	3	21800000	0.054	2	9	56500000	0.077	6	5	55300000	0.077	3	12	11300000	0.196	7	15	116000000	0.183	7	14	71700000	0.237	7	1	453000
Other		Complement component C8 beta chain		0	0	0	0	0	0	0	0	0	0	0	0	0	0	0	0	0	0	0	0	2	1680000	0.059	2	9	34000000	0.169	7	0	0	0	0	0	0	0	0	22	115000000	0.275	14	19	59300000	0.253	11	0	0
Other		NADH dehydrogenase [ubiquinone] 1 alpha subcomplex subunit 9, mitochondrial		0	0	0	0	0	0	0	0	4	3350000	0.137	4	0	0	0	0	19	140000000	0.384	11	12	19800000	0.289	8	31	221000000	0.358	11	34	363000000	0.411	13	0	0	0	0	10	25200000	0.212	7	4	13800000	0.119	4	0	0
Other		Bile acyl-CoA synthetase		0	0	0	0	0	0	0	0	0	0	0	0	0	0	0	0	0	0	0	0	0	0	0	0	0	0	0	0	0	0	0	0	0	0	0	0	0	0	0	0	0	0	0	0	0	0
Other		Src substrate cortactin		0	0	0	0	0	0	0	0	0	0	0	0	0	0	0	0	17	117000000	0.272	13	5	8060000	0.114	5	15	35900000	0.223	10	12	35800000	0.172	8	0	0	0	0	0	0	0	0	0	0	0	0	0	0
Other		Nucleolar protein 6		0	0	0	0	0	0	0	0	0	0	0	0	0	0	0	0	10	30400000	0.134	8	6	8370000	0.059	5	12	24100000	0.135	8	19	97300000	0.156	10	0	0	0	0	2	9280000	0.025	2	4	1210000	0.054	4	0	0
Other		Isoform 2 of Septin-2		0	0	0	0	0	0	0	0	0	0	0	0	10	7840000	0.275	7	22	191000000	0.31	10	20	43000000	0.313	11	15	62300000	0.308	7	15	57500000	0.265	8	14	24100000	0.252	6	7	32300000	0.199	6	6	22000000	0.204	5	3	2780000
Other		DNA damage-binding protein 1		0	0	0	0	0	0	0	0	0	0	0	0	0	0	0	0	7	36600000	0.07	6	7	13600000	0.086	7	7	9370000	0.083	6	15	63600000	0.16	13	3	2500000	0.042	3	4	7400000	0.037	3	3	9110000	0.024	3	1	259000
Other		Short/branched chain specific acyl-CoA dehydrogenase, mitochondrial		0	0	0	0	0	0	0	0	0	0	0	0	0	0	0	0	4	7400000	0.134	3	1	154000	0.034	1	6	4480000	0.185	4	11	49800000	0.217	7	0	0	0	0	10	32500000	0.206	7	14	16700000	0.266	9	0	0
Other		Putative uncharacterized protein RAN		0	0	0	0	0	0	0	0	0	0	0	0	0	0	0	0	11	93600000	0.343	9	9	86800000	0.343	7	14	91500000	0.296	7	15	217000000	0.3	7	3	3740000	0.094	2	22	1040000000	0.377	11	29	352000000	0.459	12	3	1240000
Other		L-lactate dehydrogenase A chain		0	0	0	0	0	0	0	0	0	0	0	0	0	0	0	0	14	24000000	0.232	11	10	34900000	0.155	9	19	35700000	0.227	12	37	227000000	0.401	22	0	0	0	0	24	245000000	0.232	16	16	25800000	0.29	13	3	1180000
Other		Leucine-rich repeat-containing protein 47	LRRC47	0	0	0	0	0	0	0	0	0	0	0	0	4	2210000	0.049	2	2	4280000	0.044	2	1	1760000	0.024	1	0	0	0	0	0	0	0	0	7	9640000	0.162	6	7	36200000	0.137	6	8	9280000	0.133	6	0	0
Other		DNA-directed RNA polymerase		0	0	0	0	0	0	0	0	0	0	0	0	0	0	0	0	13	10200000	0.05	7	6	12800000	0.033	4	10	10300000	0.07	7	23	66800000	0.119	14	0	0	0	0	7	9130000	0.034	4	1	93000	0.005	1	0	0
Other		60S ribosomal protein L7		4	1550000	0.157	4	1	5510	0.056	1	3	3720000	0.141	3	0	0	0	0	30	421000000	0.447	12	11	87500000	0.29	7	23	375000000	0.443	11	23	400000000	0.435	11	8	3650000	0.258	5	26	223000000	0.427	11	19	56200000	0.322	10	9	5400000
Other		Aldo-keto reductase family 1 member C4		0	0	0	0	0	0	0	0	0	0	0	0	0	0	0	0	0	0	0	0	0	0	0	0	0	0	0	0	0	0	0	0	0	0	0	0	9	14700000	0.086	5	8	31100000	0.151	6	0	0
Other		Glutathione S-transferase kappa 1		0	0	0	0	0	0	0	0	4	4590000	0.203	3	0	0	0	0	23	222000000	0.685	12	14	101000000	0.349	6	10	79800000	0.327	5	19	218000000	0.429	7	9	9580000	0.323	6	16	168000000	0.402	7	12	83300000	0.367	8	0	0
Other		Polyribonucleotide nucleotidyltransferase 1, mitochondrial		0	0	0	0	0	0	0	0	0	0	0	0	0	0	0	0	11	25100000	0.16	8	10	19000000	0.155	9	19	52300000	0.199	11	24	139000000	0.219	13	3	810000	0.034	2	13	21900000	0.123	7	11	31400000	0.158	10	0	0
Other		Puromycin-sensitive aminopeptidase		0	0	0	0	0	0	0	0	0	0	0	0	0	0	0	0	1	533000	0.018	1	3	8890000	0.073	3	0	0	0	0	5	5560000	0.063	4	0	0	0	0	41	172000000	0.242	19	19	69900000	0.15	11	0	0
Other		Isoform 2 of Extended synaptotagmin-2		0	0	0	0	0	0	0	0	0	0	0	0	0	0	0	0	13	65100000	0.164	10	7	27600000	0.078	7	13	39000000	0.159	9	17	97200000	0.181	10	5	2080000	0.07	4	6	11000000	0.073	4	1	3930000	0.013	1	0	0
Other		cDNA FLJ53970, highly similar to ATP-dependent DNA helicase 2 subunit 1 (EC3.6.1.-)	XRCC6	0	0	0	0	0	0	0	0	3	4320000	0.05	2	0	0	0	0	13	86300000	0.218	11	9	50100000	0.15	7	10	57400000	0.118	6	13	94600000	0.148	8	0	0	0	0	7	43900000	0.125	6	13	38800000	0.218	9	1	5210
Other		Golgi-specific brefeldin A-resistance guanine nucleotide exchange factor 1		0	0	0	0	0	0	0	0	1	84200	0.003	1	0	0	0	0	7	6250000	0.047	6	1	1460000	0.003	1	10	18500000	0.062	8	18	37700000	0.102	15	3	1940000	0.022	3	4	3760000	0.027	4	2	7130000	0.014	2	0	0
Other		Haptoglobin		0	0	0	0	0	0	0	0	5	2680000	0.179	4	9	3970000	0.179	5	2	4060000	0.059	1	2	3500000	0.059	2	4	17900000	0.123	3	13	80500000	0.307	8	0	0	0	0	45	380000000	0.46	20	34	192000000	0.322	14	6	3430000
Other		3-ketoacyl-CoA thiolase, peroxisomal		0	0	0	0	0	0	0	0	0	0	0	0	4	2460000	0.188	4	12	26500000	0.287	7	8	33400000	0.233	6	5	14800000	0.186	5	9	38700000	0.363	8	4	3580000	0.165	4	16	44100000	0.247	6	7	6740000	0.252	7	0	0
Other		Actin-related protein 3		1	497000	0.071	1	1	351000	0.071	1	4	5820000	0.122	3	14	16400000	0.239	6	30	669000000	0.392	12	19	104000000	0.368	11	34	474000000	0.363	12	36	433000000	0.413	13	8	8940000	0.16	4	46	636000000	0.473	16	36	331000000	0.392	13	3	634000
Other		Proteasome-associated protein ECM29 homolog		0	0	0	0	0	0	0	0	0	0	0	0	5	927000	0.022	3	1	3830000	0.006	1	2	1480000	0.017	2	3	3230000	0.04	3	0	0	0	0	4	1370000	0.024	3	19	68200000	0.104	15	8	10700000	0.048	7	1	50100
Other		Integrin-linked protein kinase		2	413000	0.077	2	1	634000	0.044	1	10	11100000	0.232	8	18	14400000	0.256	10	23	224000000	0.314	12	14	40400000	0.258	10	20	105000000	0.256	10	15	151000000	0.181	6	6	5910000	0.11	4	24	120000000	0.298	12	13	107000000	0.223	8	0	0
Other		Heterogeneous nuclear ribonucleoproteins C1/C2		0	0	0	0	0	0	0	0	4	4400000	0.124	3	10	5590000	0.091	2	11	140000000	0.232	7	7	45300000	0.143	5	20	186000000	0.264	9	17	131000000	0.264	9	20	89500000	0.124	4	20	240000000	0.264	8	15	124000000	0.16	5	24	123000000
Other		Leucyl-tRNA synthetase, cytoplasmic		0	0	0	0	0	0	0	0	0	0	0	0	0	0	0	0	6	11300000	0.055	6	1	1430000	0.017	1	1	760000	0.009	1	2	1140000	0.015	2	0	0	0	0	22	78000000	0.163	18	15	27600000	0.119	12	0	0
Other		Echinoderm microtubule-associated protein-like 4		0	0	0	0	0	0	0	0	0	0	0	0	1	737000	0.026	1	1	613000	0.026	1	0	0	0	0	3	2440000	0.063	3	4	9120000	0.063	3	5	6120000	0.076	5	10	31300000	0.126	9	3	10400000	0.039	3	0	0
Other		Heterogeneous nuclear ribonucleoprotein A3		0	0	0	0	0	0	0	0	0	0	0	0	0	0	0	0	4	30000000	0.113	3	1	3900000	0.037	1	10	63000000	0.238	7	6	35900000	0.137	4	8	2940000	0.14	4	8	29000000	0.14	5	5	12100000	0.193	5	0	0
Other		Proliferation-associated protein 2G4		0	0	0	0	0	0	0	0	0	0	0	0	0	0	0	0	12	47000000	0.241	7	4	7110000	0.076	3	16	91100000	0.307	10	11	46000000	0.276	8	4	371000	0.081	2	34	293000000	0.401	15	30	175000000	0.401	15	2	1800000
Other		ATP-dependent DNA helicase Q1		0	0	0	0	0	0	0	0	0	0	0	0	4	230000	0.084	3	18	43000000	0.235	10	4	3970000	0.077	4	4	5880000	0.081	4	3	7220000	0.067	3	0	0	0	0	26	56000000	0.234	13	12	25800000	0.175	7	1	85800
Other		Heterogeneous nuclear ribonucleoprotein U-like protein 2		0	0	0	0	0	0	0	0	0	0	0	0	0	0	0	0	6	11500000	0.082	5	4	3840000	0.061	4	12	31500000	0.092	8	9	35200000	0.103	8	2	1630000	0.03	2	24	168000000	0.123	12	14	72100000	0.111	9	0	0
Other		cDNA FLJ60124, highly similar to Mitochondrial dicarboxylate carrier		4	307000	0.106	3	0	0	0	0	0	0	0	0	0	0	0	0	27	181000000	0.339	14	23	117000000	0.28	11	44	386000000	0.339	15	48	614000000	0.359	16	0	0	0	0	15	44500000	0.21	7	15	24300000	0.133	6	0	0
Other		Afadin		0	0	0	0	0	0	0	0	0	0	0	0	0	0	0	0	2	9510000	0.018	2	1	41200000	0.011	1	4	5010000	0.027	4	5	5120000	0.031	4	0	0	0	0	1	2210000	0.007	1	1	198000	0.016	1	0	0
Other		Actin-related protein 2		0	0	0	0	0	0	0	0	4	2640000	0.134	4	5	3780000	0.172	5	33	423000000	0.296	10	13	39200000	0.203	6	36	357000000	0.258	9	32	535000000	0.314	10	2	1430000	0.071	2	27	431000000	0.322	12	20	254000000	0.294	10	0	0
Other		Pyruvate dehydrogenase E1 component subunit beta, mitochondrial		0	0	0	0	0	0	0	0	0	0	0	0	0	0	0	0	19	82700000	0.401	10	15	131000000	0.431	10	37	249000000	0.504	12	42	608000000	0.495	12	0	0	0	0	16	88100000	0.303	7	12	39600000	0.281	7	3	4940000
Other		Leucine-rich repeat kinase 2	LRRK2	0	0	0	0	0	0	0	0	0	0	0	0	0	0	0	0	0	0	0	0	0	0	0	0	0	0	0	0	0	0	0	0	0	0	0	0	26	48700000	0.089	19	12	14400000	0.057	10	0	0
Other		Aladin		0	0	0	0	0	0	0	0	0	0	0	0	0	0	0	0	12	20500000	0.232	8	8	15800000	0.163	7	17	186000000	0.252	9	21	513000000	0.456	15	0	0	0	0	5	9120000	0.117	5	4	2140000	0.133	4	0	0
Other		Syntaxin-binding protein 2		0	0	0	0	0	0	0	0	0	0	0	0	0	0	0	0	3	4830000	0.074	3	2	1750000	0.043	2	3	2200000	0.052	2	4	14600000	0.118	4	0	0	0	0	19	113000000	0.22	11	17	27400000	0.246	12	0	0
Other		Transducin beta-like protein 2		0	0	0	0	0	0	0	0	0	0	0	0	0	0	0	0	17	52100000	0.286	9	11	23100000	0.324	10	22	63200000	0.391	14	26	162000000	0.404	14	0	0	0	0	4	4860000	0.147	4	5	5090000	0.131	4	0	0
Other		Stomatin-like protein 2		0	0	0	0	0	0	0	0	1	552000	0.047	1	0	0	0	0	11	113000000	0.339	7	18	128000000	0.412	8	20	174000000	0.396	9	32	419000000	0.387	10	0	0	0	0	8	13800000	0.238	5	3	3840000	0.202	3	0	0
Other		cDNA FLJ59571, highly similar to Eukaryotic translation initiation factor 4gamma 2		0	0	0	0	0	0	0	0	0	0	0	0	0	0	0	0	4	5780000	0.038	4	2	1020000	0.019	2	5	8720000	0.064	5	7	22900000	0.073	6	12	9220000	0.113	7	9	12500000	0.103	9	6	2100000	0.056	5	1	496000
Other		MTHFD1L protein		0	0	0	0	0	0	0	0	0	0	0	0	0	0	0	0	5	2850000	0.045	4	3	5740000	0.04	3	13	28000000	0.164	11	19	57400000	0.165	13	0	0	0	0	13	30800000	0.145	11	8	14400000	0.126	7	0	0
Other		Dolichyl-diphosphooligosaccharide--protein glycosyltransferase subunit STT3A		5	6630000	0.059	4	0	0	0	0	2	4070000	0.022	1	0	0	0	0	24	250000000	0.19	12	9	118000000	0.106	7	26	213000000	0.182	12	31	294000000	0.205	14	4	4590000	0.062	4	10	28100000	0.09	7	2	7550000	0.031	2	0	0
Other		Isoform 5 of Nuclear pore complex protein Nup214		0	0	0	0	0	0	0	0	0	0	0	0	0	0	0	0	2	1430000	0.006	1	4	2540000	0.021	3	7	7820000	0.041	5	20	59900000	0.124	15	0	0	0	0	5	4700000	0.024	3	3	5710000	0.023	3	0	0
Other		Cytosolic non-specific dipeptidase		0	0	0	0	0	0	0	0	0	0	0	0	0	0	0	0	0	0	0	0	0	0	0	0	0	0	0	0	4	9710000	0.17	4	0	0	0	0	20	69700000	0.33	12	17	45900000	0.273	11	0	0
Other		Tight junction protein ZO-1		0	0	0	0	0	0	0	0	0	0	0	0	0	0	0	0	4	15200000	0.028	4	1	70200000	0.009	1	2	6070000	0.007	1	6	13400000	0.039	4	0	0	0	0	0	0	0	0	0	0	0	0	0	0
Other		Calcium-binding mitochondrial carrier protein SCaMC-1		2	832000	0.046	2	0	0	0	0	0	0	0	0	0	0	0	0	41	273000000	0.412	15	28	153000000	0.31	11	42	134000000	0.35	12	34	294000000	0.36	12	2	1630000	0.046	2	21	30800000	0.314	10	9	3670000	0.153	4	0	0
Other		V-type proton ATPase catalytic subunit A		0	0	0	0	0	0	0	0	0	0	0	0	0	0	0	0	7	22900000	0.147	7	3	12400000	0.092	3	9	31400000	0.132	6	14	72600000	0.147	7	0	0	0	0	28	135000000	0.257	13	11	20800000	0.222	10	0	0
Other		E3 UFM1-protein ligase 1		0	0	0	0	0	0	0	0	0	0	0	0	3	256000	0.059	3	9	17300000	0.071	5	11	25000000	0.124	9	21	31500000	0.125	8	30	62400000	0.181	12	5	3140000	0.045	3	18	69900000	0.132	9	9	18500000	0.113	7	0	0
Other		39S ribosomal protein L37, mitochondrial		0	0	0	0	0	0	0	0	0	0	0	0	0	0	0	0	2	9660000	0.066	2	9	17100000	0.267	9	16	84800000	0.387	13	17	161000000	0.366	14	0	0	0	0	6	14600000	0.203	6	3	4400000	0.115	3	0	0
Other		ATP-dependent Clp protease ATP-binding subunit clpX-like, mitochondrial		0	0	0	0	0	0	0	0	0	0	0	0	0	0	0	0	3	8060000	0.055	3	5	10000000	0.088	5	10	28600000	0.205	10	11	49000000	0.233	11	0	0	0	0	9	20600000	0.15	8	9	21000000	0.131	8	0	0
Other		Erlin-2		0	0	0	0	0	0	0	0	4	1970000	0.129	3	0	0	0	0	46	282000000	0.483	19	35	152000000	0.448	15	50	245000000	0.528	22	58	370000000	0.507	23	0	0	0	0	38	68700000	0.283	15	24	29900000	0.274	11	0	0
Other		cDNA FLJ54400, highly similar to Eukaryotic translation initiation factor 3 subunit 8		0	0	0	0	0	0	0	0	2	102000	0.038	2	0	0	0	0	5	29800000	0.083	5	1	137000	0.014	1	4	11500000	0.033	4	3	3480000	0.037	3	4	950000	0.053	4	14	30000000	0.11	10	5	6720000	0.055	5	0	0
Other		Acyl-coenzyme A thioesterase 9, mitochondrial		0	0	0	0	0	0	0	0	0	0	0	0	2	1960000	0.059	2	13	86600000	0.211	9	9	20400000	0.25	8	3	6270000	0.077	3	9	21300000	0.189	8	4	7920000	0.095	3	17	42200000	0.22	9	13	37900000	0.214	8	0	0
Other		Protein-arginine deiminase type-2		0	0	0	0	0	0	0	0	0	0	0	0	0	0	0	0	0	0	0	0	0	0	0	0	0	0	0	0	0	0	0	0	0	0	0	0	27	114000000	0.245	14	24	49600000	0.323	15	0	0
Other		Signal transducer and activator of transcription 5B		0	0	0	0	0	0	0	0	0	0	0	0	3	87900	0.04	2	4	4150000	0.026	2	0	0	0	0	7	7780000	0.054	5	2	3330000	0.036	2	0	0	0	0	23	67400000	0.214	17	14	30000000	0.143	10	0	0
Other		B-cell receptor-associated protein 31, isoform CRA_b		2	598000	0.079	2	0	0	0	0	2	2020000	0.092	2	0	0	0	0	19	110000000	0.268	8	24	198000000	0.265	9	28	123000000	0.271	11	27	138000000	0.271	11	6	1590000	0.233	6	9	13100000	0.079	2	2	582000	0.051	1	0	0
Other		Dedicator of cytokinesis protein 8		0	0	0	0	1	878000	0.002	1	3	1610000	0.002	1	2	818000	0.01	2	11	22200000	0.02	8	3	148000	0.014	3	12	16700000	0.059	9	11	15400000	0.047	9	3	1920000	0.017	3	27	83400000	0.097	21	14	27300000	0.058	12	0	0
Other		Isoform 2 of ATPase family AAA domain-containing protein 3A		0	0	0	0	0	0	0	0	0	0	0	0	0	0	0	0	8	77600000	0.117	6	8	13900000	0.175	8	16	91000000	0.158	11	17	118000000	0.197	14	0	0	0	0	8	25700000	0.102	6	6	4920000	0.122	6	2	1960000
Other		Putative uncharacterized protein MYO7B		0	0	0	0	0	0	0	0	0	0	0	0	0	0	0	0	10	17200000	0.042	8	2	388000	0.019	2	5	4610000	0.035	5	12	22400000	0.071	11	6	1920000	0.015	2	0	0	0	0	0	0	0	0	0	0
Other		Dolichyl-diphosphooligosaccharide--protein glycosyltransferase 48 kDa subunit		6	2880000	0.1	4	0	0	0	0	8	10300000	0.092	4	0	0	0	0	23	664000000	0.342	10	24	274000000	0.304	9	33	775000000	0.35	10	33	1140000000	0.375	12	0	0	0	0	10	96100000	0.179	8	4	13300000	0.133	3	1	554000
Other		Cadherin-17		2	327000	0.033	2	0	0	0	0	9	3570000	0.131	7	0	0	0	0	7	14600000	0.123	6	14	51200000	0.199	10	13	41200000	0.197	10	22	137000000	0.247	13	2	393000	0.033	2	4	3290000	0.057	4	3	566000	0.045	3	0	0
Other		Golgi integral membrane protein 4		0	0	0	0	0	0	0	0	0	0	0	0	0	0	0	0	5	7580000	0.08	4	3	5160000	0.066	3	16	73000000	0.192	10	19	140000000	0.214	10	0	0	0	0	0	0	0	0	0	0	0	0	0	0
Other		Cytosol aminopeptidase		0	0	0	0	0	0	0	0	0	0	0	0	0	0	0	0	4	5720000	0.071	2	3	451000	0.086	3	5	7620000	0.134	4	16	120000000	0.235	9	0	0	0	0	38	141000000	0.294	11	34	82000000	0.331	13	1	225000
Other		Signal recognition particle 72 kDa protein		0	0	0	0	0	0	0	0	0	0	0	0	0	0	0	0	9	16100000	0.11	4	4	14800000	0.104	4	11	26900000	0.19	8	7	44200000	0.126	5	6	2190000	0.052	3	12	30600000	0.253	11	10	8230000	0.186	9	0	0
Other		14-3-3 protein zeta/delta		2	2110000	0.048	2	2	161000	0.04	2	13	12300000	0.228	10	22	11400000	0.257	14	24	256000000	0.195	15	21	83900000	0.261	17	32	175000000	0.281	20	37	331000000	0.4	22	17	10700000	0.146	12	94	719000000	0.412	44	79	364000000	0.404	41	4	1160000
Other		Voltage-dependent anion-selective channel protein 2		14	21300000	0.367	9	1	402000	0.047	1	11	35200000	0.238	6	0	0	0	0	21	668000000	0.401	10	25	423000000	0.425	10	38	1450000000	0.469	12	31	1230000000	0.442	11	17	18800000	0.292	8	27	257000000	0.465	10	26	285000000	0.387	11	4	132000
Other		Exportin-2		0	0	0	0	0	0	0	0	0	0	0	0	7	1150000	0.079	6	3	1350000	0.038	3	1	1470000	0.016	1	8	14000000	0.063	5	6	9950000	0.056	4	11	9100000	0.118	8	14	43200000	0.141	10	11	6090000	0.102	6	2	281000
Other		Methylcrotonoyl-CoA carboxylase beta chain, mitochondrial		0	0	0	0	0	0	0	0	0	0	0	0	0	0	0	0	5	5990000	0.085	4	12	15400000	0.17	8	20	32000000	0.269	11	38	191000000	0.392	16	0	0	0	0	10	8860000	0.138	6	3	3020000	0.055	3	0	0
Other		Atlastin-3		0	0	0	0	0	0	0	0	5	2390000	0.142	4	5	7130000	0.081	3	14	124000000	0.249	9	10	50300000	0.142	7	12	80800000	0.151	7	18	142000000	0.33	13	5	55000000	0.062	2	17	123000000	0.175	10	9	28500000	0.114	6	0	0
Other		Unhealthy ribosome biogenesis protein 2 homolog		0	0	0	0	0	0	0	0	0	0	0	0	0	0	0	0	6	69600000	0.074	6	0	0	0	0	9	7900000	0.08	6	19	52500000	0.135	14	0	0	0	0	0	0	0	0	0	0	0	0	0	0
Other		60S ribosomal protein L10a		0	0	0	0	0	0	0	0	0	0	0	0	0	0	0	0	13	141000000	0.281	6	13	74900000	0.308	9	15	176000000	0.331	7	22	320000000	0.368	10	0	0	0	0	16	112000000	0.368	9	13	53100000	0.364	8	1	3000000
Other		Eukaryotic translation initiation factor 2 subunit 3		0	0	0	0	0	0	0	0	4	528000	0.052	3	4	386000	0.082	3	14	61700000	0.324	10	17	40200000	0.334	11	11	40400000	0.211	7	5	17400000	0.099	4	15	18600000	0.218	8	15	101000000	0.235	8	16	64800000	0.343	11	5	4150000
Other		Phosphatidylinositide phosphatase SAC1		0	0	0	0	0	0	0	0	4	1170000	0.034	2	0	0	0	0	13	38000000	0.086	5	11	13700000	0.061	3	21	56700000	0.197	11	30	134000000	0.293	16	4	1380000	0.064	4	28	28400000	0.158	8	8	13700000	0.057	3	0	0
Other		Transgelin		4	3660000	0.233	4	2	295000	0.099	2	35	207000000	0.567	13	75	430000000	0.636	15	34	529000000	0.567	12	13	26400000	0.363	8	4	20500000	0.129	3	9	81500000	0.383	7	33	46300000	0.422	10	17	65600000	0.417	9	6	12800000	0.263	5	0	0
Other		Heterogeneous nuclear ribonucleoprotein R		0	0	0	0	0	0	0	0	0	0	0	0	7	12900000	0.074	6	3	6460000	0.048	3	3	9590000	0.039	3	7	28000000	0.06	6	7	21900000	0.063	6	11	45600000	0.104	9	35	373000000	0.219	18	21	127000000	0.211	15	5	4230000
Other		NADH dehydrogenase [ubiquinone] iron-sulfur protein 2, mitochondrial		2	294000	0.062	2	0	0	0	0	5	1230000	0.114	4	0	0	0	0	12	73600000	0.228	6	10	20200000	0.174	6	14	122000000	0.192	6	19	256000000	0.343	11	0	0	0	0	4	3670000	0.086	3	4	3070000	0.062	2	2	406000
Other		Adipocyte plasma membrane-associated protein		0	0	0	0	0	0	0	0	0	0	0	0	0	0	0	0	14	128000000	0.312	9	6	35100000	0.173	5	11	146000000	0.269	7	12	176000000	0.286	8	0	0	0	0	18	444000000	0.283	11	17	130000000	0.281	11	0	0
Other		Dimethylaniline monooxygenase [N-oxide-forming] 5		0	0	0	0	0	0	0	0	0	0	0	0	0	0	0	0	0	0	0	0	0	0	0	0	4	11300000	0.088	3	5	23600000	0.135	5	0	0	0	0	0	0	0	0	0	0	0	0	0	0
Other		Tyrosyl-tRNA synthetase, cytoplasmic		0	0	0	0	0	0	0	0	0	0	0	0	4	3810000	0.056	2	7	24300000	0.143	5	3	5720000	0.037	2	8	42600000	0.138	7	3	28700000	0.041	2	3	3830000	0.056	2	16	72400000	0.293	15	8	25000000	0.178	7	1	171000
Other		Pre-mRNA-processing factor 6		0	0	0	0	0	0	0	0	0	0	0	0	0	0	0	0	3	2190000	0.042	3	0	0	0	0	21	41600000	0.198	15	14	31600000	0.117	10	0	0	0	0	4	12100000	0.038	4	2	5120000	0.01	1	0	0
Other		DnaJ homolog subfamily A member 1		0	0	0	0	0	0	0	0	3	280000	0.095	2	0	0	0	0	4	5570000	0.115	4	1	636000	0.032	1	21	102000000	0.367	12	25	155000000	0.385	13	2	2370000	0.065	2	3	4720000	0.047	2	2	4370000	0.032	1	1	242000
Other		EIF4G1 protein		0	0	0	0	0	0	0	0	0	0	0	0	0	0	0	0	1	36300000	0.01	1	1	2000000	0.011	1	4	7300000	0.011	4	4	14300000	0.005	3	4	4310000	0.024	3	9	16600000	0.038	7	0	0	0	0	3	465000
Other		Serine/threonine-protein phosphatase PGAM5, mitochondrial		0	0	0	0	0	0	0	0	0	0	0	0	0	0	0	0	21	109000000	0.418	14	6	40300000	0.287	6	22	233000000	0.429	13	26	348000000	0.449	13	0	0	0	0	4	13900000	0.134	3	1	4310000	0.034	1	0	0
Other		Isoform CoASy beta of Bifunctional coenzyme A synthase		0	0	0	0	0	0	0	0	0	0	0	0	0	0	0	0	4	8240000	0.128	3	1	403000	0.038	1	7	9300000	0.158	4	10	19200000	0.17	5	7	2800000	0.064	3	9	14900000	0.192	6	4	5550000	0.131	4	0	0
Other		WD repeat-containing protein 75		0	0	0	0	0	0	0	0	0	0	0	0	0	0	0	0	12	18400000	0.172	9	1	3850000	0.015	1	15	35400000	0.233	12	19	80600000	0.26	13	0	0	0	0	6	8120000	0.08	5	2	1050000	0.036	2	0	0
Other		Proto-oncogene vav		0	0	0	0	0	0	0	0	0	0	0	0	0	0	0	0	2	1400000	0.033	2	0	0	0	0	1	1780000	0.016	1	4	3690000	0.044	4	4	1240000	0.036	2	26	53500000	0.22	16	15	13500000	0.147	11	0	0
Other		Guanine nucleotide-binding protein subunit beta-2-like 1		2	347000	0.066	2	1	64200	0.028	1	5	3180000	0.201	5	4	464000	0.198	3	28	365000000	0.52	10	20	157000000	0.457	9	34	424000000	0.545	11	31	681000000	0.52	10	15	12200000	0.356	10	47	826000000	0.552	14	48	429000000	0.574	14	4	1090000
Other		cDNA FLJ56389, highly similar to Elongation factor 1-gamma		0	0	0	0	0	0	0	0	3	570000	0.069	3	6	1880000	0.096	4	12	86300000	0.18	8	7	27500000	0.17	7	14	58700000	0.168	8	15	95200000	0.193	9	4	1500000	0.084	4	19	110000000	0.221	10	17	104000000	0.168	10	4	1310000
Other		NADH dehydrogenase [ubiquinone] flavoprotein 1, mitochondrial		0	0	0	0	0	0	0	0	5	3460000	0.079	2	0	0	0	0	19	109000000	0.364	11	8	32200000	0.297	7	24	272000000	0.467	14	29	321000000	0.528	16	0	0	0	0	6	14900000	0.189	5	9	21300000	0.181	4	0	0
Other		60S ribosomal protein L6		6	2880000	0.242	6	2	220000000	0.089	2	4	819000	0.124	3	0	0	0	0	27	274000000	0.332	8	15	140000000	0.28	9	33	283000000	0.397	11	35	552000000	0.415	13	34	13200000	0.266	7	12	52200000	0.245	8	8	25500000	0.242	7	2	3140000
Other		Beta-2-glycoprotein 1	APOH	8	4010000	0.313	6	0	0	0	0	3	720000	0.121	3	3	430000	0.11	2	22	183000000	0.51	10	13	49500000	0.4	8	39	383000000	0.481	11	24	242000000	0.452	10	4	2680000	0.11	2	41	328000000	0.513	12	29	138000000	0.559	13	1	1140000
Other		Probable ATP-dependent RNA helicase DDX46		0	0	0	0	2	3600000	0.049	2	0	0	0	0	0	0	0	0	3	1290000	0.036	2	1	8900000	0.027	1	8	10400000	0.041	5	2	1510000	0.021	2	6	6650000	0.073	6	10	25400000	0.062	7	5	19000000	0.047	4	0	0
Other		DNA replication licensing factor MCM7		0	0	0	0	0	0	0	0	0	0	0	0	0	0	0	0	3	6010000	0.044	2	2	945000	0.048	2	21	91300000	0.223	12	20	166000000	0.23	12	0	0	0	0	6	9030000	0.094	5	7	11900000	0.108	5	0	0
Other		60S ribosomal protein L7a		4	2380000	0.127	4	0	0	0	0	4	3230000	0.146	4	0	0	0	0	19	376000000	0.353	10	19	94900000	0.357	11	24	346000000	0.353	10	26	489000000	0.319	10	6	4330000	0.195	5	33	274000000	0.379	14	21	202000000	0.296	9	1	160000
Other		Integrin alpha-IIb		0	0	0	0	0	0	0	0	0	0	0	0	0	0	0	0	9	19500000	0.09	8	7	8950000	0.076	5	24	123000000	0.235	16	14	68100000	0.194	13	0	0	0	0	0	0	0	0	0	0	0	0	0	0
Other		Importin subunit alpha-7		0	0	0	0	0	0	0	0	0	0	0	0	0	0	0	0	4	6330000	0.079	4	2	3310000	0.025	1	19	35400000	0.314	12	28	78500000	0.423	16	6	1070000	0.062	4	12	21400000	0.158	8	7	10100000	0.19	6	0	0
Other		Isoform 3 of Protein scribble homolog	SCRIB	0	0	0	0	0	0	0	0	0	0	0	0	0	0	0	0	8	16500000	0.035	5	9	15900000	0.068	7	13	61500000	0.085	10	17	126000000	0.091	13	0	0	0	0	5	18200000	0.031	5	3	2060000	0.021	3	2	107000
Other		Hemoglobin subunit alpha		8	13100000	0.345	4	9	12100000	0.429	5	21	121000000	0.633	6	45	281000000	0.633	6	23	682000000	0.838	8	28	320000000	0.838	7	37	737000000	0.838	8	41	3330000000	0.838	8	34	297000000	0.633	6	41	1160000000	0.633	6	60	784000000	0.838	9	7	1700000
Other		NEDD9-interacting protein with calponin homology and LIM domains		0	0	0	0	0	0	0	0	0	0	0	0	0	0	0	0	0	0	0	0	0	0	0	0	3	5270000	0.059	3	1	174000	0.011	1	0	0	0	0	23	95200000	0.174	14	18	27900000	0.204	13	0	0
Other		Peroxisomal acyl-coenzyme A oxidase 1		0	0	0	0	0	0	0	0	0	0	0	0	0	0	0	0	5	6550000	0.05	3	10	21200000	0.162	7	4	4600000	0.062	3	13	60300000	0.166	8	0	0	0	0	8	32900000	0.109	5	9	8370000	0.133	6	1	12200
Other		Arachidonate 5-lipoxygenase		0	0	0	0	0	0	0	0	0	0	0	0	0	0	0	0	0	0	0	0	0	0	0	0	0	0	0	0	0	0	0	0	0	0	0	0	33	178000000	0.259	13	22	66000000	0.289	14	0	0
Other		Pyrroline-5-carboxylate reductase		0	0	0	0	0	0	0	0	0	0	0	0	0	0	0	0	27	189000000	0.355	16	13	62200000	0.213	8	32	251000000	0.433	15	42	647000000	0.485	18	6	11300000	0.104	6	31	111000000	0.433	17	13	28800000	0.138	7	0	0
Other		Nucleoporin p54		0	0	0	0	0	0	0	0	0	0	0	0	0	0	0	0	11	24600000	0.191	8	17	35300000	0.27	11	15	54300000	0.242	9	20	191000000	0.357	14	0	0	0	0	5	6570000	0.134	5	0	0	0	0	0	0
Other		cDNA FLJ90278 fis, clone NT2RP1000325, highly similar to Phosphate carrier protein, mitochondrialprecursor		2	1520000	0.052	2	1	141000	0.022	1	13	10300000	0.182	5	3	520000	0.096	3	38	725000000	0.354	9	41	400000000	0.329	9	51	1020000000	0.329	10	59	1950000000	0.326	10	23	31400000	0.229	7	36	149000000	0.385	12	33	80200000	0.26	8	6	3080000
Other		Protein TBRG4		0	0	0	0	0	0	0	0	0	0	0	0	0	0	0	0	15	513000000	0.232	10	4	5230000	0.082	4	18	127000000	0.303	13	23	185000000	0.33	14	0	0	0	0	11	36200000	0.154	7	6	8460000	0.099	4	0	0
Other		60S ribosomal protein L8		2	404000	0.093	2	0	0	0	0	0	0	0	0	0	0	0	0	8	15200000	0.346	8	5	11600000	0.175	4	8	19600000	0.334	8	9	19400000	0.428	8	0	0	0	0	9	9630000	0.256	6	5	1900000	0.303	5	0	0
Other		Peptidyl-prolyl cis-trans isomerase FKBP10		0	0	0	0	0	0	0	0	0	0	0	0	0	0	0	0	0	0	0	0	0	0	0	0	22	128000000	0.331	14	29	175000000	0.381	17	0	0	0	0	1	155000	0.025	1	1	1970000	0.02	1	0	0
Other		RuvB-like 1		0	0	0	0	0	0	0	0	7	2770000	0.083	3	6	5470000	0.131	4	11	57500000	0.228	7	11	32300000	0.203	7	28	332000000	0.364	12	26	389000000	0.324	11	6	6880000	0.12	4	18	92100000	0.263	10	11	43700000	0.276	8	1	339000
Other		Endoplasmic reticulum metallopeptidase 1		0	0	0	0	0	0	0	0	2	1260000	0.024	2	0	0	0	0	14	45200000	0.132	9	12	46700000	0.11	8	21	98700000	0.178	12	28	194000000	0.204	14	0	0	0	0	8	18200000	0.063	5	3	9330000	0.037	3	1	1050000
Other		HDAC6 protein		0	0	0	0	0	0	0	0	0	0	0	0	0	0	0	0	0	0	0	0	0	0	0	0	0	0	0	0	0	0	0	0	0	0	0	0	0	0	0	0	0	0	0	0	0	0
Other		ATP-binding cassette sub-family D member 3		0	0	0	0	0	0	0	0	0	0	0	0	0	0	0	0	6	41500000	0.094	5	4	5800000	0.083	3	17	100000000	0.215	11	20	163000000	0.245	13	0	0	0	0	6	63500000	0.104	6	6	63700000	0.098	6	0	0
Other		UPF0027 protein C22orf28		0	0	0	0	0	0	0	0	0	0	0	0	6	1750000	0.091	3	11	39900000	0.231	6	4	4070000	0.059	2	12	72100000	0.237	8	11	41400000	0.267	8	6	1890000	0.077	3	21	144000000	0.243	10	15	46300000	0.257	8	0	0
Other		Isoform S of Poly [ADP-ribose] polymerase 9		0	0	0	0	0	0	0	0	0	0	0	0	0	0	0	0	5	7010000	0.081	4	0	0	0	0	10	21800000	0.135	7	10	27200000	0.146	8	0	0	0	0	10	5460000	0.095	6	9	12900000	0.105	6	0	0
Other		Synaptic vesicle membrane protein VAT-1 homolog		0	0	0	0	0	0	0	0	0	0	0	0	3	4340000	0.137	3	12	43400000	0.34	9	1	354000	0.035	1	4	13200000	0.162	3	3	3880000	0.183	3	0	0	0	0	31	383000000	0.361	9	22	151000000	0.216	6	0	0
Other		Brefeldin A-inhibited guanine nucleotide-exchange protein 2		0	0	0	0	0	0	0	0	0	0	0	0	0	0	0	0	2	3070000	0.027	2	2	1010000	0.015	2	3	7040000	0.031	3	8	17700000	0.043	6	8	19700000	0.035	7	15	33000000	0.051	12	5	3730000	0.015	4	0	0
Other		Ribosomal protein S3A		0	0	0	0	0	0	0	0	2	757000	0.087	2	0	0	0	0	10	221000000	0.272	7	14	87100000	0.284	9	16	174000000	0.291	7	17	324000000	0.321	8	0	0	0	0	18	142000000	0.329	8	17	111000000	0.371	9	1	1960000
Other		Isoform 2 of Protein ELYS		0	0	0	0	0	0	0	0	0	0	0	0	0	0	0	0	6	16400000	0.043	6	2	1390000	0.012	2	10	17200000	0.069	8	16	74400000	0.072	12	0	0	0	0	2	846000	0.007	2	2	514000	0.021	2	0	0
Other		AGR2		8	9570000	0.205	4	4	2610000	0.143	2	16	41400000	0.379	5	0	0	0	0	40	1720000000	0.533	10	37	915000000	0.538	11	37	416000000	0.502	10	54	1160000000	0.502	13	12	39000000	0.251	4	11	33800000	0.205	5	5	14800000	0.2	3	11	5550000
Other		Isoform 2 of Electron transfer flavoprotein subunit beta		0	0	0	0	0	0	0	0	0	0	0	0	0	0	0	0	2	2150000	0.046	2	8	32000000	0.196	6	10	31400000	0.257	8	17	169000000	0.251	9	0	0	0	0	10	74800000	0.265	8	13	54400000	0.346	11	1	12400
Other		Signal transducer and activator of transcription 1-alpha/beta		0	0	0	0	0	0	0	0	0	0	0	0	0	0	0	0	5	13500000	0.068	4	4	3180000	0.037	2	9	31100000	0.128	6	6	31900000	0.072	4	5	6020000	0.056	3	13	45700000	0.122	8	10	16600000	0.114	7	0	0
Other		FACT complex subunit SSRP1		0	0	0	0	0	0	0	0	0	0	0	0	0	0	0	0	10	57200000	0.159	8	12	43900000	0.156	9	15	71700000	0.212	11	8	51600000	0.114	7	0	0	0	0	3	7740000	0.053	3	3	6920000	0.045	3	0	0
Other		Coiled-coil domain-containing protein 109A		0	0	0	0	0	0	0	0	2	2380000	0.076	2	0	0	0	0	23	72900000	0.299	11	11	132000000	0.301	8	33	114000000	0.35	12	39	415000000	0.356	13	0	0	0	0	5	3170000	0.153	5	12	5660000	0.159	4	0	0
Other		NADPH:adrenodoxin oxidoreductase, mitochondrial		0	0	0	0	0	0	0	0	0	0	0	0	7	3790000	0.193	6	8	42300000	0.183	7	8	34900000	0.193	7	3	8180000	0.099	3	5	40400000	0.15	5	5	4520000	0.173	5	17	66300000	0.301	12	21	64800000	0.352	14	0	0
Other		Ig mu chain C region		10	13400000	0.219	8	1	600000	0.026	1	11	7100000	0.243	9	20	37700000	0.314	11	13	80500000	0.188	7	14	42100000	0.292	9	10	61400000	0.199	7	9	71300000	0.161	5	7	7840000	0.152	5	21	106000000	0.362	13	14	80100000	0.331	11	0	0
Other		28S ribosomal protein S29, mitochondrial		0	0	0	0	0	0	0	0	0	0	0	0	0	0	0	0	4	13300000	0.13	4	6	11200000	0.18	5	16	56400000	0.344	12	26	197000000	0.346	14	0	0	0	0	6	18800000	0.15	5	3	4850000	0.065	2	0	0
Other		PECI protein		0	0	0	0	0	0	0	0	0	0	0	0	0	0	0	0	2	2490000	0.065	2	1	3480000	0.041	1	3	4400000	0.074	2	8	21900000	0.217	6	0	0	0	0	1	2530000	0.065	1	1	1420000	0.041	1	0	0
Other		Dihydrolipoyllysine-residue acetyltransferase component of pyruvate dehydrogenase complex, mitochondrial		0	0	0	0	0	0	0	0	0	0	0	0	2	1530000	0.057	2	18	107000000	0.216	8	24	166000000	0.319	14	37	227000000	0.304	11	34	399000000	0.304	11	3	8250000	0.044	3	17	28000000	0.182	7	8	14300000	0.139	6	0	0
Other		Estradiol 17-beta-dehydrogenase 11		4	262000	0.143	3	0	0	0	0	5	8830000	0.203	4	3	212000	0.143	3	11	25600000	0.273	6	9	39100000	0.316	6	27	232000000	0.616	14	30	413000000	0.57	13	5	4180000	0.193	4	23	219000000	0.336	9	10	57900000	0.133	3	2	2180000
Other		Nuclear pore complex protein Nup107		0	0	0	0	0	0	0	0	0	0	0	0	0	0	0	0	9	33700000	0.095	7	12	27900000	0.114	9	16	57300000	0.136	11	19	133000000	0.13	12	0	0	0	0	7	13700000	0.076	5	5	13400000	0.063	4	0	0
Other		Cytochrome P450 2C8		0	0	0	0	0	0	0	0	0	0	0	0	0	0	0	0	0	0	0	0	0	0	0	0	0	0	0	0	0	0	0	0	0	0	0	0	0	0	0	0	0	0	0	0	0	0
Other		Tyrosine-protein kinase Fgr		0	0	0	0	0	0	0	0	0	0	0	0	0	0	0	0	0	0	0	0	0	0	0	0	0	0	0	0	0	0	0	0	0	0	0	0	36	151000000	0.33	13	26	73700000	0.328	12	0	0
Other		cDNA FLJ55259, highly similar to Four and a half LIM domains protein 1		24	49900000	0.359	12	2	289000	0.035	1	18	91700000	0.297	7	30	76600000	0.44	10	20	130000000	0.533	13	1	2700000	0.042	1	1	890000	0.025	1	3	6590000	0.08	2	5	15600000	0.142	5	3	2320000	0.084	2	1	1030000	0.027	1	0	0
Other		UPF0465 protein C5orf33		0	0	0	0	0	0	0	0	0	0	0	0	0	0	0	0	0	0	0	0	0	0	0	0	0	0	0	0	2	4000000	0.09	2	0	0	0	0	8	22900000	0.185	7	6	15100000	0.156	6	0	0
Other		H/ACA ribonucleoprotein complex subunit 4		2	1740000	0.064	2	0	0	0	0	0	0	0	0	0	0	0	0	9	61300000	0.178	7	8	44900000	0.136	5	11	67000000	0.229	8	12	112000000	0.231	8	3	1080000	0.073	3	14	29400000	0.157	6	9	12200000	0.14	5	0	0
Other		Alkyldihydroxyacetonephosphate synthase, peroxisomal		0	0	0	0	0	0	0	0	0	0	0	0	0	0	0	0	5	13700000	0.065	3	5	14300000	0.107	5	10	49500000	0.173	7	18	117000000	0.205	10	0	0	0	0	6	22300000	0.103	5	7	13100000	0.098	6	0	0
Other		Isoform 2 of Nck-associated protein 1		0	0	0	0	0	0	0	0	0	0	0	0	0	0	0	0	8	14600000	0.049	5	1	1910000	0.008	1	6	16300000	0.058	5	5	13300000	0.074	5	6	2830000	0.067	6	4	5590000	0.049	4	2	1550000	0.029	2	0	0
Other		Rho/rac guanine nucleotide exchange factor (GEF) 2, isoform CRA_a		0	0	0	0	0	0	0	0	0	0	0	0	0	0	0	0	3	2430000	0.04	3	0	0	0	0	2	1680000	0.022	2	7	19300000	0.1	7	0	0	0	0	10	28600000	0.097	9	7	5480000	0.11	6	0	0
Other		Transmembrane protein 43		6	9890000	0.157	4	0	0	0	0	8	23300000	0.307	8	0	0	0	0	20	307000000	0.392	10	21	129000000	0.387	11	27	348000000	0.485	13	27	469000000	0.417	13	2	6000000	0.107	2	10	38100000	0.17	5	5	9260000	0.092	3	0	0
Other		Fatty acid-binding protein, liver		0	0	0	0	0	0	0	0	0	0	0	0	0	0	0	0	0	0	0	0	0	0	0	0	7	237000000	0.354	4	10	548000000	0.354	4	0	0	0	0	0	0	0	0	0	0	0	0	6	40200000
Other		Polypeptide N-acetylgalactosaminyltransferase 4		0	0	0	0	0	0	0	0	0	0	0	0	0	0	0	0	17	47600000	0.119	12	19	48500000	0.224	16	23	82500000	0.235	16	32	248000000	0.257	21	0	0	0	0	10	15000000	0.168	7	4	5060000	0.085	3	0	0
Other		Apoptotic protease-activating factor 1		0	0	0	0	0	0	0	0	0	0	0	0	0	0	0	0	2	1730000	0.017	2	0	0	0	0	0	0	0	0	0	0	0	0	0	0	0	0	21	78900000	0.117	12	12	20600000	0.092	8	0	0
Other		Succinyl-CoA ligase [GDP-forming] subunit beta, mitochondrial		0	0	0	0	0	0	0	0	0	0	0	0	2	1910000	0.115	2	7	22000000	0.152	6	9	40400000	0.226	9	11	47200000	0.155	6	21	297000000	0.303	11	5	8770000	0.178	4	17	67600000	0.185	8	17	54800000	0.317	11	1	206000
Other		WD repeat-containing protein 3		0	0	0	0	0	0	0	0	0	0	0	0	0	0	0	0	10	20000000	0.116	8	0	0	0	0	18	47600000	0.146	10	21	99700000	0.187	13	0	0	0	0	0	0	0	0	0	0	0	0	0	0
Other		40S ribosomal protein S9		0	0	0	0	0	0	0	0	12	9850000	0.175	4	15	7660000	0.242	5	25	293000000	0.252	8	12	55200000	0.231	6	33	311000000	0.34	10	35	482000000	0.412	13	15	12300000	0.221	5	39	356000000	0.417	13	24	152000000	0.36	9	4	7770000
Other		Isoform 2 of 5'-AMP-activated protein kinase catalytic subunit alpha-1		0	0	0	0	0	0	0	0	0	0	0	0	0	0	0	0	8	31600000	0.153	6	2	1040000	0.036	2	12	25700000	0.095	4	9	59100000	0.149	6	1	449000	0.029	1	14	22400000	0.212	10	5	8720000	0.12	5	0	0
Other		Ubiquitin carboxyl-terminal hydrolase 7		0	0	0	0	0	0	0	0	0	0	0	0	0	0	0	0	6	8140000	0.068	6	1	23600000	0.022	1	13	14400000	0.117	11	13	26400000	0.084	9	0	0	0	0	11	6170000	0.078	8	4	6050000	0.049	4	0	0
Other		NLR family CARD domain-containing protein 4		0	0	0	0	0	0	0	0	0	0	0	0	0	0	0	0	0	0	0	0	0	0	0	0	1	960000	0.016	1	3	3190000	0.059	3	0	0	0	0	34	77900000	0.203	18	8	23900000	0.074	6	0	0
Other		Sorting nexin-27		0	0	0	0	0	0	0	0	0	0	0	0	0	0	0	0	7	5760000	0.21	7	1	150000	0.027	1	3	2670000	0.053	2	5	8200000	0.103	4	0	0	0	0	14	50900000	0.19	8	12	56100000	0.197	10	0	0
Other		Argininosuccinate synthase		0	0	0	0	0	0	0	0	0	0	0	0	0	0	0	0	0	0	0	0	0	0	0	0	0	0	0	0	0	0	0	0	0	0	0	0	9	41300000	0.143	6	7	16200000	0.111	6	2	998000
Other		cDNA FLJ56159, highly similar to 26S proteasome non-ATPase regulatory subunit 3		0	0	0	0	0	0	0	0	0	0	0	0	0	0	0	0	4	1720000	0.073	3	2	7160000	0.04	2	8	22500000	0.1	5	7	13600000	0.105	4	0	0	0	0	17	53100000	0.2	12	10	17100000	0.134	7	0	0
Other		Isoform 2 of Formin-like protein 1		0	0	0	0	0	0	0	0	0	0	0	0	0	0	0	0	0	0	0	0	0	0	0	0	1	21600	0.011	1	2	855000	0.042	2	0	0	0	0	16	112000000	0.128	12	13	47500000	0.151	11	0	0
Other		Isoform 2 of Tyrosine-protein phosphatase non-receptor type 6		0	0	0	0	0	0	0	0	0	0	0	0	0	0	0	0	0	0	0	0	0	0	0	0	1	1900000	0.031	1	1	391000	0.014	1	3	4790000	0.054	2	20	196000000	0.279	14	13	46400000	0.19	10	0	0
Other		CYP4F3 protein		0	0	0	0	0	0	0	0	0	0	0	0	0	0	0	0	1	186000	0.026	1	1	942000	0.028	1	1	417000	0.017	1	3	3390000	0.023	2	0	0	0	0	26	242000000	0.267	15	17	99400000	0.178	8	0	0
Other		Structural maintenance of chromosomes protein 1A		0	0	0	0	0	0	0	0	0	0	0	0	0	0	0	0	5	7860000	0.037	5	6	6560000	0.071	6	16	21100000	0.106	12	9	12400000	0.06	8	0	0	0	0	0	0	0	0	0	0	0	0	0	0
Other		Protein ETHE1, mitochondrial		0	0	0	0	0	0	0	0	3	2840000	0.24	3	0	0	0	0	6	7210000	0.22	4	1	709000	0.082	1	6	21200000	0.244	3	13	167000000	0.547	8	0	0	0	0	10	132000000	0.393	9	10	81700000	0.519	9	0	0
Other		Serum amyloid P-component		9	19300000	0.291	7	18	32800000	0.372	10	9	56200000	0.363	8	39	80100000	0.439	11	7	54700000	0.286	6	12	68100000	0.309	8	0	0	0	0	0	0	0	0	15	157000000	0.264	6	8	37200000	0.345	8	6	49300000	0.219	5	1	950000
Other		MCM3 minichromosome maintenance deficient 3 (S. cerevisiae), isoform CRA_b		0	0	0	0	0	0	0	0	0	0	0	0	0	0	0	0	5	8280000	0.073	4	2	1830000	0.033	2	22	97000000	0.187	13	33	152000000	0.243	17	0	0	0	0	7	6450000	0.065	4	3	1840000	0.037	2	0	0
Other		Citrate synthase		3	702000	0.048	2	1	616000	0.024	1	4	1640000	0.09	4	0	0	0	0	19	215000000	0.401	11	10	128000000	0.156	6	17	169000000	0.209	6	27	466000000	0.249	9	0	0	0	0	24	336000000	0.218	12	25	151000000	0.282	12	2	457000
Other		Mitochondrial import receptor subunit TOM40 homolog		0	0	0	0	0	0	0	0	3	1370000	0.163	3	0	0	0	0	21	122000000	0.468	9	9	59000000	0.371	8	36	564000000	0.617	12	25	382000000	0.603	12	0	0	0	0	8	12000000	0.177	5	9	17700000	0.254	6	0	0
Other		Nucleolar GTP-binding protein 1		0	0	0	0	0	0	0	0	0	0	0	0	0	0	0	0	6	8940000	0.096	5	3	1780000	0.05	3	16	105000000	0.209	11	22	168000000	0.269	15	0	0	0	0	6	15100000	0.102	6	3	11800000	0.05	3	0	0
Other		Eukaryotic translation initiation factor 5B		0	0	0	0	0	0	0	0	0	0	0	0	0	0	0	0	0	0	0	0	0	0	0	0	0	0	0	0	0	0	0	0	5	5380000	0.051	5	6	19400000	0.039	5	4	7370000	0.013	2	0	0
Other		Threonyl-tRNA synthetase, cytoplasmic		0	0	0	0	0	0	0	0	0	0	0	0	0	0	0	0	4	7320000	0.06	4	2	5860000	0.044	2	3	2580000	0.047	3	2	8020000	0.031	2	3	1740000	0.047	2	28	80300000	0.218	13	10	35000000	0.125	6	2	834000
Other		4-aminobutyrate aminotransferase, mitochondrial		0	0	0	0	0	0	0	0	0	0	0	0	0	0	0	0	0	0	0	0	0	0	0	0	5	3710000	0.137	3	14	39700000	0.264	8	0	0	0	0	0	0	0	0	0	0	0	0	0	0
Other		Kelch-like ECH-associated protein 1		0	0	0	0	0	0	0	0	0	0	0	0	0	0	0	0	0	0	0	0	0	0	0	0	19	48300000	0.267	11	17	72000000	0.318	12	0	0	0	0	0	0	0	0	0	0	0	0	0	0
Other		AFG3-like protein 2		0	0	0	0	0	0	0	0	0	0	0	0	0	0	0	0	11	61900000	0.151	9	11	40100000	0.126	9	10	28000000	0.119	8	17	104000000	0.202	13	0	0	0	0	8	21400000	0.119	7	6	18400000	0.087	5	0	0
Other		Mitochondrial PDHA1		0	0	0	0	0	0	0	0	0	0	0	0	2	205000	0.056	1	20	130000000	0.338	10	20	72100000	0.189	7	21	260000000	0.357	11	36	633000000	0.38	12	5	1630000	0.086	2	21	178000000	0.182	6	14	27400000	0.154	5	0	0
Other		Profilin-1		9	915000	0.314	3	3	2860000	0.214	2	2	8870000	0.114	1	17	47100000	0.435	5	7	81000000	0.421	5	17	240000000	0.542	9	18	261000000	0.521	6	14	175000000	0.521	6	7	34000000	0.314	3	96	8250000000	0.642	11	97	5840000000	0.778	13	0	0
Other		Interferon, gamma-inducible protein 16, isoform CRA_a		0	0	0	0	0	0	0	0	0	0	0	0	0	0	0	0	11	48300000	0.15	9	1	167000	0.032	1	3	3890000	0.053	3	3	8640000	0.051	3	0	0	0	0	11	26200000	0.15	10	11	13100000	0.125	8	0	0
Other		Tyrosyl-tRNA synthetase, mitochondrial		0	0	0	0	0	0	0	0	0	0	0	0	0	0	0	0	12	45700000	0.236	6	7	16700000	0.146	4	20	82500000	0.398	11	18	95500000	0.352	9	0	0	0	0	3	19400000	0.088	2	5	4030000	0.18	5	0	0
Other		PDZ and LIM domain protein 4		0	0	0	0	0	0	0	0	0	0	0	0	0	0	0	0	24	229000000	0.59	12	0	0	0	0	15	29100000	0.521	10	11	31200000	0.351	8	3	2960000	0.06	2	0	0	0	0	0	0	0	0	0	0
Other		Beta-glucuronidase		0	0	0	0	0	0	0	0	0	0	0	0	0	0	0	0	0	0	0	0	0	0	0	0	0	0	0	0	0	0	0	0	0	0	0	0	0	0	0	0	0	0	0	0	0	0
Other		Leucine-rich repeat-containing protein 59		3	533000	0.133	3	1	272000	0.039	1	3	2600000	0.094	2	0	0	0	0	14	307000000	0.28	6	22	376000000	0.244	6	17	402000000	0.309	7	23	939000000	0.358	8	7	7270000	0.133	3	10	62500000	0.208	5	5	14500000	0.133	3	0	0
Other		Inosine-5'-monophosphate dehydrogenase		0	0	0	0	0	0	0	0	0	0	0	0	0	0	0	0	0	0	0	0	0	0	0	0	0	0	0	0	0	0	0	0	0	0	0	0	21	113000000	0.267	11	9	32700000	0.196	7	0	0
Other		DNA replication licensing factor MCM4		0	0	0	0	0	0	0	0	0	0	0	0	0	0	0	0	2	1160000	0.037	2	0	0	0	0	12	35400000	0.166	10	17	61100000	0.168	11	0	0	0	0	5	14200000	0.091	5	1	3380000	0.019	1	0	0
Other		ATP-binding cassette sub-family F member 1		0	0	0	0	0	0	0	0	0	0	0	0	0	0	0	0	7	7170000	0.056	4	2	455000	0.028	2	10	72700000	0.12	7	8	38200000	0.099	6	6	969000	0.071	4	6	12200000	0.075	5	3	1820000	0.037	2	0	0
Other		Transthyretin		0	0	0	0	0	0	0	0	0	0	0	0	1	972000	0.119	1	0	0	0	0	4	3540000	0.315	3	0	0	0	0	0	0	0	0	0	0	0	0	41	590000000	0.586	12	30	416000000	0.586	11	0	0
Other		Activity-dependent neuroprotector homeobox protein		0	0	0	0	0	0	0	0	0	0	0	0	0	0	0	0	4	2330000	0.043	4	4	3210000	0.049	4	10	23400000	0.108	8	15	57500000	0.152	12	5	491000	0.03	3	1	528000	0.009	1	4	7080000	0.021	3	0	0
Other		Mitochondrial 2-oxoglutarate/malate carrier protein		0	0	0	0	0	0	0	0	0	0	0	0	0	0	0	0	30	323000000	0.509	12	19	38500000	0.423	9	28	213000000	0.519	13	28	363000000	0.519	13	15	4000000	0.175	4	11	48400000	0.235	5	2	46300000	0.05	1	0	0
Other		Sulfhydryl oxidase 1		0	0	0	0	0	0	0	0	0	0	0	0	0	0	0	0	3	5290000	0.061	3	4	13900000	0.058	3	4	9810000	0.084	4	4	20100000	0.076	4	0	0	0	0	19	86200000	0.182	12	8	21100000	0.125	6	0	0
Other		Isoform 4 of Sphingomyelin phosphodiesterase 4		0	0	0	0	0	0	0	0	0	0	0	0	0	0	0	0	10	20200000	0.108	9	4	977000	0.053	3	18	45600000	0.17	11	23	115000000	0.249	14	0	0	0	0	4	12100000	0.06	4	2	5030000	0.034	2	0	0
Other		Phosphatidylinositol 3,4,5-trisphosphate-dependent Rac exchanger 1 protein		0	0	0	0	0	0	0	0	0	0	0	0	0	0	0	0	0	0	0	0	0	0	0	0	0	0	0	0	0	0	0	0	0	0	0	0	25	53700000	0.118	14	11	20600000	0.065	8	0	0
Other		Flotillin-2		0	0	0	0	0	0	0	0	1	515000	0.028	1	0	0	0	0	13	71600000	0.303	10	18	131000000	0.308	10	15	220000000	0.343	11	17	269000000	0.371	12	0	0	0	0	9	51100000	0.196	6	7	12800000	0.177	6	0	0
Other		Isoform 2 of Lysine-specific histone demethylase 1A		0	0	0	0	0	0	0	0	0	0	0	0	0	0	0	0	4	11300000	0.062	4	2	4200000	0.033	2	5	15100000	0.081	5	18	85700000	0.236	14	0	0	0	0	3	2840000	0.038	2	3	8600000	0.098	3	0	0
Other		Vasodilator-stimulated phosphoprotein		0	0	0	0	0	0	0	0	0	0	0	0	0	0	0	0	7	30000000	0.197	6	1	691000	0.034	1	4	10900000	0.131	4	6	17200000	0.126	5	7	4550000	0.131	4	46	350000000	0.234	9	30	164000000	0.197	7	0	0
Other		DNA replication licensing factor MCM6		0	0	0	0	0	0	0	0	0	0	0	0	0	0	0	0	0	0	0	0	0	0	0	0	12	24900000	0.135	8	17	89100000	0.215	13	0	0	0	0	4	4910000	0.048	4	2	2700000	0.019	1	0	0
Other		Isoform Ribeye of C-terminal-binding protein 2		0	0	0	0	0	0	0	0	0	0	0	0	0	0	0	0	12	29000000	0.1	9	1	4290000	0.025	1	17	63400000	0.114	11	25	191000000	0.192	14	0	0	0	0	8	157000000	0.138	8	8	14500000	0.083	7	0	0
Other		Ribosome biogenesis protein BRX1 homolog		0	0	0	0	0	0	0	0	0	0	0	0	0	0	0	0	15	46200000	0.359	10	2	6420000	0.067	2	22	97300000	0.382	13	22	180000000	0.39	11	2	580000	0.056	2	4	9800000	0.087	3	3	5460000	0.036	1	0	0
Other		Unc-84 homolog A (C. elegans)		0	0	0	0	0	0	0	0	0	0	0	0	0	0	0	0	11	25500000	0.141	10	6	12100000	0.089	6	5	7840000	0.07	5	13	54700000	0.129	9	0	0	0	0	3	927000	0.032	2	0	0	0	0	0	0
Other		PDZ and LIM domain protein 1		3	893000	0.085	2	0	0	0	0	0	0	0	0	0	0	0	0	17	58900000	0.568	10	1	39600	0.033	1	14	12000000	0.392	7	14	32700000	0.392	7	19	12300000	0.462	8	3	822000	0.085	2	2	356000	0.033	1	0	0
Other		Putative basic leucine zipper and W2 domain-containing protein 1-like 1		0	0	0	0	0	0	0	0	0	0	0	0	0	0	0	0	5	6940000	0.183	4	2	2930000	0.068	2	12	14300000	0.37	8	4	7020000	0.143	3	11	7020000	0.169	7	17	105000000	0.309	13	9	19300000	0.251	9	0	0
Other		Sec1 family domain-containing protein 1		0	0	0	0	0	0	0	0	2	898000	0.054	2	4	332000	0.077	3	5	8150000	0.112	4	3	4760000	0.046	2	11	30400000	0.158	6	15	103000000	0.205	10	6	3920000	0.074	3	13	29000000	0.099	4	9	17200000	0.105	4	0	0
Other		Ras-related protein Rab-7a		0	0	0	0	0	0	0	0	2	1590000	0.183	2	0	0	0	0	6	14800000	0.352	6	5	22600000	0.217	4	12	94800000	0.56	9	14	108000000	0.56	9	4	1550000	0.265	4	30	337000000	0.69	14	20	105000000	0.729	13	0	0
Other		Thioredoxin-dependent peroxide reductase, mitochondrial		0	0	0	0	0	0	0	0	6	3010000	0.144	3	0	0	0	0	16	89700000	0.281	6	11	32100000	0.308	7	22	148000000	0.492	9	47	1150000000	0.519	10	4	1310000	0.183	3	10	29200000	0.234	3	9	17900000	0.234	3	0	0
Other		Capping protein (Actin filament) muscle Z-line, beta		0	0	0	0	0	0	0	0	5	5240000	0.158	5	3	322000	0.088	3	13	169000000	0.325	9	1	4180000	0.047	1	8	49100000	0.194	6	14	61900000	0.292	9	4	5130000	0.194	4	12	77300000	0.313	8	10	81700000	0.241	8	0	0
Other		cDNA FLJ78252, highly similar to Homo sapiens heterogeneous nuclear ribonucleoprotein U-like 1 (HNRPUL1), transcript variant 1, mRNA		0	0	0	0	0	0	0	0	0	0	0	0	0	0	0	0	4	16100000	0.047	3	1	895000	0.017	1	9	45300000	0.125	7	9	31500000	0.116	7	8	8260000	0.068	6	12	114000000	0.107	8	10	54500000	0.102	7	0	0
Other		S-adenosylmethionine synthase isoform type-1		0	0	0	0	0	0	0	0	0	0	0	0	0	0	0	0	0	0	0	0	0	0	0	0	5	15900000	0.078	5	5	10800000	0.078	4	0	0	0	0	4	11500000	0.05	4	2	1890000	0.075	2	1	169000
Other		Formiminotransferase cyclodeaminase, isoform CRA_a		0	0	0	0	0	0	0	0	0	0	0	0	0	0	0	0	0	0	0	0	0	0	0	0	0	0	0	0	0	0	0	0	0	0	0	0	0	0	0	0	0	0	0	0	0	0
Other		Putative uncharacterized protein DOCK6		0	0	0	0	0	0	0	0	0	0	0	0	0	0	0	0	5	2860000	0.035	4	0	0	0	0	7	15000000	0.045	6	18	42700000	0.105	14	0	0	0	0	0	0	0	0	0	0	0	0	0	0
Other		Heterogeneous nuclear ribonucleoprotein H		9	3910000	0.133	6	0	0	0	0	5	2190000	0.095	3	12	11700000	0.18	9	25	220000000	0.204	14	12	56000000	0.204	9	41	248000000	0.229	15	46	282000000	0.291	18	23	105000000	0.236	13	51	603000000	0.271	15	40	259000000	0.26	22	5	444000
Other		D-beta-hydroxybutyrate dehydrogenase, mitochondrial		0	0	0	0	0	0	0	0	4	4370000	0.104	2	0	0	0	0	7	57500000	0.189	5	9	86200000	0.288	8	16	255000000	0.358	8	24	444000000	0.341	9	2	7070000	0.075	1	11	36700000	0.204	5	7	27300000	0.163	4	0	0
Other		Ribosome biogenesis protein BMS1 homolog		0	0	0	0	0	0	0	0	0	0	0	0	0	0	0	0	7	20000000	0.073	6	3	4550000	0.027	3	11	25100000	0.086	8	18	93300000	0.137	13	0	0	0	0	4	2910000	0.019	2	1	714000	0.012	1	0	0
Other		Phosphoglucomutase-like protein 5		0	0	0	0	0	0	0	0	17	53900000	0.229	10	16	8730000	0.268	11	12	45700000	0.165	6	0	0	0	0	0	0	0	0	0	0	0	0	0	0	0	0	0	0	0	0	0	0	0	0	0	0
Other		Histone H2A type 2-A		25	203000000	0.323	6	22	113000000	0.323	6	68	1070000000	0.546	9	39	158000000	0.323	5	46	3620000000	0.323	6	222	16400000000	0.6	10	59	3130000000	0.323	8	121	16500000000	0.353	12	37	115000000	0.323	4	21	170000000	0.253	4	15	75200000	0.323	6	85	67800000
Other		Far upstream element-binding protein 3		1	112000	0.037	1	1	47500	0.066	1	4	4130000	0.036	4	3	540000	0.054	2	6	15300000	0.111	5	2	2920000	0.04	2	9	38500000	0.185	7	13	35300000	0.195	10	19	49000000	0.185	13	4	15100000	0.069	4	2	12300000	0.069	2	0	0
Other		Galectin-3-binding protein		0	0	0	0	0	0	0	0	2	1250000	0.042	2	0	0	0	0	5	32000000	0.116	5	14	100000000	0.252	10	18	113000000	0.242	11	20	231000000	0.29	14	5	4550000	0.112	5	5	15200000	0.099	4	7	14200000	0.147	6	0	0
Other		Isoform 2 of Beta-arrestin-2		0	0	0	0	0	0	0	0	0	0	0	0	0	0	0	0	0	0	0	0	0	0	0	0	2	1980000	0.052	1	1	66700	0.023	1	0	0	0	0	20	78300000	0.368	14	13	22500000	0.258	7	0	0
Other		Peptidyl-prolyl cis-trans isomerase A		2	1120000	0.139	2	2	212000	0.163	1	7	10800000	0.424	5	16	21200000	0.436	5	18	330000000	0.533	7	14	196000000	0.533	7	17	428000000	0.533	7	19	616000000	0.533	7	20	26000000	0.569	8	61	1520000000	0.654	9	49	688000000	0.709	12	5	16200000
Other		Isoform 2 of Importin-4		0	0	0	0	0	0	0	0	0	0	0	0	0	0	0	0	0	0	0	0	0	0	0	0	11	18300000	0.104	7	7	13600000	0.08	5	2	179000	0.017	2	15	26900000	0.151	11	5	1210000	0.036	2	0	0
Other		DnaJ homolog subfamily C member 11		0	0	0	0	0	0	0	0	4	2100000	0.057	2	0	0	0	0	10	23400000	0.241	10	10	34200000	0.211	8	11	39800000	0.221	10	16	83300000	0.268	12	0	0	0	0	9	13300000	0.125	5	7	11600000	0.109	4	0	0
Other		Regulator of chromosome condensation 1		0	0	0	0	0	0	0	0	0	0	0	0	0	0	0	0	8	51700000	0.172	5	16	79200000	0.356	10	11	52300000	0.207	6	14	114000000	0.272	8	0	0	0	0	10	31200000	0.176	4	6	19900000	0.075	2	0	0
Other		Zyxin		0	0	0	0	0	0	0	0	3	1860000	0.103	3	2	71100	0.061	2	9	55400000	0.262	8	1	425000	0.033	1	1	853000	0.019	1	7	33300000	0.197	6	7	5370000	0.169	5	16	81500000	0.325	10	4	16700000	0.173	4	0	0
Other		ATP synthase subunit b, mitochondrial		0	0	0	0	0	0	0	0	4	3890000	0.132	3	0	0	0	0	29	266000000	0.449	11	13	86400000	0.394	8	27	198000000	0.496	11	27	346000000	0.496	11	4	921000	0.089	2	6	48900000	0.179	4	9	16700000	0.195	4	0	0
Other		Plasma kallikrein		0	0	0	0	0	0	0	0	0	0	0	0	0	0	0	0	0	0	0	0	0	0	0	0	0	0	0	0	0	0	0	0	0	0	0	0	29	115000000	0.21	12	22	74300000	0.269	12	0	0
Other		Phenylalanyl-tRNA synthetase beta chain		0	0	0	0	0	0	0	0	0	0	0	0	0	0	0	0	4	11700000	0.069	4	4	4050000	0.05	3	11	30800000	0.191	10	7	20100000	0.105	6	4	1640000	0.054	3	18	84700000	0.176	11	17	40400000	0.219	11	4	837000
Other		Protein arginine N-methyltransferase 1		0	0	0	0	2	174000	0.116	2	0	0	0	0	0	0	0	0	0	0	0	0	0	0	0	0	4	2490000	0.124	3	2	3630000	0.069	2	0	0	0	0	20	137000000	0.362	13	19	98000000	0.415	15	3	1850000
Other		UDP-glucose 6-dehydrogenase		0	0	0	0	0	0	0	0	0	0	0	0	2	555000	0.06	2	2	1830000	0.048	2	0	0	0	0	4	8510000	0.105	4	4	7690000	0.109	4	2	930000	0.076	2	16	56200000	0.253	9	13	43300000	0.269	8	0	0
Other		Sideroflexin-1		2	770000	0.079	2	0	0	0	0	4	1060000	0.142	3	0	0	0	0	51	420000000	0.468	20	38	168000000	0.518	17	61	283000000	0.496	21	60	434000000	0.543	22	11	5040000	0.239	6	48	93300000	0.487	18	23	45200000	0.285	11	2	465000
Other		Splicing factor, arginine/serine-rich 1		0	0	0	0	0	0	0	0	0	0	0	0	0	0	0	0	2	5560000	0.08	2	2	2920000	0.129	2	0	0	0	0	4	23400000	0.125	3	4	16100000	0.125	3	3	16200000	0.125	3	4	11100000	0.197	4	3	1440000
Other		Isoform PRKCB2 of Protein kinase C beta type		0	0	0	0	0	0	0	0	3	864000	0.017	2	0	0	0	0	2	6400000	0.055	2	1	1750000	0.02	1	1	1960000	0.025	1	2	4210000	0.025	2	0	0	0	0	22	94000000	0.213	13	16	39400000	0.19	10	0	0
Other		Catechol O-methyltransferase		0	0	0	0	0	0	0	0	0	0	0	0	0	0	0	0	11	144000000	0.409	6	7	44300000	0.298	4	15	257000000	0.527	8	13	236000000	0.523	8	0	0	0	0	8	15600000	0.265	6	21	45600000	0.409	7	0	0
Other		Protein transport protein Sec24A		0	0	0	0	0	0	0	0	0	0	0	0	0	0	0	0	6	17200000	0.01	6	6	2600000	0.048	4	8	13800000	0.011	6	16	22400000	0.032	11	5	22900000	0.071	5	9	12000000	0.028	6	5	5200000	0.034	4	0	0
Other		HEAT repeat-containing protein 2		0	0	0	0	0	0	0	0	0	0	0	0	0	0	0	0	4	12500000	0.043	3	0	0	0	0	8	12500000	0.1	7	7	11900000	0.099	6	0	0	0	0	12	12300000	0.14	9	4	4230000	0.05	4	0	0
Other		Golgin subfamily A member 2		0	0	0	0	0	0	0	0	0	0	0	0	0	0	0	0	5	5310000	0.052	4	4	5640000	0.014	4	18	80600000	0.15	14	23	116000000	0.152	17	4	1150000	0.049	3	6	9190000	0.014	5	5	2430000	0.014	4	0	0
Other		40S ribosomal protein S8		3	1740000	0.177	3	1	169000	0.062	1	2	2420000	0.12	2	0	0	0	0	10	162000000	0.461	8	10	146000000	0.447	8	14	152000000	0.471	9	11	199000000	0.471	8	0	0	0	0	9	194000000	0.461	8	12	130000000	0.442	10	3	6750000
Other		Archain 1, isoform CRA_a		0	0	0	0	0	0	0	0	2	1610000	0.041	2	4	1940000	0.059	3	9	35200000	0.184	7	3	49600000	0.081	3	9	29700000	0.159	6	8	41400000	0.15	6	8	13700000	0.164	5	16	34100000	0.237	11	11	23600000	0.143	7	0	0
Other		Transient receptor potential cation channel subfamily M member 4		0	0	0	0	0	0	0	0	0	0	0	0	0	0	0	0	5	5940000	0.044	4	4	10100000	0.049	4	12	13000000	0.124	11	16	39700000	0.167	14	0	0	0	0	0	0	0	0	0	0	0	0	0	0
Other		Testin		0	0	0	0	0	0	0	0	2	502000	0.057	2	0	0	0	0	10	31300000	0.311	7	0	0	0	0	5	5660000	0.109	3	5	4750000	0.125	3	3	908000	0.125	3	20	42500000	0.37	11	9	4460000	0.23	6	0	0
Other		Dihydrolipoyl dehydrogenase		0	0	0	0	0	0	0	0	0	0	0	0	4	207000	0.091	3	15	92300000	0.188	6	17	54100000	0.29	9	14	55300000	0.251	8	27	290000000	0.377	11	5	819000	0.101	3	7	17200000	0.13	4	10	14100000	0.188	6	0	0
Other		Ras-related protein Rab-14		8	4460000	0.12	6	4	42300000	0.13	4	29	81600000	0.46	21	7	3430000	0.19	5	50	432000000	0.372	33	48	320000000	0.427	32	78	590000000	0.325	42	74	748000000	0.469	46	27	19300000	0.265	18	91	1320000000	0.418	47	81	556000000	0.441	43	13	19800000
Other		Lamin-B receptor		1	441000	0.03	1	1	43400	0.04	1	0	0	0	0	2	359000	0.03	1	6	113000000	0.094	5	9	42100000	0.104	6	18	189000000	0.134	8	28	366000000	0.211	11	3	9460000	0.048	2	11	109000000	0.131	9	8	34000000	0.125	7	7	5250000
Other		Transgelin-2		0	0	0	0	0	0	0	0	0	0	0	0	4	3260000	0.221	3	15	70300000	0.557	8	7	6710000	0.326	5	9	27800000	0.331	5	11	81000000	0.331	5	10	22200000	0.331	5	17	158000000	0.361	6	14	96300000	0.517	6	0	0
Other		Acylglycerol kinase, mitochondrial		0	0	0	0	0	0	0	0	2	338000	0.054	2	0	0	0	0	14	159000000	0.291	9	16	108000000	0.293	9	17	190000000	0.312	10	24	292000000	0.438	12	0	0	0	0	9	33500000	0.203	6	7	8540000	0.184	5	0	0
Other		cDNA FLJ56202, highly similar to Smoothelin		0	0	0	0	0	0	0	0	9	4250000	0.056	6	2	4600000	0.028	2	8	28400000	0.111	6	0	0	0	0	0	0	0	0	0	0	0	0	5	3910000	0.05	5	0	0	0	0	0	0	0	0	0	0
Other		V-type proton ATPase 116 kDa subunit a isoform 3		0	0	0	0	0	0	0	0	0	0	0	0	0	0	0	0	0	0	0	0	0	0	0	0	8	17700000	0.084	6	10	74500000	0.102	7	0	0	0	0	16	44500000	0.201	13	7	4380000	0.078	6	0	0
Other		Glycine N-acyltransferase		0	0	0	0	0	0	0	0	0	0	0	0	0	0	0	0	0	0	0	0	0	0	0	0	0	0	0	0	0	0	0	0	0	0	0	0	0	0	0	0	0	0	0	0	0	0
Other		Poly (ADP-ribose) polymerase family, member 4	PARP4	0	0	0	0	0	0	0	0	2	339000	0.011	2	0	0	0	0	8	11000000	0.047	6	1	160000	0.005	1	14	28900000	0.104	12	4	8700000	0.051	4	0	0	0	0	15	14000000	0.052	8	8	7270000	0.036	6	0	0
Other		Desmoglein-1		0	0	0	0	2	44800	0.038	2	0	0	0	0	0	0	0	0	0	0	0	0	4	2450000	0.065	3	0	0	0	0	0	0	0	0	0	0	0	0	0	0	0	0	0	0	0	0	0	0
Other		General transcription factor 3C polypeptide 1		0	0	0	0	0	0	0	0	0	0	0	0	0	0	0	0	1	187000	0.005	1	1	28600	0.009	1	9	16900000	0.036	6	15	422000000	0.068	11	0	0	0	0	3	115000000	0.027	3	0	0	0	0	1	15700
Other		cDNA FLJ55586, highly similar to MMS19-like protein		0	0	0	0	0	0	0	0	0	0	0	0	0	0	0	0	3	620000	0.055	3	0	0	0	0	7	3560000	0.084	6	11	21600000	0.15	10	0	0	0	0	8	15000000	0.097	8	4	2330000	0.065	3	0	0
Other		ELAV-like protein 1		0	0	0	0	0	0	0	0	0	0	0	0	0	0	0	0	6	12100000	0.229	5	1	1230000	0.048	1	8	29600000	0.229	5	2	3430000	0.087	2	6	11400000	0.271	6	12	33200000	0.263	6	8	5470000	0.152	4	1	190000
Other		cDNA FLJ77770, highly similar to Homo sapiens nucleobindin 1 (NUCB1), mRNA		0	0	0	0	0	0	0	0	0	0	0	0	0	0	0	0	2	2450000	0.052	2	4	11200000	0.082	3	4	5460000	0.101	4	20	112000000	0.295	14	0	0	0	0	0	0	0	0	0	0	0	0	0	0
Other		Putative uncharacterized protein DOCK11		0	0	0	0	0	0	0	0	0	0	0	0	0	0	0	0	9	11100000	0.054	7	3	1650000	0.022	3	1	449000	0.005	1	1	1750000	0.01	1	0	0	0	0	13	18800000	0.058	9	10	17600000	0.054	9	0	0
Other		Isoform 4 of Acetyl-CoA carboxylase 1		0	0	0	0	0	0	0	0	5	27300000	0.01	2	0	0	0	0	1	42500000	0.004	1	3	11900000	0.011	2	6	15400000	0.041	6	3	6990000	0.017	3	0	0	0	0	5	4260000	0.03	4	1	882000	0.005	1	0	0
Other		Early endosome antigen 1		0	0	0	0	0	0	0	0	0	0	0	0	0	0	0	0	2	12200000	0.028	2	0	0	0	0	2	94300	0.008	1	1	3090000	0.012	1	9	9600000	0.087	8	0	0	0	0	0	0	0	0	0	0
Other		Intron-binding protein aquarius		0	0	0	0	0	0	0	0	0	0	0	0	0	0	0	0	3	2170000	0.02	2	0	0	0	0	9	12700000	0.078	8	7	18000000	0.056	7	0	0	0	0	8	4960000	0.042	6	1	834000	0.006	1	0	0
Other		Methylmalonyl-CoA mutase, mitochondrial		0	0	0	0	0	0	0	0	0	0	0	0	0	0	0	0	3	8910000	0.036	2	7	20400000	0.125	7	4	17400000	0.064	3	15	107000000	0.221	12	0	0	0	0	2	7690000	0.038	2	5	7800000	0.092	5	0	0
Other		Nucleophosmin		10	18300000	0.316	5	0	0	0	0	8	9650000	0.21	3	6	8300000	0.18	3	18	238000000	0.282	6	8	45100000	0.146	3	20	593000000	0.21	4	28	479000000	0.292	8	15	179000000	0.224	5	21	255000000	0.255	5	19	236000000	0.227	4	28	30100000
Other		SEC23-interacting protein		0	0	0	0	0	0	0	0	0	0	0	0	0	0	0	0	4	10300000	0.054	3	0	0	0	0	4	9700000	0.062	4	4	7510000	0.063	4	3	775000	0.063	3	2	4510000	0.026	2	2	1030000	0.027	2	0	0
Other		EPS8L2 protein		0	0	0	0	0	0	0	0	0	0	0	0	0	0	0	0	0	0	0	0	0	0	0	0	1	664000	0.024	1	4	182000000	0.076	3	16	6020000	0.11	7	1	116000	0.024	1	1	131000	0.051	1	0	0
Other		Pyridoxal kinase		0	0	0	0	0	0	0	0	0	0	0	0	0	0	0	0	1	69900	0.035	1	1	290000	0.032	1	8	15700000	0.192	5	4	6790000	0.102	2	0	0	0	0	26	157000000	0.288	9	30	61800000	0.407	12	0	0
Other		Calreticulin		0	0	0	0	0	0	0	0	0	0	0	0	0	0	0	0	10	79700000	0.182	5	5	11600000	0.165	5	7	51000000	0.127	4	16	326000000	0.218	7	0	0	0	0	7	36100000	0.165	6	12	43000000	0.187	6	23	131000000
Other		NADH dehydrogenase [ubiquinone] iron-sulfur protein 3, mitochondrial		2	482000	0.106	2	0	0	0	0	3	3860000	0.166	3	0	0	0	0	9	176000000	0.356	7	5	33000000	0.227	4	19	223000000	0.375	10	27	716000000	0.431	12	0	0	0	0	3	24900000	0.17	3	3	15800000	0.174	3	0	0
Other		NADH dehydrogenase [ubiquinone] 1 alpha subcomplex subunit 10, mitochondrial		0	0	0	0	0	0	0	0	0	0	0	0	0	0	0	0	10	77200000	0.287	8	7	18500000	0.154	7	20	259000000	0.366	11	21	239000000	0.397	12	0	0	0	0	8	27500000	0.154	6	5	14500000	0.154	4	2	365000
Other		Glucose-6-phosphate isomerase		0	0	0	0	0	0	0	0	2	949000	0.03	1	0	0	0	0	4	16400000	0.089	3	5	8600000	0.082	3	7	15100000	0.109	4	13	54400000	0.182	6	0	0	0	0	24	81000000	0.202	10	18	64300000	0.25	9	0	0
Other		2,4-dienoyl-CoA reductase, mitochondrial		3	861000	0.068	2	1	284000	0.038	1	4	3090000	0.134	3	0	0	0	0	8	36800000	0.256	5	12	62300000	0.292	6	15	88100000	0.334	6	19	391000000	0.426	9	5	5910000	0.134	3	25	148000000	0.289	7	21	175000000	0.325	8	3	2190000
Other		Multifunctional protein ADE2		0	0	0	0	0	0	0	0	0	0	0	0	2	1390000	0.042	2	3	3140000	0.141	3	2	604000	0.035	1	14	31600000	0.282	9	12	42200000	0.254	7	0	0	0	0	18	111000000	0.23	9	14	25100000	0.188	9	1	906000
Other		Carbonyl reductase [NADPH] 1		0	0	0	0	0	0	0	0	0	0	0	0	0	0	0	0	0	0	0	0	0	0	0	0	1	355000	0.046	1	3	6010000	0.129	3	0	0	0	0	13	71400000	0.444	9	15	69700000	0.447	10	0	0
Other		Arf-GAP with Rho-GAP domain, ANK repeat and PH domain-containing protein 1		0	0	0	0	0	0	0	0	0	0	0	0	0	0	0	0	0	0	0	0	0	0	0	0	3	5490000	0.033	3	5	7690000	0.048	5	0	0	0	0	17	29100000	0.104	13	6	8340000	0.063	6	0	0
Other		Structural maintenance of chromosomes protein 4		0	0	0	0	0	0	0	0	0	0	0	0	0	0	0	0	0	0	0	0	0	0	0	0	18	16500000	0.113	13	15	14800000	0.09	11	0	0	0	0	0	0	0	0	0	0	0	0	0	0
Other		Erythrocyte band 7 integral membrane protein		15	7920000	0.423	9	0	0	0	0	22	63000000	0.447	9	3	1180000	0.166	3	27	240000000	0.51	9	17	110000000	0.42	8	35	340000000	0.569	11	20	135000000	0.392	8	9	12400000	0.26	5	27	592000000	0.44	9	26	199000000	0.479	9	0	0
Other		Isoform 4 of APOBEC1 complementation factor		0	0	0	0	0	0	0	0	0	0	0	0	0	0	0	0	0	0	0	0	0	0	0	0	7	28500000	0.038	7	7	15300000	0.173	7	5	2070000	0.04	5	5	21600000	0.101	5	6	52300000	0.173	6	1	234000
Other		Alpha-1B-glycoprotein		4	690000	0.103	3	0	0	0	0	5	1650000	0.121	4	0	0	0	0	12	22200000	0.286	9	2	4280000	0.054	2	19	76700000	0.218	7	19	160000000	0.24	8	0	0	0	0	15	24400000	0.234	8	12	15600000	0.143	5	0	0
Other		cDNA FLJ58049, highly similar to RNA-binding protein FUS		3	4690000	0.087	2	0	0	0	0	0	0	0	0	0	0	0	0	14	74800000	0.221	7	3	33100000	0.083	3	5	32400000	0.167	4	10	27800000	0.123	7	0	0	0	0	4	14500000	0.142	4	2	6150000	0.058	2	0	0
Other		Translocation protein SEC63 homolog		0	0	0	0	0	0	0	0	0	0	0	0	0	0	0	0	13	67000000	0.182	11	12	58600000	0.118	7	17	90200000	0.184	11	16	119000000	0.139	9	0	0	0	0	6	11100000	0.052	3	3	7110000	0.036	2	0	0
Other		26S proteasome non-ATPase regulatory subunit 11		0	0	0	0	0	0	0	0	0	0	0	0	3	25600000	0.087	3	2	3070000	0.059	2	1	100000	0.026	1	10	170000000	0.203	8	9	41300000	0.21	8	0	0	0	0	20	353000000	0.36	13	13	90800000	0.272	9	1	113000
Other		Nuclear pore complex protein Nup85		0	0	0	0	0	0	0	0	0	0	0	0	0	0	0	0	7	15400000	0.126	6	9	33700000	0.144	7	7	20100000	0.126	6	19	140000000	0.224	11	0	0	0	0	3	3050000	0.064	3	0	0	0	0	0	0
Other		WASH complex subunit strumpellin		0	0	0	0	0	0	0	0	0	0	0	0	0	0	0	0	5	3200000	0.027	3	2	1100000	0.024	2	5	4550000	0.045	4	2	734000	0.025	2	5	689000	0.036	4	18	32100000	0.141	13	5	22400000	0.03	3	0	0
Other		Putative uncharacterized protein ABI3BP		7	8440000	0.03	5	2	679000	0.013	2	2	1410000	0.013	2	8	1180000	0.033	4	10	21500000	0.102	9	2	293000	0.032	2	0	0	0	0	3	2370000	0.039	3	0	0	0	0	0	0	0	0	0	0	0	0	0	0
Other		ATP synthase subunit O, mitochondrial		5	3110000	0.22	4	2	479000	0.117	2	9	8950000	0.22	4	3	998000	0.201	3	27	360000000	0.553	9	20	158000000	0.413	8	21	366000000	0.492	8	32	887000000	0.502	8	3	2240000	0.154	3	15	129000000	0.464	7	12	84200000	0.272	5	0	0
Other		Propionyl-CoA carboxylase alpha chain, mitochondrial		0	0	0	0	0	0	0	0	0	0	0	0	0	0	0	0	3	8890000	0.048	3	9	10200000	0.152	8	3	1630000	0.042	2	17	52200000	0.225	13	0	0	0	0	4	4590000	0.061	3	2	456000	0.021	1	0	0
Other		Adenylate kinase isoenzyme 4, mitochondrial		0	0	0	0	0	0	0	0	0	0	0	0	0	0	0	0	2	977000	0.134	2	0	0	0	0	11	69000000	0.327	6	17	177000000	0.47	10	0	0	0	0	3	5580000	0.098	2	1	1720000	0.049	1	1	397000
Other		Perilipin-2		0	0	0	0	0	0	0	0	0	0	0	0	0	0	0	0	0	0	0	0	0	0	0	0	4	7230000	0.109	2	2	5990000	0.109	2	0	0	0	0	32	109000000	0.411	12	17	66300000	0.377	9	0	0
Other		TRIP12 protein		0	0	0	0	0	0	0	0	0	0	0	0	2	440000	0.013	2	5	9920000	0.034	5	4	2940000	0.028	4	8	10900000	0.043	6	8	18400000	0.039	6	4	2210000	0.019	3	11	13700000	0.061	8	4	1060000	0.03	4	0	0
Other		Protein sel-1 homolog 1	SEL1L	0	0	0	0	0	0	0	0	0	0	0	0	0	0	0	0	14	46500000	0.178	8	10	18400000	0.164	7	19	76000000	0.175	8	22	170000000	0.21	9	0	0	0	0	3	4200000	0.064	3	2	743000	0.037	2	0	0
Other		Glycyl-tRNA synthetase		0	0	0	0	0	0	0	0	0	0	0	0	0	0	0	0	3	4890000	0.052	2	2	2480000	0.017	1	8	16300000	0.1	4	10	35700000	0.143	6	0	0	0	0	13	32100000	0.124	8	14	29900000	0.139	7	1	172000
Other		Prosaposin		0	0	0	0	0	0	0	0	2	2380000	0.041	2	0	0	0	0	3	4630000	0.046	2	1	6310000	0.025	1	2	8490000	0.025	1	3	46400000	0.042	2	0	0	0	0	4	12900000	0.078	4	4	11700000	0.035	3	3	5920000
Other		Sorbin and SH3 domain-containing protein 2		0	0	0	0	0	0	0	0	0	0	0	0	0	0	0	0	5	28600000	0.062	5	1	1150000	0.01	1	5	18700000	0.073	5	10	69400000	0.099	7	0	0	0	0	0	0	0	0	0	0	0	0	0	0
Other		Phosphoglucomutase-1		0	0	0	0	0	0	0	0	0	0	0	0	0	0	0	0	0	0	0	0	0	0	0	0	0	0	0	0	0	0	0	0	0	0	0	0	32	118000000	0.259	11	21	50900000	0.186	8	0	0
Other		DNA-binding protein SATB2		0	0	0	0	0	0	0	0	0	0	0	0	0	0	0	0	4	8740000	0.079	4	2	2610000	0.042	2	7	34100000	0.137	7	20	154000000	0.249	14	0	0	0	0	0	0	0	0	0	0	0	0	0	0
Other		Isoform p205 of Supervillin		0	0	0	0	0	0	0	0	2	804000	0.01	1	2	2420000	0.021	2	5	4450000	0.034	5	1	281000	0.01	1	4	19200000	0.024	3	10	51500000	0.069	9	0	0	0	0	11	38000000	0.065	9	6	7650000	0.036	6	0	0
Other		GSPT1 protein		0	0	0	0	0	0	0	0	0	0	0	0	0	0	0	0	7	16400000	0.074	5	2	808000	0.044	2	11	32800000	0.192	9	7	32300000	0.105	5	4	4660000	0.09	3	11	35800000	0.102	6	8	20500000	0.126	6	1	225000
Other		Isoform 2 of Ankyrin repeat and FYVE domain-containing protein 1		0	0	0	0	0	0	0	0	4	11900000	0.056	3	3	640000	0.027	2	9	18400000	0.082	7	1	327000	0.014	1	3	6800000	0.041	3	3	11000000	0.041	3	0	0	0	0	9	148000000	0.094	8	5	6920000	0.06	5	0	0
Other		Arylsulfatase B		0	0	0	0	0	0	0	0	0	0	0	0	0	0	0	0	0	0	0	0	0	0	0	0	0	0	0	0	0	0	0	0	0	0	0	0	0	0	0	0	0	0	0	0	0	0
Other		TPSB2 protein		43	305000000	0.379	10	5	14300000	0.138	3	36	124000000	0.347	8	32	74500000	0.287	7	15	52100000	0.361	7	4	14300000	0.184	4	5	4310000	0.145	3	4	3220000	0.244	4	5	2410000	0.141	3	1	2370000	0.042	1	2	2750000	0.095	2	0	0
Other		cDNA FLJ53272, highly similar to Homo sapiens LIM domain 7 (LMO7), mRNA		0	0	0	0	0	0	0	0	0	0	0	0	0	0	0	0	1	1040000	0.009	1	2	8840000	0.019	2	4	4310000	0.047	4	15	17400000	0.138	12	0	0	0	0	6	4140000	0.032	4	1	4930000	0.007	1	0	0
Other		Dimethylaniline monooxygenase [N-oxide-forming] 3		0	0	0	0	0	0	0	0	0	0	0	0	0	0	0	0	1	375000	0.046	1	1	329000	0.028	1	0	0	0	0	0	0	0	0	0	0	0	0	2	1540000	0.035	2	2	8510000	0.054	2	0	0
Other		Choline dehydrogenase, mitochondrial		0	0	0	0	0	0	0	0	0	0	0	0	0	0	0	0	0	0	0	0	4	7110000	0.07	4	4	14500000	0.092	4	10	79400000	0.215	9	0	0	0	0	3	2970000	0.079	3	0	0	0	0	0	0
Other		Sickle tail protein homolog		0	0	0	0	0	0	0	0	0	0	0	0	0	0	0	0	9	34500000	0.04	5	4	1360000	0.021	3	20	23200000	0.067	9	21	46100000	0.067	9	2	300000	0.012	2	4	1780000	0.027	4	0	0	0	0	0	0
Other		Canalicular multispecific organic anion transporter 2		0	0	0	0	0	0	0	0	0	0	0	0	0	0	0	0	7	8990000	0.065	6	14	60400000	0.134	12	2	2360000	0.013	2	11	18800000	0.076	9	0	0	0	0	7	4480000	0.055	5	6	1320000	0.075	5	0	0
Other		Isoform sNORPEG of Ankycorbin		0	0	0	0	0	0	0	0	0	0	0	0	0	0	0	0	4	5200000	0.053	4	0	0	0	0	3	582000	0.035	3	10	13000000	0.12	9	3	1570000	0.038	3	0	0	0	0	0	0	0	0	0	0
Other		3-hydroxyisobutyryl-CoA hydrolase, mitochondrial		0	0	0	0	0	0	0	0	0	0	0	0	3	127000	0.085	3	3	4820000	0.067	2	5	6060000	0.09	3	3	2400000	0.085	3	15	54800000	0.29	11	0	0	0	0	11	44200000	0.16	6	12	24200000	0.23	7	0	0
Other		Signal recognition particle receptor subunit beta		0	0	0	0	0	0	0	0	0	0	0	0	0	0	0	0	9	45100000	0.328	8	6	37400000	0.276	6	19	123000000	0.442	10	17	120000000	0.387	8	2	1000000	0.066	2	6	14900000	0.199	5	1	1880000	0.059	1	0	0
Other		1,4-alpha-glucan-branching enzyme		0	0	0	0	0	0	0	0	0	0	0	0	0	0	0	0	0	0	0	0	0	0	0	0	0	0	0	0	0	0	0	0	0	0	0	0	10	40200000	0.119	8	5	16000000	0.075	4	0	0
Other		Dihydropyrimidinase		2	931000	0.013	1	1	161000	0.013	1	2	1940000	0.013	1	2	1060000	0.013	1	2	12200000	0.013	1	1	1030000	0.013	1	1	1860000	0.013	1	2	5890000	0.013	1	3	3060000	0.013	1	1	3750000	0.013	1	1	1030000	0.013	1	0	0
Other		Lysosomal alpha-glucosidase		0	0	0	0	0	0	0	0	0	0	0	0	0	0	0	0	0	0	0	0	0	0	0	0	0	0	0	0	0	0	0	0	0	0	0	0	3	10700000	0.029	2	4	5950000	0.039	3	0	0
Other		Putative uncharacterized protein DKFZp686G04235		0	0	0	0	0	0	0	0	0	0	0	0	0	0	0	0	8	22700000	0.138	7	10	21900000	0.166	8	19	55300000	0.2	9	22	85600000	0.257	12	0	0	0	0	20	37300000	0.17	8	11	21400000	0.144	7	0	0
Other		Transaldolase		0	0	0	0	0	0	0	0	0	0	0	0	0	0	0	0	0	0	0	0	0	0	0	0	0	0	0	0	0	0	0	0	0	0	0	0	25	695000000	0.338	13	16	293000000	0.21	7	1	149000
Other		Alcohol dehydrogenase [NADP+]		0	0	0	0	0	0	0	0	0	0	0	0	0	0	0	0	0	0	0	0	0	0	0	0	1	1260000	0.043	1	2	7990000	0.073	2	0	0	0	0	23	59700000	0.452	17	16	40800000	0.384	11	0	0
Other		Isoform mIgD of Ig delta chain C region		0	0	0	0	0	0	0	0	0	0	0	0	0	0	0	0	2	15500000	0.111	2	2	5040000	0.111	2	0	0	0	0	0	0	0	0	0	0	0	0	34	509000000	0.383	11	35	242000000	0.455	12	0	0
Other		Nucleolin		3	391000	0.04	3	0	0	0	0	0	0	0	0	0	0	0	0	4	35700000	0.061	4	2	12900000	0.021	1	13	71100000	0.177	9	4	93500000	0.059	4	5	3610000	0.053	3	6	61300000	0.047	4	9	51700000	0.111	6	13	51500000
Other		Isoform 2 of Nuclear factor NF-kappa-B p105 subunit		0	0	0	0	0	0	0	0	0	0	0	0	0	0	0	0	4	3270000	0.054	3	1	179000	0.016	1	4	38800000	0.07	4	4	39400000	0.066	4	0	0	0	0	12	17900000	0.113	8	9	7250000	0.09	6	0	0
Other		Isoform 2 of Transforming growth factor beta-1-induced transcript 1 protein		0	0	0	0	0	0	0	0	5	3230000	0.103	3	5	6720000	0.11	4	21	671000000	0.295	10	1	1100000	0.02	1	9	28000000	0.171	5	12	41600000	0.227	7	7	31200000	0.15	5	0	0	0	0	0	0	0	0	0	0
Other		Testis-expressed sequence 10 protein		0	0	0	0	0	0	0	0	0	0	0	0	0	0	0	0	9	26900000	0.111	7	1	757000	0.013	1	14	36800000	0.157	10	20	101000000	0.2	13	0	0	0	0	3	1530000	0.033	2	0	0	0	0	0	0
Other		Acyl-CoA synthetase short-chain family member 3, mitochondrial		0	0	0	0	0	0	0	0	0	0	0	0	0	0	0	0	1	3490000	0.026	1	0	0	0	0	1	2270000	0.026	1	1	1470000	0.026	1	0	0	0	0	1	1110000	0.026	1	1	171000	0.016	1	0	0
Other		Coiled-coil domain-containing protein 47		0	0	0	0	0	0	0	0	0	0	0	0	0	0	0	0	12	44200000	0.18	8	3	16500000	0.08	3	23	90300000	0.248	10	28	162000000	0.265	12	0	0	0	0	5	5140000	0.068	4	1	610000	0.033	1	0	0
Other		DNA replication licensing factor MCM2		0	0	0	0	0	0	0	0	0	0	0	0	0	0	0	0	0	0	0	0	0	0	0	0	10	17200000	0.096	8	16	43700000	0.175	12	0	0	0	0	4	2770000	0.046	3	3	2070000	0.032	2	0	0
Other		ERO1-like protein alpha		0	0	0	0	0	0	0	0	0	0	0	0	0	0	0	0	3	5680000	0.061	2	0	0	0	0	1	1760000	0.025	1	6	15600000	0.143	5	0	0	0	0	15	53800000	0.222	10	9	17500000	0.247	8	0	0
Other		Integrator complex subunit 1		0	0	0	0	0	0	0	0	0	0	0	0	0	0	0	0	1	805000	0.006	1	1	378000	0.012	1	3	4120000	0.016	3	19	37100000	0.093	16	0	0	0	0	0	0	0	0	0	0	0	0	0	0
Other		Chaperone activity of bc1 complex-like, mitochondrial		0	0	0	0	0	0	0	0	0	0	0	0	0	0	0	0	7	17700000	0.131	5	3	4800000	0.049	3	11	20800000	0.207	8	18	71800000	0.222	9	0	0	0	0	2	6430000	0.04	2	1	64000	0.015	1	0	0
Other		DnaJ homolog subfamily A member 3, mitochondrial		0	0	0	0	0	0	0	0	0	0	0	0	0	0	0	0	7	35100000	0.127	5	6	20500000	0.168	5	13	117000000	0.185	7	19	228000000	0.306	10	0	0	0	0	2	4910000	0.05	2	3	4660000	0.083	3	0	0
Other		Histone H2B type 1-D		8	9160000	0.388	6	10	96300000	0.404	5	36	259000000	0.531	7	8	14800000	0.261	3	110	24000000000	0.5	11	82	19500000000	0.603	12	100	10700000000	0.436	10	212	29700000000	0.666	15	6	375000000	0.277	3	27	137000000	0.365	7	22	291000000	0.38	8	183	215000000
Other		Protein dopey-2		0	0	0	0	0	0	0	0	0	0	0	0	0	0	0	0	3	1960000	0.013	2	0	0	0	0	5	4470000	0.023	4	12	19400000	0.063	9	0	0	0	0	9	6100000	0.049	8	5	6290000	0.026	4	0	0
Other		cDNA FLJ77421, highly similar to Homo sapiens autoantigen p542 mRNA		0	0	0	0	0	0	0	0	2	1320000	0.072	2	0	0	0	0	4	28900000	0.182	4	3	14000000	0.103	3	12	93100000	0.426	7	10	87200000	0.295	7	16	20800000	0.206	5	16	75100000	0.292	9	14	78800000	0.292	9	1	43200
Other		Isoform 2 of Fatty aldehyde dehydrogenase		5	587000	0.064	2	0	0	0	0	3	2780000	0.033	1	0	0	0	0	18	151000000	0.236	10	13	70700000	0.187	7	8	21200000	0.165	7	13	61100000	0.218	9	0	0	0	0	23	129000000	0.179	12	17	49300000	0.181	12	0	0
Other		Mitofusin-2		0	0	0	0	0	0	0	0	0	0	0	0	0	0	0	0	3	4890000	0.031	2	4	4450000	0.047	3	9	18700000	0.108	7	17	46100000	0.221	12	0	0	0	0	4	2090000	0.051	3	1	29000	0.017	1	0	0
Other		WD repeat-containing protein 43		0	0	0	0	0	0	0	0	0	0	0	0	0	0	0	0	9	22100000	0.158	7	1	835000	0.025	1	10	26500000	0.166	8	14	72900000	0.197	9	0	0	0	0	0	0	0	0	0	0	0	0	0	0
Other		Glutathione S-transferase omega-1		0	0	0	0	0	0	0	0	0	0	0	0	0	0	0	0	0	0	0	0	0	0	0	0	0	0	0	0	0	0	0	0	0	0	0	0	18	110000000	0.352	10	14	52600000	0.452	11	0	0
Other		RNA-binding protein 14		0	0	0	0	0	0	0	0	0	0	0	0	0	0	0	0	8	15100000	0.061	4	2	1410000	0.02	1	12	29800000	0.086	8	17	39400000	0.136	11	8	6660000	0.15	6	16	57300000	0.197	12	6	12400000	0.092	4	0	0
Other		Nuclear pore complex protein Nup88		0	0	0	0	0	0	0	0	0	0	0	0	0	0	0	0	6	21600000	0.099	5	4	3660000	0.066	3	13	25300000	0.16	8	16	78500000	0.203	11	0	0	0	0	3	6030000	0.039	2	2	4480000	0.039	2	0	0
Other		CD55 molecule, decay accelerating factor for complement (Cromer blood group)	CD55	10	11100000	0.22	7	12	23300000	0.283	9	3	21100000	0.056	2	19	15900000	0.252	7	17	189000000	0.175	5	3	1010000	0.114	3	5	20900000	0.114	3	3	11900000	0.085	3	8	13200000	0.15	5	0	0	0	0	0	0	0	0	0	0
Other		Peripheral plasma membrane protein CASK		0	0	0	0	0	0	0	0	0	0	0	0	0	0	0	0	7	14300000	0.069	5	4	5590000	0.035	4	1	637000	0.014	1	10	24300000	0.096	8	9	28000000	0.113	7	8	7210000	0.099	7	0	0	0	0	0	0
Other		Rho guanine nucleotide exchange factor 10-like protein		0	0	0	0	0	0	0	0	0	0	0	0	0	0	0	0	3	13500000	0.033	3	0	0	0	0	0	0	0	0	0	0	0	0	0	0	0	0	0	0	0	0	0	0	0	0	0	0
Other		40S ribosomal protein SA		0	0	0	0	0	0	0	0	3	640000	0.094	2	0	0	0	0	23	151000000	0.423	9	18	113000000	0.464	10	25	226000000	0.467	11	21	370000000	0.423	9	7	17900000	0.244	4	13	116000000	0.318	8	17	99700000	0.396	8	2	763000
Other		Isocitrate dehydrogenase [NAD] subunit alpha, mitochondrial		0	0	0	0	0	0	0	0	4	3080000	0.103	2	3	1590000	0.103	2	8	29100000	0.24	6	4	5450000	0.144	4	11	42600000	0.204	7	24	160000000	0.371	10	0	0	0	0	11	48900000	0.251	8	6	9580000	0.199	6	3	1960000
Other		GPI transamidase component PIG-T		0	0	0	0	0	0	0	0	0	0	0	0	0	0	0	0	11	32600000	0.169	7	3	8790000	0.055	2	17	58200000	0.256	11	23	136000000	0.314	13	0	0	0	0	0	0	0	0	0	0	0	0	0	0
Other		Four and a half LIM-domain protein 2		0	0	0	0	0	0	0	0	0	0	0	0	0	0	0	0	20	102000000	0.313	14	4	8160000	0.113	4	10	38400000	0.203	7	10	42000000	0.167	6	5	959000	0.082	3	6	8030000	0.123	5	1	293000	0.03	1	0	0
Other		cDNA FLJ56285, highly similar to ADP-ribosylation factor-like protein 8B		0	0	0	0	0	0	0	0	0	0	0	0	0	0	0	0	6	18700000	0.243	6	5	2500000	0.26	5	7	36400000	0.201	5	8	88400000	0.138	4	3	1260000	0.1	2	14	90500000	0.285	7	13	31000000	0.189	5	0	0
Other		Cirhin		0	0	0	0	0	0	0	0	0	0	0	0	0	0	0	0	7	35700000	0.145	6	5	2550000	0.086	4	13	41700000	0.212	10	18	126000000	0.249	12	0	0	0	0	0	0	0	0	0	0	0	0	0	0
Other		N-acetylmuramoyl-L-alanine amidase		0	0	0	0	0	0	0	0	0	0	0	0	3	2650000	0.069	3	0	0	0	0	0	0	0	0	0	0	0	0	0	0	0	0	0	0	0	0	14	296000000	0.237	10	17	155000000	0.237	9	0	0
Other		Ribosomal L1 domain-containing protein 1		0	0	0	0	0	0	0	0	0	0	0	0	0	0	0	0	8	42900000	0.157	6	6	33100000	0.114	4	12	111000000	0.218	8	12	184000000	0.259	9	7	7670000	0.071	3	6	27400000	0.061	3	7	9030000	0.163	5	0	0
Other		Adenosylhomocysteinase		0	0	0	0	0	0	0	0	0	0	0	0	0	0	0	0	0	0	0	0	0	0	0	0	0	0	0	0	2	3970000	0.05	2	1	733000	0.018	1	24	153000000	0.303	14	18	151000000	0.245	10	4	3820000
Other		Lamina-associated polypeptide 2, isoform alpha		0	0	0	0	0	0	0	0	0	0	0	0	0	0	0	0	11	59000000	0.095	7	11	41600000	0.152	9	12	42000000	0.132	9	19	145000000	0.24	15	4	1910000	0.074	3	14	54700000	0.128	8	12	23600000	0.1	8	0	0
Other		DNA replication licensing factor MCM5		0	0	0	0	0	0	0	0	0	0	0	0	0	0	0	0	3	1990000	0.043	2	0	0	0	0	15	59800000	0.125	7	20	94100000	0.23	13	0	0	0	0	15	10800000	0.117	5	2	771000	0.036	2	0	0
Other		Isoform 2 of Far upstream element-binding protein 2		6	984000	0.095	5	0	0	0	0	2	362000	0.043	2	0	0	0	0	5	14600000	0.091	5	2	275000	0.07	2	8	24200000	0.081	5	6	19300000	0.108	6	18	30000000	0.229	10	6	9440000	0.088	5	2	1060000	0.045	2	2	328000
Other		Prostaglandin E synthase 2		0	0	0	0	0	0	0	0	0	0	0	0	0	0	0	0	4	11100000	0.116	3	2	1250000	0.074	2	16	44900000	0.286	10	20	71800000	0.328	10	0	0	0	0	5	5230000	0.14	4	1	895000	0.023	1	0	0
Other		Transportin-1		0	0	0	0	0	0	0	0	0	0	0	0	5	1940000	0.057	4	6	7620000	0.053	5	3	14300000	0.027	3	3	5270000	0.036	3	4	8880000	0.053	4	12	5370000	0.066	5	21	79500000	0.177	14	10	34900000	0.069	6	0	0
Other		Lipoamide acyltransferase component of branched-chain alpha-keto acid dehydrogenase complex, mitochondrial		0	0	0	0	0	0	0	0	0	0	0	0	0	0	0	0	8	13300000	0.251	7	7	13700000	0.151	6	16	17300000	0.251	7	14	44600000	0.224	7	0	0	0	0	4	3830000	0.105	4	3	9170000	0.076	3	0	0
Other		Tropomodulin-3		0	0	0	0	0	0	0	0	2	830000	0.073	2	0	0	0	0	10	91700000	0.423	9	6	29200000	0.193	5	15	165000000	0.369	10	11	158000000	0.335	9	0	0	0	0	6	22300000	0.207	6	3	6950000	0.125	3	0	0
Other		SWI/SNF related, matrix associated, actin dependent regulator of chromatin, subfamily c, member 1		0	0	0	0	0	0	0	0	0	0	0	0	0	0	0	0	13	26800000	0.073	9	11	28500000	0.044	10	12	37300000	0.083	9	21	77200000	0.158	15	0	0	0	0	2	4670000	0.011	2	0	0	0	0	0	0
Other		Serine palmitoyltransferase 2		0	0	0	0	0	0	0	0	0	0	0	0	0	0	0	0	3	9790000	0.078	2	2	1370000	0.056	2	11	65300000	0.181	7	18	191000000	0.295	11	0	0	0	0	2	2540000	0.042	2	0	0	0	0	0	0
Other		Hydroxyacyl-coenzyme A dehydrogenase, mitochondrial		0	0	0	0	0	0	0	0	2	560000	0.127	2	0	0	0	0	14	52300000	0.318	6	10	48400000	0.343	6	9	46800000	0.324	6	34	284000000	0.608	10	0	0	0	0	10	50700000	0.222	5	8	42300000	0.283	5	3	498000
Other		N-acylneuraminate cytidylyltransferase		0	0	0	0	0	0	0	0	0	0	0	0	0	0	0	0	15	56600000	0.182	8	14	77100000	0.313	10	21	70900000	0.271	10	15	81100000	0.209	9	0	0	0	0	8	22500000	0.138	5	6	12900000	0.138	5	0	0
Other		ADP-ribosylation factor 1		6	2390000	0.232	4	0	0	0	0	14	25500000	0.419	7	13	17200000	0.337	6	19	148000000	0.502	11	13	131000000	0.348	6	27	330000000	0.491	14	27	292000000	0.591	17	18	82200000	0.292	8	27	908000000	0.425	10	19	198000000	0.491	11	2	197000
Other		Protein NipSnap homolog 1		0	0	0	0	0	0	0	0	0	0	0	0	0	0	0	0	10	55300000	0.264	6	4	15600000	0.169	3	15	196000000	0.274	6	22	346000000	0.355	9	0	0	0	0	5	19400000	0.169	4	2	4270000	0.084	1	0	0
Other		Ras-related protein Rab-2A		0	0	0	0	0	0	0	0	0	0	0	0	0	0	0	0	11	91800000	0.363	7	7	77900000	0.358	6	16	117000000	0.415	8	16	186000000	0.561	11	0	0	0	0	15	148000000	0.325	8	8	96800000	0.245	5	0	0
Other		Trans-2,3-enoyl-CoA reductase		0	0	0	0	0	0	0	0	0	0	0	0	0	0	0	0	14	120000000	0.262	8	7	42600000	0.149	5	15	159000000	0.301	9	21	266000000	0.327	11	6	1610000	0.123	4	7	22500000	0.139	5	5	5630000	0.107	3	1	691000
Other		Complement C1r subcomponent		0	0	0	0	0	0	0	0	0	0	0	0	0	0	0	0	2	774000	0.02	1	1	268000	0.029	1	0	0	0	0	0	0	0	0	0	0	0	0	15	54700000	0.176	10	10	8410000	0.122	8	0	0
Other		Vinexin		0	0	0	0	0	0	0	0	0	0	0	0	0	0	0	0	10	33300000	0.226	8	0	0	0	0	6	4670000	0.149	6	6	12000000	0.116	5	0	0	0	0	0	0	0	0	0	0	0	0	0	0
Other		ATP-binding cassette, sub-family B (MDR/TAP), member 1		0	0	0	0	0	0	0	0	0	0	0	0	0	0	0	0	0	0	0	0	0	0	0	0	14	72900000	0.077	9	17	92300000	0.117	13	0	0	0	0	0	0	0	0	0	0	0	0	0	0
Other		Putative uncharacterized protein CAPZA2		0	0	0	0	0	0	0	0	10	10400000	0.153	5	0	0	0	0	25	414000000	0.454	15	13	39500000	0.283	7	23	214000000	0.402	12	22	317000000	0.346	10	9	7990000	0.087	3	27	487000000	0.405	11	25	304000000	0.356	12	0	0
Other		Vacuolar protein sorting-associated protein 4B		0	0	0	0	0	0	0	0	4	3040000	0.103	4	0	0	0	0	9	22500000	0.11	8	5	6810000	0.099	4	10	48500000	0.182	9	21	161000000	0.268	17	0	0	0	0	8	164000000	0.103	7	7	12200000	0.114	7	0	0
Other		Nucleolar pre-ribosomal-associated protein 1		0	0	0	0	0	0	0	0	0	0	0	0	0	0	0	0	7	8150000	0.038	7	0	0	0	0	10	12000000	0.051	8	12	39100000	0.058	9	0	0	0	0	0	0	0	0	0	0	0	0	0	0
Other		Succinyl-CoA ligase [GDP-forming] subunit alpha, mitochondrial		3	977000	0.072	2	2	435000	0.069	1	3	1670000	0.112	2	5	1860000	0.147	3	12	43000000	0.265	6	15	25600000	0.208	4	20	87500000	0.309	7	24	283000000	0.329	8	7	4270000	0.193	4	29	204000000	0.355	8	35	157000000	0.364	8	2	1680000
Other		Glycogen [starch] synthase, muscle		0	0	0	0	0	0	0	0	0	0	0	0	0	0	0	0	2	3800000	0.052	2	0	0	0	0	2	3570000	0.048	2	0	0	0	0	0	0	0	0	15	115000000	0.181	11	13	94400000	0.168	8	0	0
Other		Paraoxonase 2		0	0	0	0	0	0	0	0	0	0	0	0	0	0	0	0	11	88000000	0.341	7	8	82500000	0.245	6	13	77100000	0.388	8	24	179000000	0.473	12	0	0	0	0	1	5790000	0.038	1	4	3650000	0.134	4	0	0
Other		Malonyl-CoA decarboxylase, mitochondrial		0	0	0	0	0	0	0	0	0	0	0	0	0	0	0	0	9	16100000	0.217	7	3	3990000	0.07	2	7	11400000	0.198	6	14	44100000	0.326	10	0	0	0	0	8	11400000	0.196	7	1	2740000	0.026	1	0	0
Other		Protein diaphanous homolog 1		0	0	0	0	0	0	0	0	0	0	0	0	0	0	0	0	2	771000	0.021	2	3	453000	0.02	2	6	15000000	0.04	4	6	19200000	0.04	4	0	0	0	0	14	20000000	0.102	11	8	6540000	0.058	6	0	0
Other		Methyltransferase-like protein 7A		2	1660000	0.11	2	0	0	0	0	0	0	0	0	2	992000	0.061	1	7	24000000	0.29	6	4	9150000	0.172	3	5	28700000	0.204	4	9	64000000	0.241	5	1	917000	0.061	1	4	12800000	0.135	3	3	5210000	0.11	2	0	0
Other		CCAAT/enhancer-binding protein zeta		0	0	0	0	0	0	0	0	0	0	0	0	0	0	0	0	7	207000000	0.069	6	3	10000000	0.046	3	11	36200000	0.111	9	14	99100000	0.104	9	0	0	0	0	7	9060000	0.064	6	2	496000	0.025	2	3	30600000
Other		Adenosine monophosphate deaminase (Isoform E)		0	0	0	0	0	0	0	0	0	0	0	0	0	0	0	0	0	0	0	0	0	0	0	0	0	0	0	0	0	0	0	0	0	0	0	0	16	52500000	0.212	12	13	13200000	0.139	10	0	0
Other		Aldehyde dehydrogenase family 8 member A1		0	0	0	0	0	0	0	0	0	0	0	0	0	0	0	0	0	0	0	0	0	0	0	0	0	0	0	0	0	0	0	0	0	0	0	0	0	0	0	0	0	0	0	0	0	0
Other		Acyl-coenzyme A synthetase ACSM3, mitochondrial		0	0	0	0	0	0	0	0	0	0	0	0	0	0	0	0	0	0	0	0	0	0	0	0	8	30200000	0.136	7	11	66900000	0.18	9	0	0	0	0	1	61100	0.03	1	1	991000	0.068	1	0	0
Other		L-xylulose reductase		0	0	0	0	0	0	0	0	0	0	0	0	0	0	0	0	0	0	0	0	0	0	0	0	2	562000	0.155	2	9	12400000	0.278	5	0	0	0	0	10	16800000	0.356	7	3	11900000	0.127	3	0	0
Other		Interleukin enhancer-binding factor 2		0	0	0	0	0	0	0	0	5	2140000	0.115	3	11	10200000	0.187	5	8	28700000	0.174	5	4	19700000	0.13	3	9	54500000	0.258	7	11	73200000	0.271	8	8	7420000	0.169	5	11	55800000	0.202	7	5	18800000	0.158	4	0	0
Other		Lysophosphatidylcholine acyltransferase 2		0	0	0	0	0	0	0	0	0	0	0	0	0	0	0	0	2	2790000	0.056	2	1	245000	0.023	1	5	8410000	0.088	4	9	15700000	0.196	8	0	0	0	0	22	74600000	0.279	10	9	19700000	0.163	7	0	0
Other		Sarcolemmal membrane-associated protein		0	0	0	0	0	0	0	0	12	20100000	0.12	9	0	0	0	0	4	6650000	0.028	3	1	228000	0.019	1	5	8600000	0.055	4	6	7110000	0.042	5	0	0	0	0	0	0	0	0	0	0	0	0	0	0
Other		Protein KIAA1967		0	0	0	0	0	0	0	0	0	0	0	0	2	648000	0.026	2	7	16100000	0.085	6	1	381000	0.015	1	4	11100000	0.054	4	6	19600000	0.083	6	4	2590000	0.071	4	12	33000000	0.115	8	6	20600000	0.094	6	0	0
Other		Mitochondrial-processing peptidase subunit alpha		0	0	0	0	0	0	0	0	0	0	0	0	0	0	0	0	3	4340000	0.102	3	4	2160000	0.087	4	8	15600000	0.121	5	19	191000000	0.289	11	0	0	0	0	1	606000	0.015	1	3	5480000	0.074	3	0	0
Other		cDNA FLJ51819, weakly similar to Long-chain-fatty-acid--CoA ligase (EC 6.2.1.3)		0	0	0	0	0	0	0	0	0	0	0	0	0	0	0	0	2	2810000	0.053	2	2	430000	0.029	1	9	24900000	0.218	8	15	68800000	0.245	10	0	0	0	0	0	0	0	0	0	0	0	0	0	0
Other		Isoform Alpha-7X1A of Integrin alpha-7		0	0	0	0	0	0	0	0	21	30000000	0.123	10	0	0	0	0	7	12600000	0.077	5	1	12300000	0.01	1	0	0	0	0	0	0	0	0	0	0	0	0	0	0	0	0	0	0	0	0	0	0
Other		Mitogen-activated protein kinase 3		0	0	0	0	0	0	0	0	0	0	0	0	5	2930000	0.042	3	6	6700000	0.084	6	1	1380000	0.031	1	14	23300000	0.221	10	3	3440000	0.058	3	0	0	0	0	18	79300000	0.248	12	11	36900000	0.145	7	0	0
Other		Uridine 5'-monophosphate synthase		0	0	0	0	0	0	0	0	0	0	0	0	2	150000	0.062	2	6	19700000	0.079	4	4	3290000	0.1	3	22	79800000	0.425	12	15	68000000	0.316	9	0	0	0	0	15	36900000	0.193	8	11	13900000	0.206	7	2	778000
Other		Niban-like protein 1		0	0	0	0	0	0	0	0	0	0	0	0	0	0	0	0	9	20100000	0.132	7	4	10100000	0.065	3	5	3370000	0.096	4	8	14700000	0.105	4	2	173000	0.025	2	2	675000	0.033	2	2	2830000	0.033	2	0	0
Other		Coiled-coil and C2 domain-containing protein 1A		0	0	0	0	0	0	0	0	0	0	0	0	0	0	0	0	0	0	0	0	0	0	0	0	2	2870000	0.033	2	2	1690000	0.041	2	6	10400000	0.097	6	0	0	0	0	0	0	0	0	0	0
Other		Mitochondrial carrier homolog 2		7	11000000	0.194	4	0	0	0	0	9	10200000	0.257	6	3	1340000	0.095	2	28	615000000	0.379	8	32	389000000	0.392	10	34	599000000	0.379	8	34	1200000000	0.379	8	12	6060000	0.29	6	20	178000000	0.372	9	18	113000000	0.356	7	3	664000
Other		Huntingtin		0	0	0	0	0	0	0	0	0	0	0	0	2	67000	0.008	2	3	1250000	0.021	3	1	19700000	0.003	1	3	3640000	0.016	3	0	0	0	0	2	974000	0.018	2	10	3850000	0.049	9	4	1610000	0.021	4	0	0
Other		Sodium/potassium-transporting ATPase subunit beta-1		3	1210000	0.148	3	0	0	0	0	4	7290000	0.125	3	0	0	0	0	22	255000000	0.438	10	18	214000000	0.313	6	31	271000000	0.415	9	31	525000000	0.379	9	0	0	0	0	12	26600000	0.349	7	11	27000000	0.244	5	0	0
Other		Glutaminase liver isoform, mitochondrial		0	0	0	0	0	0	0	0	0	0	0	0	0	0	0	0	0	0	0	0	0	0	0	0	0	0	0	0	0	0	0	0	0	0	0	0	0	0	0	0	0	0	0	0	0	0
Other		Zinc finger protein 469		0	0	0	0	0	0	0	0	0	0	0	0	0	0	0	0	6	605000000	0.018	4	5	285000000	0.011	3	3	41300000	0.006	2	10	141000000	0.045	9	4	3670000	0.012	4	2	446000	0.009	2	2	254000	0.012	2	0	0
Other		Putative uncharacterized protein KIF13B		0	0	0	0	0	0	0	0	0	0	0	0	0	0	0	0	0	0	0	0	0	0	0	0	1	2430000	0.008	1	2	3020000	0.008	2	8	2040000	0.067	7	6	5610000	0.04	5	9	20100000	0.05	7	0	0
Other		Spectrin alpha chain, erythrocyte		0	0	0	0	0	0	0	0	0	0	0	0	0	0	0	0	8	11300000	0.033	7	0	0	0	0	5	6320000	0.023	4	6	11600000	0.021	5	0	0	0	0	6	834000	0.024	5	0	0	0	0	0	0
Other		N-terminal kinase-like protein		0	0	0	0	0	0	0	0	0	0	0	0	0	0	0	0	2	1260000	0.065	2	2	496000	0.045	2	5	7860000	0.106	4	5	3010000	0.075	4	0	0	0	0	5	7490000	0.101	4	4	6080000	0.056	3	0	0
Other		4-trimethylaminobutyraldehyde dehydrogenase		0	0	0	0	0	0	0	0	0	0	0	0	0	0	0	0	0	0	0	0	0	0	0	0	0	0	0	0	7	13800000	0.127	4	0	0	0	0	11	36800000	0.135	6	14	58600000	0.269	9	0	0
Other		Tyrosine-protein phosphatase non-receptor type 1		0	0	0	0	0	0	0	0	0	0	0	0	0	0	0	0	2	4250000	0.055	2	2	362000	0.11	2	8	30100000	0.197	6	11	48600000	0.275	9	5	975000	0.096	3	10	62600000	0.241	9	8	10300000	0.179	6	0	0
Other		60S ribosomal protein L5		2	540000	0.094	2	0	0	0	0	0	0	0	0	0	0	0	0	21	413000000	0.323	7	12	62000000	0.235	6	24	240000000	0.367	9	23	402000000	0.336	8	0	0	0	0	19	227000000	0.212	5	16	234000000	0.151	4	0	0
Other		Isocitrate dehydrogenase [NAD] subunit beta, mitochondrial		0	0	0	0	0	0	0	0	0	0	0	0	0	0	0	0	6	19800000	0.101	4	2	2510000	0.051	2	15	14200000	0.148	6	21	59800000	0.275	9	0	0	0	0	13	12000000	0.15	5	4	1370000	0.109	3	0	0
Other		E3 ubiquitin-protein ligase DTX3L		0	0	0	0	0	0	0	0	0	0	0	0	0	0	0	0	5	10600000	0.09	5	1	78000	0.016	1	7	6940000	0.143	7	10	34800000	0.158	8	0	0	0	0	3	4370000	0.06	3	3	4700000	0.035	2	0	0
Other		26S protease regulatory subunit 8		0	0	0	0	0	0	0	0	0	0	0	0	0	0	0	0	0	0	0	0	0	0	0	0	12	37100000	0.152	9	8	19100000	0.113	6	0	0	0	0	21	61200000	0.256	15	14	31400000	0.169	10	0	0
Other		D-3-phosphoglycerate dehydrogenase		0	0	0	0	0	0	0	0	6	1780000	0.131	5	8	1430000	0.129	5	2	739000	0.045	2	4	1300000	0.065	2	6	9930000	0.08	3	3	11200000	0.09	3	4	658000	0.054	2	11	22800000	0.153	6	9	11400000	0.193	6	0	0
Other		Pentatricopeptide repeat-containing protein 3, mitochondrial		0	0	0	0	0	0	0	0	0	0	0	0	0	0	0	0	3	6610000	0.042	2	2	2630000	0.042	2	7	34500000	0.085	4	15	106000000	0.177	10	0	0	0	0	3	2130000	0.037	2	4	4000000	0.111	4	0	0
Other		Tricarboxylate transport protein, mitochondrial		3	655000	0.106	3	1	220000	0.038	1	0	0	0	0	0	0	0	0	15	236000000	0.379	8	11	33900000	0.295	8	16	222000000	0.34	9	20	331000000	0.501	12	10	5140000	0.077	2	7	40600000	0.138	4	3	8420000	0.077	2	1	113000
Other		Probable global transcription activator SNF2L2		0	0	0	0	0	0	0	0	0	0	0	0	0	0	0	0	7	15000000	0.042	6	3	7210000	0.015	3	6	11500000	0.042	6	10	26100000	0.037	9	0	0	0	0	5	16700000	0.023	4	3	3320000	0.023	3	3	1530000
Other		Poly [ADP-ribose] polymerase 10		0	0	0	0	0	0	0	0	0	0	0	0	0	0	0	0	1	233000	0.021	1	0	0	0	0	6	8850000	0.112	5	6	8920000	0.12	6	0	0	0	0	7	12100000	0.095	6	2	969000	0.044	2	0	0
Other		Interferon-induced, double-stranded RNA-activated protein kinase		0	0	0	0	0	0	0	0	0	0	0	0	0	0	0	0	2	4690000	0.045	2	0	0	0	0	4	14400000	0.065	3	5	13700000	0.094	5	0	0	0	0	14	44500000	0.27	11	10	18200000	0.177	8	0	0
Other		LIPC protein		0	0	0	0	0	0	0	0	0	0	0	0	0	0	0	0	0	0	0	0	0	0	0	0	0	0	0	0	0	0	0	0	0	0	0	0	0	0	0	0	0	0	0	0	0	0
Other		Importin-7		0	0	0	0	0	0	0	0	0	0	0	0	6	725000	0.024	2	1	3600000	0.015	1	2	121000000	0.026	2	4	14800000	0.053	4	12	23700000	0.132	10	7	1840000	0.026	2	7	41300000	0.07	5	6	12800000	0.078	6	1	19000
Other		Nicotinate phosphoribosyltransferase		0	0	0	0	0	0	0	0	0	0	0	0	0	0	0	0	0	0	0	0	0	0	0	0	0	0	0	0	0	0	0	0	0	0	0	0	18	34800000	0.245	9	9	24600000	0.249	7	0	0
Other		Acyl-CoA synthetase family member 3, mitochondrial		0	0	0	0	0	0	0	0	0	0	0	0	0	0	0	0	6	5350000	0.145	5	5	1850000	0.074	3	11	53900000	0.194	7	18	101000000	0.217	11	0	0	0	0	5	11100000	0.086	4	0	0	0	0	0	0
Other		Serine/threonine-protein phosphatase 6 regulatory ankyrin repeat subunit B		0	0	0	0	0	0	0	0	0	0	0	0	0	0	0	0	0	0	0	0	0	0	0	0	3	850000	0.019	3	4	4510000	0.048	3	0	0	0	0	17	35600000	0.139	13	15	24300000	0.16	13	0	0
Other		DNA-directed RNA polymerase, mitochondrial		0	0	0	0	0	0	0	0	0	0	0	0	0	0	0	0	4	1010000	0.043	4	0	0	0	0	5	12300000	0.081	5	11	32700000	0.123	9	0	0	0	0	2	4680000	0.024	2	1	953000	0.013	1	0	0
Other		Microtubule-associated protein 1S		0	0	0	0	0	0	0	0	0	0	0	0	0	0	0	0	7	12800000	0.055	4	3	5400000	0.042	3	6	8220000	0.05	4	1	3580000	0.02	1	0	0	0	0	17	38800000	0.113	8	12	35700000	0.061	7	0	0
Other		Zymogen granule membrane protein 16		27	180000000	0.67	10	31	374000000	0.67	11	21	103000000	0.67	9	0	0	0	0	2	9890000	0.107	1	1	9150000	0.107	1	5	19100000	0.401	4	4	8680000	0.335	4	2	5430000	0.107	1	0	0	0	0	0	0	0	0	0	0
Other		Obg-like ATPase 1		0	0	0	0	0	0	0	0	0	0	0	0	0	0	0	0	5	9870000	0.065	2	1	1240000	0.037	1	7	6380000	0.065	2	6	10700000	0.133	3	4	2140000	0.108	3	23	97800000	0.31	12	12	87800000	0.156	4	0	0
Other		Vesicle-trafficking protein SEC22b		0	0	0	0	0	0	0	0	2	669000	0.12	2	0	0	0	0	11	67000000	0.353	6	7	43100000	0.265	5	9	79700000	0.395	6	9	170000000	0.353	6	2	21100000	0.111	2	5	232000000	0.172	4	12	48900000	0.358	8	0	0
Other		MYL9 protein		6	1560000	0.244	5	1	11200	0.064	1	7	18400000	0.453	6	3	413000	0.186	3	62	2820000000	0.563	11	9	103000000	0.22	5	35	951000000	0.5	10	28	932000000	0.5	10	3	838000	0.18	3	6	20500000	0.191	5	3	2660000	0.081	3	11	5150000
Other		Sialate O-acetylesterase		0	0	0	0	0	0	0	0	0	0	0	0	0	0	0	0	0	0	0	0	0	0	0	0	0	0	0	0	2	2940000	0.082	2	0	0	0	0	0	0	0	0	0	0	0	0	0	0
Other		AT-rich interactive domain-containing protein 1A		1	2150000	0.011	1	1	1230000	0.015	1	4	1770000	0.032	4	2	601000	0.041	2	3	6740000	0.018	2	2	10200000	0.016	2	2	17500000	0.014	2	2	1650000	0.007	1	0	0	0	0	1	65200	0.015	1	1	344000	0.015	1	2	10300000
Other		Cytochrome P450 2A6		0	0	0	0	0	0	0	0	0	0	0	0	0	0	0	0	0	0	0	0	0	0	0	0	0	0	0	0	0	0	0	0	0	0	0	0	0	0	0	0	0	0	0	0	0	0
Other		Peroxisomal membrane protein 11B		0	0	0	0	0	0	0	0	0	0	0	0	0	0	0	0	11	36700000	0.305	8	3	1020000	0.131	3	14	45000000	0.409	10	13	83200000	0.351	8	3	228000	0.135	3	12	28100000	0.274	7	4	1530000	0.131	4	0	0
Other		Succinate dehydrogenase [ubiquinone] iron-sulfur subunit, mitochondrial		2	346000	0.1	2	1	433000	0.042	1	2	3210000	0.085	2	0	0	0	0	18	99000000	0.31	8	20	82900000	0.267	9	20	195000000	0.342	9	16	278000000	0.31	8	0	0	0	0	16	78100000	0.346	9	11	26500000	0.246	6	0	0
Other		Nck-associated protein 1-like		0	0	0	0	0	0	0	0	0	0	0	0	0	0	0	0	3	375000	0.047	3	0	0	0	0	2	307000	0.011	1	0	0	0	0	0	0	0	0	23	48600000	0.118	11	4	7580000	0.038	4	0	0
Other		Multidrug resistance-associated protein 4		0	0	0	0	0	0	0	0	0	0	0	0	0	0	0	0	9	13300000	0.076	6	7	1720000	0.051	6	11	18800000	0.085	7	14	40300000	0.115	10	0	0	0	0	3	490000	0.026	3	1	1230000	0.028	1	0	0
Other		Epoxide hydrolase 2		0	0	0	0	0	0	0	0	0	0	0	0	0	0	0	0	0	0	0	0	0	0	0	0	0	0	0	0	0	0	0	0	0	0	0	0	3	718000	0.095	2	1	343000	0.021	1	0	0
Other		Isoform 2 of Eukaryotic translation initiation factor 3 subunit B		0	0	0	0	0	0	0	0	0	0	0	0	3	249000	0.021	2	5	52900000	0.066	4	0	0	0	0	10	249000000	0.113	8	9	20100000	0.098	7	0	0	0	0	11	66800000	0.097	8	8	23500000	0.087	7	0	0
Other		5-oxoprolinase		0	0	0	0	0	0	0	0	0	0	0	0	0	0	0	0	0	0	0	0	0	0	0	0	0	0	0	0	0	0	0	0	0	0	0	0	9	7990000	0.101	8	3	9650000	0.032	3	0	0
Other		Transmembrane 9 superfamily member 2		7	1790000	0.093	4	1	302000	0.016	1	0	0	0	0	0	0	0	0	16	191000000	0.135	8	9	75600000	0.125	6	20	175000000	0.153	9	17	278000000	0.129	7	3	2550000	0.043	2	11	54400000	0.126	7	6	16600000	0.09	4	0	0
Other		Estradiol 17-beta-dehydrogenase 12		1	13300	0.048	1	1	6680000	0.082	1	5	3590000	0.201	4	0	0	0	0	25	382000000	0.387	9	36	297000000	0.362	8	29	448000000	0.387	9	29	651000000	0.387	10	5	2460000	0.121	4	25	125000000	0.339	9	21	70900000	0.355	8	3	454000
Other		Zinc finger protein 638		0	0	0	0	0	0	0	0	0	0	0	0	0	0	0	0	2	2480000	0.017	2	1	471000	0.007	1	2	2070000	0.01	2	8	51400000	0.064	8	0	0	0	0	2	1710000	0.02	2	3	1820000	0.024	3	0	0
Other		Vesicular integral-membrane protein VIP36		0	0	0	0	0	0	0	0	2	791000	0.07	2	0	0	0	0	11	66500000	0.191	6	6	18000000	0.137	4	17	165000000	0.353	9	19	356000000	0.393	10	0	0	0	0	11	61500000	0.16	6	6	19500000	0.129	4	0	0
Other		CAAX prenyl protease 1 homolog		0	0	0	0	0	0	0	0	0	0	0	0	0	0	0	0	14	72400000	0.223	9	4	6010000	0.071	3	25	186000000	0.282	12	22	217000000	0.244	10	3	1340000	0.063	2	6	16500000	0.071	4	2	4920000	0.077	2	0	0
Other		Thyroid hormone receptor interactor 11		0	0	0	0	0	0	0	0	0	0	0	0	0	0	0	0	0	0	0	0	0	0	0	0	7	14900000	0.053	5	11	25900000	0.096	9	3	1060000	0.026	3	1	535000	0.004	1	1	17000	0.01	1	0	0
Other		S-formylglutathione hydrolase		0	0	0	0	0	0	0	0	0	0	0	0	0	0	0	0	0	0	0	0	0	0	0	0	2	1270000	0.063	1	2	2080000	0.134	2	0	0	0	0	37	216000000	0.51	10	29	135000000	0.531	10	1	311000
Other		RAS protein activator like-3		0	0	0	0	0	0	0	0	0	0	0	0	0	0	0	0	2	3200000	0.035	2	0	0	0	0	0	0	0	0	0	0	0	0	0	0	0	0	17	52000000	0.18	13	4	3730000	0.039	3	0	0
Other		Galactokinase 1		0	0	0	0	0	0	0	0	0	0	0	0	0	0	0	0	0	0	0	0	0	0	0	0	0	0	0	0	0	0	0	0	0	0	0	0	11	55700000	0.199	7	9	29200000	0.229	7	0	0
Other		Putative uncharacterized protein COL27A1		1	2670000	0.01	1	6	32100000	0.077	5	0	0	0	0	2	472000	0.049	2	0	0	0	0	0	0	0	0	1	3980000	0.016	1	2	869000	0.016	2	0	0	0	0	2	1080000	0.029	2	4	4200000	0.058	4	1	252000
Other		Ewing sarcoma breakpoint region 1, isoform CRA_h		2	787000	0.075	2	3	1480000	0.077	3	2	8280000	0.083	2	0	0	0	0	3	12800000	0.033	2	2	3490000	0.055	2	5	8230000	0.033	3	4	28500000	0.059	4	2	4330000	0.049	2	2	1990000	0.071	2	1	47200000	0.036	1	0	0
Other		N-acetylglutamate synthase, mitochondrial		0	0	0	0	0	0	0	0	0	0	0	0	0	0	0	0	0	0	0	0	0	0	0	0	0	0	0	0	0	0	0	0	0	0	0	0	0	0	0	0	0	0	0	0	0	0
Other		Calpain-2 catalytic subunit		0	0	0	0	0	0	0	0	2	1000000	0.035	2	12	8630000	0.152	7	3	6040000	0.068	3	0	0	0	0	0	0	0	0	0	0	0	0	8	4670000	0.141	6	5	20200000	0.068	4	1	4050000	0.025	1	0	0
Other		ATP-binding cassette sub-family E member 1		0	0	0	0	0	0	0	0	0	0	0	0	3	2390000	0.053	2	2	1180000	0.063	2	2	1690000	0.053	2	7	21700000	0.16	6	7	25500000	0.183	6	3	2020000	0.07	3	12	31000000	0.21	10	8	23300000	0.125	5	0	0
Other		cDNA FLJ56414, highly similar to Homo sapiens proline-, glutamic acid-, leucine-rich protein 1 (PELP1), mRNA		0	0	0	0	0	0	0	0	0	0	0	0	0	0	0	0	11	32200000	0.072	7	1	163000	0.011	1	13	26100000	0.072	6	20	143000000	0.141	11	0	0	0	0	14	4760000	0.061	5	1	951000	0.012	1	0	0
Other		Enoyl-CoA hydratase, mitochondrial		0	0	0	0	0	0	0	0	0	0	0	0	1	167000	0.062	1	8	48900000	0.234	4	9	37300000	0.296	6	15	59500000	0.265	5	25	226000000	0.331	8	1	597000	0.062	1	14	118000000	0.375	8	16	54400000	0.42	9	0	0
Other		DNA topoisomerase 1		0	0	0	0	0	0	0	0	0	0	0	0	0	0	0	0	9	33000000	0.091	6	14	72700000	0.152	10	15	51200000	0.179	12	14	42200000	0.118	8	0	0	0	0	6	5320000	0.066	4	2	1010000	0.037	2	0	0
Other		Disco-interacting protein 2 homolog B		0	0	0	0	0	0	0	0	0	0	0	0	0	0	0	0	6	6610000	0.038	4	3	2420000	0.025	3	5	7950000	0.038	3	5	11200000	0.038	4	0	0	0	0	16	15100000	0.062	10	4	2850000	0.036	4	0	0
Other		Nucleolar complex protein 4 homolog		0	0	0	0	0	0	0	0	0	0	0	0	0	0	0	0	5	8770000	0.135	4	1	116000	0.025	1	15	40000000	0.269	10	17	74300000	0.226	9	0	0	0	0	2	2380000	0.042	2	1	161000	0.025	1	0	0
Other		Rho GTPase-activating protein 1		0	0	0	0	0	0	0	0	3	5520000	0.093	3	4	2390000	0.109	3	12	40900000	0.231	6	10	11800000	0.17	5	17	82600000	0.305	8	20	105000000	0.31	10	4	3770000	0.067	3	23	120000000	0.301	10	9	48900000	0.163	6	0	0
Other		Thioredoxin domain-containing protein 5		0	0	0	0	0	0	0	0	0	0	0	0	2	256000	0.067	2	8	57100000	0.199	7	7	22100000	0.178	6	5	15500000	0.152	5	11	100000000	0.263	9	0	0	0	0	0	0	0	0	0	0	0	0	4	466000
Other		Flavin reductase		0	0	0	0	0	0	0	0	0	0	0	0	0	0	0	0	0	0	0	0	0	0	0	0	7	13900000	0.281	4	3	4090000	0.208	3	0	0	0	0	16	98900000	0.563	8	13	23900000	0.441	5	0	0
Other		Guanine nucleotide-binding protein subunit alpha-11		0	0	0	0	0	0	0	0	0	0	0	0	0	0	0	0	8	28800000	0.133	7	1	1910000	0.036	1	15	37700000	0.245	11	23	77200000	0.367	14	0	0	0	0	7	7930000	0.167	7	4	1860000	0.089	3	0	0
Other		Isoform 2 of Uncharacterized protein KIAA2013		0	0	0	0	0	0	0	0	0	0	0	0	0	0	0	0	3	6980000	0.065	3	1	362000	0.026	1	19	75300000	0.212	9	21	165000000	0.235	10	0	0	0	0	0	0	0	0	0	0	0	0	0	0
Other		U2-associated protein SR140		1	2590000	0.005	1	0	0	0	0	1	13800000	0.005	1	0	0	0	0	0	0	0	0	0	0	0	0	6	14200000	0.064	5	9	27500000	0.096	8	0	0	0	0	3	3750000	0.037	3	0	0	0	0	0	0
Other		Eukaryotic translation initiation factor 5		0	0	0	0	0	0	0	0	0	0	0	0	4	104000	0.078	3	2	2340000	0.088	2	0	0	0	0	3	5510000	0.074	2	1	5680000	0.027	1	4	648000	0.104	4	5	9100000	0.122	4	5	8130000	0.125	4	0	0
Other		Band 3 anion transport protein		0	0	0	0	0	0	0	0	2	2520000	0.036	2	1	360000	0.014	1	9	39500000	0.131	9	1	3740000	0.014	1	7	26100000	0.105	7	9	51300000	0.133	9	5	4470000	0.058	4	1	155000	0.015	1	1	1020000	0.014	1	0	0
Other		DNA polymerase delta catalytic subunit		0	0	0	0	0	0	0	0	0	0	0	0	0	0	0	0	0	0	0	0	0	0	0	0	7	17600000	0.114	7	7	17100000	0.109	7	0	0	0	0	5	4490000	0.044	4	3	5720000	0.058	3	0	0
Other		Isoform 2 of Myosin phosphatase Rho-interacting protein		0	0	0	0	0	0	0	0	0	0	0	0	0	0	0	0	8	23200000	0.062	4	1	1920000	0.009	1	6	3370000	0.052	4	10	12500000	0.108	8	0	0	0	0	2	1440000	0.038	2	1	319000	0.025	1	0	0
Other		UDP-glucuronosyltransferase 2B17		10	13700000	0.141	8	3	2420000	0.039	3	10	10800000	0.101	8	0	0	0	0	4	1090000	0.054	4	5	31000000	0.022	5	8	31800000	0.09	5	12	127000000	0.122	7	0	0	0	0	3	1880000	0.022	2	1	475000	0.026	1	0	0
Other		Thiosulfate sulfurtransferase		0	0	0	0	0	0	0	0	0	0	0	0	0	0	0	0	10	116000000	0.306	7	3	35800000	0.175	3	7	31200000	0.232	5	18	296000000	0.346	7	0	0	0	0	12	128000000	0.218	5	11	44400000	0.232	5	0	0
Other		Succinyl-CoA ligase [ADP-forming] subunit beta, mitochondrial		0	0	0	0	0	0	0	0	0	0	0	0	0	0	0	0	4	28300000	0.071	3	2	5850000	0.034	2	8	41700000	0.198	7	8	74900000	0.205	7	5	8160000	0.099	4	16	56400000	0.203	8	15	38700000	0.263	11	0	0
Other		Mitochondrial Rho GTPase 2		0	0	0	0	0	0	0	0	0	0	0	0	0	0	0	0	10	30600000	0.118	7	10	21200000	0.116	8	22	86800000	0.245	14	24	184000000	0.208	15	0	0	0	0	9	18600000	0.064	7	8	9740000	0.098	7	0	0
Other		Rho-associated protein kinase 2		0	0	0	0	0	0	0	0	0	0	0	0	0	0	0	0	4	38600000	0.015	4	3	5020000	0.017	3	4	3740000	0.023	3	6	7200000	0.044	5	5	8010000	0.042	4	7	125000000	0.037	7	2	1040000	0.017	2	0	0
Other		Transmembrane emp24 domain-containing protein 9		2	2190000	0.076	2	0	0	0	0	4	6400000	0.055	4	0	0	0	0	20	180000000	0.382	13	14	113000000	0.178	9	22	308000000	0.314	12	22	886000000	0.365	12	0	0	0	0	6	64400000	0.212	6	8	19200000	0.212	7	2	2490000
Other		26S proteasome non-ATPase regulatory subunit 5		0	0	0	0	0	0	0	0	0	0	0	0	3	980000	0.055	2	4	2080000	0.097	4	2	1620000	0.049	2	3	2890000	0.075	3	4	14200000	0.081	3	5	933000	0.085	4	8	27100000	0.154	7	3	5260000	0.061	3	0	0
Other		Adenylate kinase 2, mitochondrial		0	0	0	0	0	0	0	0	0	0	0	0	0	0	0	0	4	10500000	0.242	3	5	12900000	0.184	3	7	17600000	0.301	5	19	230000000	0.481	9	0	0	0	0	0	0	0	0	0	0	0	0	0	0
Other		cDNA FLJ55516, highly similar to Particularly interesting new Cys-His protein		3	1040000	0.071	2	0	0	0	0	0	0	0	0	6	5570000	0.142	4	22	123000000	0.311	11	4	30200000	0.106	3	14	51200000	0.255	6	11	51400000	0.249	6	5	14500000	0.142	4	14	106000000	0.293	8	8	29500000	0.219	5	0	0
Other		DnaJ homolog subfamily B member 9		0	0	0	0	0	0	0	0	0	0	0	0	0	0	0	0	0	0	0	0	2	5210000	0.107	2	0	0	0	0	0	0	0	0	0	0	0	0	0	0	0	0	3	10800000	0.107	2	0	0
Other		ATP-binding cassette, sub-family F (GCN20), member 2, isoform CRA_d		0	0	0	0	0	0	0	0	0	0	0	0	0	0	0	0	0	0	0	0	0	0	0	0	10	24200000	0.141	8	12	38900000	0.164	9	4	2130000	0.052	3	3	5140000	0.044	2	3	955000	0.042	2	0	0
Other		Phosphatidylinositol-3,4,5-trisphosphate 5-phosphatase 1		0	0	0	0	0	0	0	0	0	0	0	0	0	0	0	0	0	0	0	0	0	0	0	0	0	0	0	0	0	0	0	0	2	806000	0.021	2	12	36200000	0.108	10	10	12500000	0.085	8	0	0
Other		Procollagen galactosyltransferase 1		0	0	0	0	0	0	0	0	0	0	0	0	0	0	0	0	8	25500000	0.128	7	0	0	0	0	15	76800000	0.239	12	17	160000000	0.236	11	0	0	0	0	3	9710000	0.051	2	2	634000	0.051	2	2	425000
Other		Putative uncharacterized protein PICALM		0	0	0	0	0	0	0	0	0	0	0	0	2	6120000	0.018	2	11	35000000	0.177	9	3	15300000	0.03	2	9	19800000	0.103	6	10	41800000	0.131	7	13	4270000	0.096	5	5	11400000	0.103	5	2	2570000	0.03	1	0	0
Other		Guanine nucleotide-binding protein G(I)/G(S)/G(T) subunit beta-1		4	1270000	0.07	4	0	0	0	0	5	808000	0.132	5	0	0	0	0	19	202000000	0.335	13	22	118000000	0.405	14	29	139000000	0.335	14	30	293000000	0.364	16	0	0	0	0	35	268000000	0.308	14	35	89900000	0.329	14	0	0
Other		Sepiapterin reductase		0	0	0	0	0	0	0	0	0	0	0	0	4	1040000	0.114	2	2	1190000	0.13	2	3	1480000	0.176	3	4	3050000	0.13	2	5	8860000	0.21	3	10	13100000	0.226	4	6	15100000	0.168	3	4	2190000	0.153	2	0	0
Other		THO complex subunit 2		0	0	0	0	0	0	0	0	0	0	0	0	0	0	0	0	6	8420000	0.042	5	2	19300000	0.019	2	8	13100000	0.063	7	12	38900000	0.082	10	0	0	0	0	2	491000	0.011	2	0	0	0	0	0	0
Other		DNA-(apurinic or apyrimidinic site) lyase		0	0	0	0	0	0	0	0	0	0	0	0	0	0	0	0	9	189000000	0.305	6	3	92800000	0.113	3	4	147000000	0.16	3	4	143000000	0.147	3	3	6130000	0.176	3	4	10900000	0.11	3	7	11000000	0.154	4	1	106000
Other		Alpha-S1-casein		2	511000	0.126	2	15	36000000	0.317	7	3	4380000	0.172	3	0	0	0	0	1	4250000	0.056	1	12	264000000	0.313	5	2	4850000	0.126	2	1	2450000	0.056	1	0	0	0	0	0	0	0	0	2	3050000	0.126	2	0	0
Other		Isoform 2 of Cytochrome P450 2S1		0	0	0	0	0	0	0	0	0	0	0	0	0	0	0	0	8	19100000	0.127	5	6	12900000	0.088	4	12	27900000	0.207	8	19	75900000	0.228	10	0	0	0	0	6	8330000	0.111	5	1	482000	0.019	1	0	0
Other		Calcium homeostasis endoplasmic reticulum protein		0	0	0	0	0	0	0	0	0	0	0	0	0	0	0	0	4	9100000	0.033	2	0	0	0	0	6	14300000	0.094	6	4	20700000	0.051	3	3	1310000	0.038	2	5	10400000	0.066	5	1	282000	0.012	1	0	0
Other		Ornithine aminotransferase, mitochondrial		0	0	0	0	0	0	0	0	0	0	0	0	0	0	0	0	3	4630000	0.056	2	0	0	0	0	2	4120000	0.056	2	1	1060000	0.038	1	0	0	0	0	13	36500000	0.252	9	14	16400000	0.277	9	0	0
Other		Bile salt sulfotransferase		0	0	0	0	0	0	0	0	0	0	0	0	0	0	0	0	0	0	0	0	0	0	0	0	0	0	0	0	0	0	0	0	0	0	0	0	0	0	0	0	0	0	0	0	0	0
Other		Abhydrolase domain-containing protein 11		0	0	0	0	0	0	0	0	0	0	0	0	0	0	0	0	11	55100000	0.355	6	4	29500000	0.158	4	10	43800000	0.307	5	17	203000000	0.495	8	3	2050000	0.079	2	5	53800000	0.203	5	6	25200000	0.177	4	0	0
Other		AP-2 complex subunit mu		0	0	0	0	0	0	0	0	0	0	0	0	0	0	0	0	11	26100000	0.195	6	5	2810000	0.117	3	9	14700000	0.16	6	13	50500000	0.211	8	0	0	0	0	12	31400000	0.213	8	5	6640000	0.089	3	0	0
Other		Sodium/potassium-transporting ATPase subunit beta-3		2	1550000	0.093	2	0	0	0	0	2	661000	0.089	2	0	0	0	0	8	40500000	0.301	6	7	19300000	0.254	5	20	152000000	0.394	10	17	342000000	0.333	9	0	0	0	0	2	4480000	0.039	1	2	3350000	0.071	2	2	505000
Other		60S ribosomal protein L9		0	0	0	0	0	0	0	0	0	0	0	0	0	0	0	0	15	144000000	0.401	6	15	115000000	0.401	6	17	204000000	0.401	6	18	278000000	0.401	6	7	12700000	0.156	2	20	164000000	0.239	4	21	72700000	0.437	8	0	0
Other		Nucleolar transcription factor 1		0	0	0	0	0	0	0	0	0	0	0	0	0	0	0	0	6	31500000	0.1	5	7	13000000	0.086	5	10	68800000	0.14	8	15	64300000	0.16	10	0	0	0	0	2	3040000	0.027	2	2	972000	0.032	2	1	692000
Other		Heterogeneous nuclear ribonucleoprotein D0		2	730000	0.061	2	0	0	0	0	2	1880000	0.061	2	2	581000	0.067	2	15	78200000	0.132	13	5	36900000	0.09	5	14	56900000	0.216	12	11	83000000	0.202	11	4	62200000	0.067	4	4	146000000	0.067	4	5	42100000	0.104	5	3	6520000
Other		Isoform 3 of Kinesin light chain 4		0	0	0	0	0	0	0	0	0	0	0	0	0	0	0	0	3	2690000	0.027	2	0	0	0	0	4	3160000	0.031	4	7	10200000	0.073	6	7	2190000	0.103	5	10	5360000	0.065	9	3	741000	0.068	3	0	0
Other		Sorting nexin-9		0	0	0	0	0	0	0	0	0	0	0	0	0	0	0	0	9	53900000	0.131	7	1	1010000	0.023	1	6	25200000	0.115	5	3	702000000	0.04	2	5	2090000	0.084	3	1	3580000	0.011	1	2	1230000	0.023	1	0	0
Other		Splicing factor U2AF 65 kDa subunit		0	0	0	0	0	0	0	0	0	0	0	0	8	6230000	0.178	4	5	14100000	0.082	3	2	4710000	0.077	2	10	59600000	0.223	6	6	36700000	0.185	5	15	67100000	0.206	5	12	79700000	0.225	6	12	96900000	0.103	3	2	3710000
Other		Antigen peptide transporter 1		0	0	0	0	0	0	0	0	0	0	0	0	0	0	0	0	10	25500000	0.146	6	3	6750000	0.056	3	11	28800000	0.168	8	14	67700000	0.217	10	2	256000	0.056	2	11	37500000	0.116	7	10	24200000	0.129	7	0	0
Other		IGK@ protein		24	91200000	0.309	7	16	53200000	0.279	5	30	477000000	0.377	9	48	574000000	0.377	8	32	1010000000	0.279	7	40	884000000	0.279	8	24	341000000	0.347	7	22	449000000	0.347	8	46	915000000	0.343	6	137	5130000000	0.415	16	88	3860000000	0.474	14	1	98200
Other		Quinone oxidoreductase		0	0	0	0	0	0	0	0	0	0	0	0	0	0	0	0	3	11600000	0.194	3	4	5370000	0.142	4	5	7150000	0.246	4	8	30100000	0.346	7	0	0	0	0	10	25000000	0.255	6	6	11400000	0.227	5	0	0
Other		Malectin		2	586000	0.068	2	0	0	0	0	2	1310000	0.089	2	0	0	0	0	15	219000000	0.342	7	18	203000000	0.342	8	23	350000000	0.342	7	26	614000000	0.366	9	5	17600000	0.133	3	10	61100000	0.208	5	5	32600000	0.191	4	8	2320000
Other		Dehydrogenase/reductase SDR family member 7		0	0	0	0	0	0	0	0	0	0	0	0	0	0	0	0	9	36100000	0.262	5	8	13300000	0.274	5	11	46100000	0.289	6	19	102000000	0.324	8	3	2510000	0.123	2	18	71600000	0.401	10	13	38700000	0.256	6	0	0
Other		Zinc finger CCCH-type antiviral protein 1		1	34300	0.009	1	2	2350000	0.074	2	0	0	0	0	0	0	0	0	5	8430000	0.05	4	2	974000	0.012	1	7	5800000	0.07	5	10	30000000	0.113	7	0	0	0	0	3	4460000	0.046	3	2	562000	0.022	2	0	0
Other		Protein NDRG1		0	0	0	0	0	0	0	0	0	0	0	0	4	239000	0.081	2	11	27400000	0.271	6	12	9810000	0.263	6	25	76300000	0.362	8	28	238000000	0.362	8	0	0	0	0	21	45100000	0.246	7	9	10800000	0.172	4	0	0
Other		Trypsin		46	573000000	0.376	7	39	164000000	0.207	3	88	2470000000	0.376	7	57	826000000	0.251	4	22	606000000	0.316	6	20	1490000000	0.251	5	25	736000000	0.376	6	14	377000000	0.281	5	57	1810000000	0.316	5	19	761000000	0.251	4	13	80400000	0.251	4	36	125000000
Other		Ran GTPase-activating protein 1		0	0	0	0	0	0	0	0	0	0	0	0	0	0	0	0	2	1290000	0.039	2	0	0	0	0	2	2090000	0.039	2	5	4790000	0.076	4	0	0	0	0	7	15400000	0.103	6	4	7890000	0.093	4	0	0
Other		Isoform ALP-H of PDZ and LIM domain protein 3		4	515000	0.136	3	0	0	0	0	0	0	0	0	5	5250000	0.145	2	15	95500000	0.344	8	1	1800000	0.047	1	2	1840000	0.047	1	4	15700000	0.101	2	6	11100000	0.11	3	7	18800000	0.25	5	2	5350000	0.047	1	0	0
Other		Stabilin-1	STAB1	0	0	0	0	0	0	0	0	0	0	0	0	0	0	0	0	13	13800000	0.058	12	1	155000	0.004	1	3	799000	0.014	3	2	520000	0.009	2	0	0	0	0	0	0	0	0	0	0	0	0	0	0
Other		N-acetylglucosamine kinase		0	0	0	0	0	0	0	0	0	0	0	0	0	0	0	0	6	18700000	0.176	5	1	1180000	0.051	1	1	2720000	0.043	1	3	2930000	0.084	3	0	0	0	0	17	54100000	0.266	9	8	21600000	0.187	5	0	0
Other		Nucleoside diphosphate kinase		4	1090000	0.102	3	0	0	0	0	0	0	0	0	4	2180000	0.085	3	11	63400000	0.26	8	9	15400000	0.198	5	21	109000000	0.39	11	22	198000000	0.383	10	7	4550000	0.099	4	11	43400000	0.25	7	9	13200000	0.174	6	4	618000
Other		N-acetylgalactosaminyltransferase 7		0	0	0	0	0	0	0	0	0	0	0	0	0	0	0	0	3	4110000	0.025	2	5	9990000	0.092	5	10	13200000	0.156	7	14	41700000	0.22	10	0	0	0	0	0	0	0	0	0	0	0	0	0	0
Other		Hydroxyacid oxidase 1		0	0	0	0	0	0	0	0	0	0	0	0	0	0	0	0	0	0	0	0	0	0	0	0	0	0	0	0	0	0	0	0	0	0	0	0	0	0	0	0	0	0	0	0	0	0
Other		Cellular tumor antigen p53		0	0	0	0	0	0	0	0	0	0	0	0	0	0	0	0	0	0	0	0	0	0	0	0	11	23800000	0.366	10	17	90300000	0.391	11	0	0	0	0	0	0	0	0	0	0	0	0	0	0
Other		Putative uncharacterized protein NT5DC2		0	0	0	0	0	0	0	0	0	0	0	0	0	0	0	0	0	0	0	0	0	0	0	0	9	20600000	0.214	8	15	38900000	0.274	11	0	0	0	0	2	4360000	0.056	2	1	516000	0.069	1	0	0
Other		Probable E3 ubiquitin-protein ligase MYCBP2		0	0	0	0	0	0	0	0	0	0	0	0	0	0	0	0	3	483000	0.01	3	2	5860000	0.007	2	1	397000	0.004	1	3	923000	0.01	3	0	0	0	0	9	11900000	0.017	6	3	5090000	0.007	3	0	0
Other		Cleavage and polyadenylation specificity factor subunit 1		0	0	0	0	0	0	0	0	0	0	0	0	0	0	0	0	2	1270000	0.016	2	0	0	0	0	7	9930000	0.065	6	11	18400000	0.084	8	2	496000	0.014	2	8	6750000	0.076	7	1	225000	0.008	1	0	0
Other		Tyrosine aminotransferase		0	0	0	0	0	0	0	0	0	0	0	0	0	0	0	0	0	0	0	0	0	0	0	0	0	0	0	0	0	0	0	0	0	0	0	0	0	0	0	0	0	0	0	0	0	0
Other		Coiled-coil domain-containing protein 88B		0	0	0	0	0	0	0	0	1	325000	0.004	1	0	0	0	0	0	0	0	0	0	0	0	0	0	0	0	0	0	0	0	0	0	0	0	0	11	22700000	0.075	8	8	8080000	0.069	7	0	0
Other		Chloride intracellular channel protein 1		0	0	0	0	0	0	0	0	0	0	0	0	4	7870000	0.112	2	3	14600000	0.074	2	3	2260000	0.082	2	7	63900000	0.269	6	7	29300000	0.269	6	7	2280000	0.207	5	28	838000000	0.423	11	18	218000000	0.352	8	2	5370000
Other		Isoform SEH1B of Nucleoporin SEH1		0	0	0	0	0	0	0	0	0	0	0	0	0	0	0	0	2	3030000	0.023	1	2	6420000	0.085	2	6	35000000	0.133	4	10	73500000	0.232	6	0	0	0	0	2	486000	0.085	2	2	2190000	0.076	2	0	0
Other		Isovaleryl-CoA dehydrogenase, mitochondrial		0	0	0	0	0	0	0	0	0	0	0	0	0	0	0	0	5	8850000	0.125	4	5	3650000	0.059	3	13	26200000	0.338	10	18	128000000	0.335	10	3	454000	0.049	2	8	11100000	0.17	6	6	2820000	0.146	5	0	0
Other		GPI transamidase component PIG-S		0	0	0	0	0	0	0	0	0	0	0	0	0	0	0	0	13	34100000	0.172	7	16	25300000	0.158	6	16	79400000	0.227	7	18	146000000	0.216	8	0	0	0	0	11	8520000	0.172	5	4	1390000	0.068	2	0	0
Other		Seryl-tRNA synthetase		0	0	0	0	0	0	0	0	0	0	0	0	0	0	0	0	2	2960000	0.042	2	2	512000	0.063	2	2	3320000	0.052	2	3	6540000	0.074	3	0	0	0	0	9	68700000	0.175	8	8	26300000	0.149	5	0	0
Other		Beta-2-syntrophin		0	0	0	0	0	0	0	0	0	0	0	0	2	612000	0.042	2	13	148000000	0.146	7	4	6700000	0.105	4	12	37000000	0.179	8	14	72100000	0.222	10	3	1610000	0.025	1	4	101000000	0.068	3	1	733000	0.025	1	0	0
Other		Ufm1-specific protease 2		0	0	0	0	0	0	0	0	0	0	0	0	0	0	0	0	6	8380000	0.108	4	2	793000	0.059	2	10	17400000	0.202	7	15	60400000	0.321	10	0	0	0	0	4	2190000	0.083	3	1	337000	0.038	1	0	0
Other		Isoform Cytoplasmic+peroxisomal of Peroxiredoxin-5, mitochondrial		0	0	0	0	0	0	0	0	3	2790000	0.253	3	0	0	0	0	14	179000000	0.376	5	11	133000000	0.376	5	17	239000000	0.376	5	14	557000000	0.376	6	15	12100000	0.283	5	33	1110000000	0.487	7	28	651000000	0.617	11	4	3200000
Other		Thymidine phosphorylase		0	0	0	0	0	0	0	0	0	0	0	0	9	1370000	0.082	3	2	1790000	0.031	1	0	0	0	0	0	0	0	0	1	1130000	0.031	1	0	0	0	0	14	71400000	0.163	7	8	44100000	0.122	4	0	0
Other		Pescadillo homolog		0	0	0	0	0	0	0	0	0	0	0	0	0	0	0	0	5	5810000	0.107	4	1	83400	0.03	1	17	49700000	0.158	7	20	127000000	0.192	10	0	0	0	0	2	935000	0.047	2	2	603000	0.047	2	0	0
Other		Pyruvate dehydrogenase kinase, isozyme 3, isoform CRA_a		0	0	0	0	0	0	0	0	0	0	0	0	0	0	0	0	15	56600000	0.187	10	11	37900000	0.139	8	14	39100000	0.204	9	21	131000000	0.236	13	0	0	0	0	18	51100000	0.272	14	10	56000000	0.11	7	0	0
Other		GTP-binding protein SAR1a		0	0	0	0	0	0	0	0	4	3520000	0.111	2	7	1190000	0.171	3	4	17400000	0.095	2	9	33800000	0.222	6	15	62400000	0.383	10	9	44200000	0.398	7	6	1190000	0.267	5	11	30900000	0.242	6	13	33600000	0.308	6	0	0
Other		Prolactin regulatory element-binding protein		0	0	0	0	0	0	0	0	0	0	0	0	0	0	0	0	9	27900000	0.268	6	8	24900000	0.227	5	13	56800000	0.29	6	22	102000000	0.364	8	0	0	0	0	8	5020000	0.199	5	4	2310000	0.119	3	0	0
Other		Serine/threonine-protein kinase PAK 2		0	0	0	0	0	0	0	0	0	0	0	0	3	1200000	0.051	3	1	1390000	0.017	1	4	4020000	0.078	4	4	9710000	0.074	4	5	11600000	0.12	5	8	6960000	0.11	4	12	57400000	0.185	8	16	54400000	0.206	10	0	0
Other		Glutathione S-transferase P		0	0	0	0	0	0	0	0	0	0	0	0	0	0	0	0	2	8480000	0.095	1	7	23300000	0.142	2	6	36100000	0.219	4	6	80600000	0.28	5	3	981000	0.109	2	68	1800000000	0.419	8	51	1430000000	0.514	9	2	275000
Other		Signal recognition particle 68 kDa protein		0	0	0	0	0	0	0	0	0	0	0	0	0	0	0	0	7	9330000	0.07	4	3	1160000	0.063	3	8	17000000	0.108	5	8	35800000	0.156	7	2	177000	0.066	2	8	7830000	0.132	6	2	2370000	0.023	1	0	0
Other		Homogentisate 1,2-dioxygenase		0	0	0	0	0	0	0	0	0	0	0	0	0	0	0	0	0	0	0	0	0	0	0	0	0	0	0	0	0	0	0	0	0	0	0	0	0	0	0	0	0	0	0	0	0	0
Other		Polymerase I and transcript release factor		2	578000	0.069	2	0	0	0	0	9	31600000	0.182	5	5	11400000	0.128	3	12	126000000	0.22	8	5	13700000	0.102	3	5	21900000	0.146	4	5	20800000	0.146	4	7	21800000	0.112	4	0	0	0	0	0	0	0	0	0	0
Other		26S protease regulatory subunit 10B		0	0	0	0	0	0	0	0	5	1270000	0.069	2	0	0	0	0	2	6290000	0.035	1	1	930000	0.035	1	9	35000000	0.156	5	8	22000000	0.156	5	4	3030000	0.074	2	23	135000000	0.275	10	19	79100000	0.298	9	1	128000
Other		AP-3 complex subunit mu-1		0	0	0	0	0	0	0	0	0	0	0	0	9	1840000	0.162	4	3	2550000	0.057	2	2	1720000	0.062	2	4	13400000	0.148	4	2	9480000	0.083	2	18	9940000	0.246	6	15	66300000	0.282	8	10	24400000	0.227	6	0	0
Other		Isoform IKIP1 of Inhibitor of nuclear factor kappa-B kinase-interacting protein		0	0	0	0	0	0	0	0	0	0	0	0	0	0	0	0	9	36900000	0.14	8	2	2190000	0.074	2	18	110000000	0.363	15	11	104000000	0.206	7	0	0	0	0	0	0	0	0	0	0	0	0	0	0
Other		Histone deacetylase 1		0	0	0	0	0	0	0	0	0	0	0	0	0	0	0	0	14	45400000	0.205	9	17	39600000	0.188	9	19	79100000	0.165	7	28	228000000	0.224	11	0	0	0	0	15	20000000	0.157	9	9	8620000	0.053	4	0	0
Other		40S ribosomal protein S7		0	0	0	0	0	0	0	0	0	0	0	0	0	0	0	0	11	116000000	0.371	4	7	29000000	0.195	3	9	120000000	0.304	5	7	100000000	0.257	4	0	0	0	0	4	5050000	0.154	3	5	10700000	0.211	3	7	6900000
Other		Glyoxylate reductase/hydroxypyruvate reductase		0	0	0	0	0	0	0	0	0	0	0	0	0	0	0	0	2	1100000	0.131	2	3	12000000	0.128	2	1	91400	0.048	1	10	33500000	0.265	6	0	0	0	0	11	32100000	0.265	5	12	27000000	0.216	6	0	0
Other		RAB11B protein		0	0	0	0	0	0	0	0	4	3130000	0.229	4	0	0	0	0	8	29400000	0.302	6	6	38500000	0.224	5	12	60200000	0.321	7	14	154000000	0.362	8	3	900000	0.096	3	10	118000000	0.298	7	9	58400000	0.27	6	4	730000
Other		Isoform 2 of Ribose-phosphate pyrophosphokinase 2		0	0	0	0	0	0	0	0	0	0	0	0	0	0	0	0	6	15400000	0.09	5	2	1390000	0.087	2	7	22200000	0.183	6	6	30400000	0.171	6	0	0	0	0	13	91400000	0.174	8	11	121000000	0.168	7	0	0
Other		Methionine aminopeptidase 1		0	0	0	0	0	0	0	0	0	0	0	0	0	0	0	0	1	849000	0.054	1	3	835000	0.095	3	13	20700000	0.295	9	3	2620000	0.088	2	0	0	0	0	9	44600000	0.256	7	7	11300000	0.181	6	0	0
Other		Ribosomal protein L10, isoform CRA_b		3	573000	0.116	3	0	0	0	0	0	0	0	0	0	0	0	0	14	139000000	0.415	8	7	16900000	0.369	6	16	72300000	0.373	9	13	124000000	0.21	6	0	0	0	0	7	11900000	0.186	6	4	4790000	0.191	4	0	0
Other		60S ribosomal protein L15		2	855000	0.102	2	0	0	0	0	3	1270000	0.161	3	3	475000	0.171	3	7	182000000	0.284	6	4	60100000	0.235	4	8	87600000	0.25	5	8	163000000	0.308	7	5	3770000	0.151	3	7	66900000	0.323	6	5	38100000	0.254	4	1	599000
Other		26S protease regulatory subunit 6B		0	0	0	0	0	0	0	0	0	0	0	0	0	0	0	0	0	0	0	0	0	0	0	0	2	2610000	0.102	2	3	1680000	0.15	3	0	0	0	0	10	11000000	0.215	8	8	9790000	0.265	7	0	0
Other		cDNA FLJ54536, highly similar to Mitochondrial 28S ribosomal protein S27		0	0	0	0	0	0	0	0	0	0	0	0	0	0	0	0	2	3060000	0.028	1	2	4620000	0.06	2	10	25300000	0.238	7	13	96100000	0.228	9	0	0	0	0	4	4560000	0.093	3	1	2320000	0.025	1	0	0
Other		Heterogeneous nuclear ribonucleoprotein L-like		0	0	0	0	0	0	0	0	0	0	0	0	0	0	0	0	4	8960000	0.143	4	1	96800	0.047	1	4	12900000	0.134	4	6	9570000	0.166	5	3	573000	0.07	3	8	9940000	0.195	7	6	2820000	0.119	4	0	0
Other		Eukaryotic translation initiation factor 3 subunit D		0	0	0	0	0	0	0	0	0	0	0	0	2	61600	0.06	2	1	111000	0.032	1	1	855000	0.025	1	6	5890000	0.111	4	10	19500000	0.175	6	0	0	0	0	14	47000000	0.169	8	8	10100000	0.089	3	0	0
Other		Ras-related protein Rab-5C		4	15800000	0.097	3	0	0	0	0	7	7040000	0.148	4	3	833000	0.05	2	24	163000000	0.333	8	24	92100000	0.43	9	31	302000000	0.476	11	22	372000000	0.537	11	0	0	0	0	40	233000000	0.296	10	21	76900000	0.305	11	5	233000
Other		Methylcrotonoyl-CoA carboxylase subunit alpha, mitochondrial		0	0	0	0	0	0	0	0	0	0	0	0	0	0	0	0	5	12800000	0.067	3	8	11300000	0.164	6	12	58500000	0.113	5	16	95100000	0.2	9	0	0	0	0	5	7280000	0.057	3	6	7100000	0.093	4	0	0
Other		Cytidylate kinase, isoform CRA_a		0	0	0	0	0	0	0	0	0	0	0	0	3	525000	0.109	2	2	2480000	0.109	2	1	3250000	0.052	1	6	32000000	0.236	4	7	56000000	0.197	3	2	1130000	0.109	2	6	39200000	0.166	4	7	17600000	0.271	6	0	0
Other		Prolyl endopeptidase		0	0	0	0	0	0	0	0	0	0	0	0	0	0	0	0	0	0	0	0	2	244000	0.021	1	3	6590000	0.036	2	4	13600000	0.054	3	0	0	0	0	15	51600000	0.129	8	14	28700000	0.161	10	0	0
Other		Nucleolar protein 9		0	0	0	0	0	0	0	0	0	0	0	0	0	0	0	0	7	11300000	0.158	6	0	0	0	0	12	20700000	0.247	9	18	80100000	0.24	9	0	0	0	0	1	474000	0.029	1	1	68700	0.031	1	0	0
Other		Adenine phosphoribosyltransferase		0	0	0	0	0	0	0	0	0	0	0	0	0	0	0	0	0	0	0	0	0	0	0	0	11	66500000	0.455	7	11	53500000	0.411	5	3	2040000	0.144	2	8	26100000	0.327	5	13	31900000	0.5	8	2	2320000
Other		Periodic tryptophan protein 2 homolog		0	0	0	0	0	0	0	0	0	0	0	0	0	0	0	0	10	25800000	0.115	8	2	3580000	0.036	2	11	39700000	0.12	8	13	74600000	0.138	9	0	0	0	0	3	2970000	0.035	3	1	51600	0.014	1	0	0
Other		DLST protein		0	0	0	0	0	0	0	0	4	3140000	0.114	4	0	0	0	0	11	69500000	0.134	6	14	77800000	0.289	10	10	80700000	0.15	6	19	329000000	0.366	11	0	0	0	0	0	0	0	0	0	0	0	0	0	0
Other		Dolichyl-diphosphooligosaccharide--protein glycosyltransferase subunit STT3B		2	1110000	0.038	2	0	0	0	0	2	1260000	0.03	2	0	0	0	0	13	140000000	0.11	7	8	63700000	0.078	5	16	181000000	0.13	9	21	271000000	0.138	10	0	0	0	0	5	37200000	0.036	3	3	23200000	0.032	2	0	0
Other		Complement component C8 gamma chain		0	0	0	0	0	0	0	0	0	0	0	0	0	0	0	0	1	393000	0.103	1	2	13000000	0.153	2	9	87800000	0.504	6	1	2500000	0.103	1	0	0	0	0	14	194000000	0.43	7	8	55600000	0.43	6	0	0
Other		39S ribosomal protein L44, mitochondrial		0	0	0	0	0	0	0	0	0	0	0	0	0	0	0	0	4	15400000	0.15	4	1	8500000	0.033	1	11	46300000	0.259	7	15	92900000	0.34	9	0	0	0	0	2	2390000	0.072	2	3	5730000	0.138	3	0	0
Other		Plakophilin 4		0	0	0	0	0	0	0	0	0	0	0	0	0	0	0	0	2	3760000	0.02	2	5	1740000	0.079	5	5	8560000	0.04	4	12	21900000	0.113	11	0	0	0	0	0	0	0	0	0	0	0	0	0	0
Other		MYO9B variant protein		0	0	0	0	0	0	0	0	0	0	0	0	0	0	0	0	6	15700000	0.025	6	1	108000	0.005	1	2	2930000	0.014	2	6	13300000	0.039	5	0	0	0	0	13	31900000	0.051	11	9	15300000	0.039	5	0	0
Other		Nicastrin		0	0	0	0	0	0	0	0	0	0	0	0	0	0	0	0	5	10800000	0.083	5	2	7880000	0.053	2	18	49100000	0.262	12	9	54700000	0.139	6	0	0	0	0	2	2050000	0.06	2	2	990000	0.057	2	0	0
Other		Thyroid receptor-interacting protein 13		0	0	0	0	0	0	0	0	0	0	0	0	0	0	0	0	0	0	0	0	0	0	0	0	12	25700000	0.305	11	8	27500000	0.224	8	0	0	0	0	4	1520000	0.101	3	3	7410000	0.104	3	0	0
Other		cDNA, FLJ94557, highly similar to Homo sapiens FK506 binding protein 4, 59kDa (FKBP4), mRNA		0	0	0	0	0	0	0	0	0	0	0	0	0	0	0	0	1	1670000	0.03	1	1	14100000	0.032	1	3	5850000	0.058	2	4	15200000	0.087	3	0	0	0	0	13	71800000	0.183	7	11	29500000	0.2	7	0	0
Other		Tripeptidyl peptidase I, isoform CRA_a		2	957000	0.048	2	1	4180000	0.033	1	3	3810000	0.082	3	3	691000	0.048	2	12	98800000	0.127	4	4	34300000	0.082	3	7	47500000	0.129	4	7	126000000	0.146	5	0	0	0	0	5	22000000	0.122	4	3	6380000	0.082	3	0	0
Other		Inner nuclear membrane protein Man1		0	0	0	0	0	0	0	0	0	0	0	0	0	0	0	0	8	23000000	0.092	7	5	14600000	0.083	5	5	23400000	0.053	4	8	65100000	0.099	8	0	0	0	0	3	4750000	0.045	3	1	2960000	0.013	1	0	0
Other		Rho guanine nucleotide exchange factor 6		0	0	0	0	0	0	0	0	0	0	0	0	0	0	0	0	5	51100000	0.047	5	2	2120000	0.012	2	1	416000	0.021	1	2	4480000	0.046	2	10	3020000	0.036	4	14	47500000	0.181	12	10	28700000	0.103	10	0	0
Other		Microsomal glutathione S-transferase 1		0	0	0	0	0	0	0	0	0	0	0	0	0	0	0	0	16	197000000	0.27	4	6	125000000	0.2	4	20	130000000	0.27	4	17	297000000	0.27	4	6	25600000	0.187	2	11	118000000	0.309	5	3	11400000	0.122	2	0	0
Other		Tyrosine-protein kinase Fes/Fps		0	0	0	0	0	0	0	0	0	0	0	0	0	0	0	0	2	168000	0.041	2	0	0	0	0	0	0	0	0	0	0	0	0	0	0	0	0	14	21500000	0.156	9	5	6090000	0.064	4	0	0
Other		E-cadherin 1		0	0	0	0	0	0	0	0	0	0	0	0	0	0	0	0	1	3270000	0.013	1	9	86700000	0.066	5	4	11400000	0.048	4	12	77000000	0.137	9	0	0	0	0	1	32300000	0.009	1	2	2820000	0.022	2	0	0
Other		Glutathione peroxidase 1		0	0	0	0	0	0	0	0	0	0	0	0	0	0	0	0	12	64300000	0.507	7	3	5630000	0.154	2	11	56100000	0.522	8	13	159000000	0.427	7	0	0	0	0	13	32900000	0.293	6	9	14100000	0.412	5	1	52800
Other		39S ribosomal protein L13, mitochondrial		0	0	0	0	0	0	0	0	0	0	0	0	0	0	0	0	1	3250000	0.044	1	8	8700000	0.426	6	9	25700000	0.46	7	15	69200000	0.516	9	0	0	0	0	4	9650000	0.275	4	2	7300000	0.129	2	1	116000
Other		cDNA FLJ44510 fis, clone UTERU3001652, highly similar to Leiomodin-1		2	264000	0.065	2	0	0	0	0	7	5360000	0.132	5	11	6260000	0.162	6	12	67800000	0.177	8	2	7800000	0.052	2	2	6310000	0.059	2	2	5310000	0.057	2	5	7140000	0.13	4	0	0	0	0	0	0	0	0	0	0
Other		GDP-mannose 4,6 dehydratase		0	0	0	0	0	0	0	0	2	117000	0.053	1	0	0	0	0	2	5580000	0.096	2	3	2640000	0.075	2	5	8260000	0.166	5	4	8770000	0.134	4	7	4750000	0.112	3	12	157000000	0.233	7	22	76500000	0.325	9	1	1700000
Other		Isoform 4 of Treacle protein		0	0	0	0	0	0	0	0	0	0	0	0	0	0	0	0	3	7210000	0.035	3	5	4410000	0.046	5	3	83400000	0.033	3	3	805000	0.03	3	4	1290000	0.021	4	0	0	0	0	0	0	0	0	0	0
Other		Ral GTPase-activating protein subunit beta		0	0	0	0	0	0	0	0	0	0	0	0	0	0	0	0	5	7450000	0.053	3	4	2780000	0.032	2	5	3870000	0.063	5	6	7350000	0.068	5	5	1310000	0.025	2	9	9990000	0.051	5	7	2750000	0.032	2	0	0
Other		General transcription factor 3C polypeptide 4		0	0	0	0	0	0	0	0	0	0	0	0	0	0	0	0	2	2540000	0.051	2	0	0	0	0	4	8590000	0.072	4	12	38300000	0.166	9	0	0	0	0	2	1370000	0.024	2	1	784000	0.012	1	0	0
Other		Putative uncharacterized protein FARP1		0	0	0	0	0	0	0	0	0	0	0	0	0	0	0	0	13	39800000	0.135	11	3	139000	0.017	1	6	12300000	0.046	5	8	14500000	0.077	7	0	0	0	0	2	482000	0.028	2	0	0	0	0	0	0
Other		ATP synthase subunit d, mitochondrial		0	0	0	0	0	0	0	0	0	0	0	0	0	0	0	0	8	316000000	0.521	8	9	204000000	0.565	8	10	281000000	0.565	9	10	431000000	0.472	8	0	0	0	0	5	98300000	0.304	5	1	1830000	0.08	1	3	532000
Other		Structural maintenance of chromosomes protein 2		0	0	0	0	0	0	0	0	0	0	0	0	0	0	0	0	1	199000	0.019	1	2	1200000	0.029	2	10	34100000	0.1	8	5	24400000	0.058	4	0	0	0	0	0	0	0	0	0	0	0	0	0	0
Other		Ubiquinone biosynthesis methyltransferase COQ5, mitochondrial		0	0	0	0	0	0	0	0	0	0	0	0	0	0	0	0	6	8600000	0.198	4	2	6310000	0.088	2	11	43300000	0.314	7	15	137000000	0.37	9	0	0	0	0	0	0	0	0	0	0	0	0	0	0
Other		Beta-1-syntrophin		0	0	0	0	0	0	0	0	0	0	0	0	0	0	0	0	2	42800000	0.042	2	0	0	0	0	3	3280000	0.074	3	3	12100000	0.087	3	0	0	0	0	1	94500000	0.013	1	0	0	0	0	0	0
Other		Pre-mRNA-processing factor 19		0	0	0	0	0	0	0	0	0	0	0	0	0	0	0	0	7	27600000	0.194	5	7	17400000	0.144	5	13	59200000	0.232	7	9	68100000	0.18	5	3	2400000	0.073	2	14	59700000	0.18	6	10	44100000	0.208	7	0	0
Other		Cysteine and glycine-rich protein 1		5	5710000	0.186	3	0	0	0	0	8	28800000	0.336	5	5	4880000	0.248	3	17	487000000	0.502	8	5	18600000	0.3	5	7	22000000	0.466	6	5	7770000	0.352	4	3	3340000	0.176	3	17	113000000	0.554	9	7	25200000	0.414	5	0	0
Other		Serine/arginine repetitive matrix protein 2		0	0	0	0	0	0	0	0	0	0	0	0	0	0	0	0	2	9120000	0.011	2	0	0	0	0	3	931000	0.009	3	2	3870000	0.02	2	3	2440000	0.02	3	2	1390000	0.007	2	1	1150000	0.006	1	0	0
Other		Cell surface glycoprotein MUC18		0	0	0	0	0	0	0	0	5	7930000	0.111	4	3	689000	0.123	3	13	30100000	0.185	8	1	188000	0.034	1	16	69600000	0.043	10	8	22200000	0.099	4	0	0	0	0	0	0	0	0	0	0	0	0	0	0
Other		Threonyl-tRNA synthetase, mitochondrial		0	0	0	0	0	0	0	0	0	0	0	0	0	0	0	0	10	27200000	0.178	9	4	23300000	0.087	4	4	13600000	0.098	4	10	30600000	0.165	9	0	0	0	0	4	8870000	0.076	4	1	2100000	0.033	1	0	0
Other		Putative uncharacterized protein DKFZp779B0247		0	0	0	0	0	0	0	0	0	0	0	0	3	8960000	0.054	2	0	0	0	0	0	0	0	0	6	19200000	0.086	5	4	4520000	0.04	3	3	1440000	0.041	3	7	17500000	0.102	6	3	3650000	0.047	3	0	0
Other		Peroxisomal acyl-coenzyme A oxidase 2		0	0	0	0	0	0	0	0	0	0	0	0	0	0	0	0	0	0	0	0	0	0	0	0	2	2020000	0.051	2	9	21000000	0.177	7	0	0	0	0	0	0	0	0	0	0	0	0	1	152000
Other		Mediator of DNA damage checkpoint protein 1		0	0	0	0	0	0	0	0	3	884000	0.039	3	0	0	0	0	3	2110000	0.02	3	1	133000	0.008	1	9	13200000	0.051	6	10	28400000	0.039	5	3	1000000	0.035	3	0	0	0	0	0	0	0	0	0	0
Other		Zinc finger protein 687		0	0	0	0	0	0	0	0	0	0	0	0	0	0	0	0	5	4160000	0.051	4	1	345000	0.009	1	4	2630000	0.067	4	8	31600000	0.092	7	0	0	0	0	2	350000	0.019	1	4	1550000	0.05	4	0	0
Other		cDNA FLJ54956, highly similar to Vacuolar protein sorting 11		0	0	0	0	0	0	0	0	0	0	0	0	0	0	0	0	3	2840000	0.038	3	0	0	0	0	3	4790000	0.049	3	2	3940000	0.033	2	3	2210000	0.038	3	10	18200000	0.092	8	5	8760000	0.04	4	0	0
Other		CSNK2A1 protein		0	0	0	0	0	0	0	0	0	0	0	0	0	0	0	0	5	17500000	0.163	5	1	1290000	0.037	1	5	14900000	0.176	4	5	18400000	0.186	5	0	0	0	0	6	3900000	0.045	3	0	0	0	0	0	0
Other		Malignant T cell-amplified sequence 1		0	0	0	0	0	0	0	0	0	0	0	0	4	1300000	0.171	2	2	1430000	0.104	1	5	7550000	0.226	3	5	7250000	0.27	3	4	9840000	0.27	3	8	6380000	0.281	3	14	43700000	0.436	6	8	20200000	0.37	5	0	0
Other		Vacuolar protein sorting-associated protein 16 homolog		0	0	0	0	0	0	0	0	0	0	0	0	0	0	0	0	4	9700000	0.082	4	0	0	0	0	2	4980000	0.038	2	4	11200000	0.084	4	0	0	0	0	8	20200000	0.098	7	2	2610000	0.044	2	0	0
Other		3-mercaptopyruvate sulfurtransferase		0	0	0	0	0	0	0	0	0	0	0	0	0	0	0	0	2	2550000	0.097	2	1	111000	0.053	1	10	29700000	0.134	3	16	129000000	0.333	6	11	3000000	0.245	6	7	7580000	0.134	3	4	2710000	0.107	3	0	0
Other		NADH-cytochrome b5 reductase 1		0	0	0	0	0	0	0	0	0	0	0	0	0	0	0	0	13	60400000	0.324	9	7	10800000	0.203	5	4	5500000	0.17	4	9	29400000	0.229	5	0	0	0	0	8	20100000	0.18	5	2	2010000	0.059	2	0	0
Other		KIAA1033 protein		0	0	0	0	0	0	0	0	0	0	0	0	2	142000	0.024	2	2	4200000	0.034	2	0	0	0	0	3	4130000	0.039	3	2	2110000	0.032	2	2	933000	0.024	2	5	8950000	0.046	5	1	142000	0.021	1	0	0
Other		General transcription factor 3C polypeptide 2		0	0	0	0	0	0	0	0	0	0	0	0	0	0	0	0	3	7290000	0.046	2	1	495000	0.016	1	4	9160000	0.057	4	15	63300000	0.148	9	0	0	0	0	3	2310000	0.063	3	3	2710000	0.047	3	0	0
Other		Copine I	CPNE1	0	0	0	0	0	0	0	0	0	0	0	0	0	0	0	0	4	3210000	0.062	3	1	955000	0.029	1	2	9500000	0.055	2	0	0	0	0	4	2680000	0.062	3	19	83400000	0.16	7	14	22200000	0.193	8	0	0
Other		Protein argonaute-2		0	0	0	0	0	0	0	0	0	0	0	0	3	1680000	0.018	3	8	11500000	0.108	5	2	127000000	0.038	2	4	4860000	0.031	4	5	6630000	0.079	3	2	341000	0.018	2	10	18600000	0.088	9	7	7770000	0.076	7	0	0
Other		Cytochrome c oxidase subunit 2		11	32500000	0.189	6	3	1430000	0.074	2	14	102000000	0.422	7	3	3030000	0.145	3	15	337000000	0.449	6	12	274000000	0.378	6	52	1430000000	0.48	9	46	2150000000	0.48	8	4	26800000	0.162	3	12	152000000	0.277	6	8	46400000	0.207	4	8	21600000
Other		Cyclin-G-associated kinase		0	0	0	0	0	0	0	0	0	0	0	0	0	0	0	0	2	1580000	0.014	2	3	7790000	0.064	3	2	3230000	0.026	2	4	14400000	0.048	4	0	0	0	0	9	18100000	0.054	7	3	7510000	0.016	2	1	5780
Other		cDNA FLJ59739, highly similar to Protein transport protein Sec61 subunit alpha isoform 1		0	0	0	0	0	0	0	0	0	0	0	0	0	0	0	0	14	78400000	0.18	6	5	11600000	0.082	5	19	125000000	0.155	7	33	327000000	0.24	12	3	1260000	0.06	3	0	0	0	0	0	0	0	0	0	0
Other		Ras-related C3 botulinum toxin substrate 2		10	4150000	0.302	9	3	1070000	0.114	3	0	0	0	0	6	842000	0.177	4	24	204000000	0.348	15	28	175000000	0.39	18	29	183000000	0.359	17	28	340000000	0.359	18	4	2480000	0.182	4	74	2550000000	0.442	24	69	1670000000	0.453	28	0	0
Other		Isoform 2 of Hephaestin		0	0	0	0	0	0	0	0	0	0	0	0	0	0	0	0	3	983000	0.024	2	8	19200000	0.083	7	0	0	0	0	4	8670000	0.055	4	0	0	0	0	0	0	0	0	0	0	0	0	0	0
Other		Probable ATP-dependent RNA helicase DDX52		0	0	0	0	0	0	0	0	0	0	0	0	0	0	0	0	10	19800000	0.146	7	3	333000	0.051	2	10	13800000	0.115	6	9	23200000	0.155	7	0	0	0	0	2	854000	0.051	2	2	67900	0.063	2	0	0
Other		Protein AHNAK2		2	1480000	0.006	2	1	287000	0.004	1	0	0	0	0	3	137000	0.012	3	0	0	0	0	0	0	0	0	3	4560000	0.012	3	2	3120000	0.006	2	0	0	0	0	1	2150000	0.002	1	2	5690000	0.008	2	0	0
Other		LanC-like protein 1		4	2990000	0.15	4	0	0	0	0	3	2000000	0.105	3	6	3060000	0.127	3	10	67500000	0.265	6	3	20000000	0.095	2	4	11700000	0.12	2	6	16500000	0.213	4	3	2720000	0.087	2	11	46600000	0.175	6	6	10800000	0.117	4	0	0
Other		Gamma-adducin		0	0	0	0	0	0	0	0	0	0	0	0	0	0	0	0	7	18900000	0.135	6	6	15400000	0.067	4	5	10200000	0.084	4	7	20500000	0.143	6	3	3720000	0.038	2	6	18000000	0.094	4	6	9920000	0.1	4	0	0
Other		Platelet-activating factor acetylhydrolase IB subunit alpha		0	0	0	0	0	0	0	0	0	0	0	0	0	0	0	0	0	0	0	0	0	0	0	0	0	0	0	0	0	0	0	0	0	0	0	0	10	37200000	0.221	7	2	6190000	0.075	2	0	0
Other		Short-chain specific acyl-CoA dehydrogenase, mitochondrial		0	0	0	0	0	0	0	0	0	0	0	0	0	0	0	0	5	6900000	0.148	4	6	13800000	0.179	5	2	1610000	0.104	2	6	20100000	0.218	5	0	0	0	0	12	27400000	0.298	9	7	9520000	0.225	5	0	0
Other		Palmitoyl-protein thioesterase 1		0	0	0	0	0	0	0	0	0	0	0	0	0	0	0	0	5	12000000	0.232	4	0	0	0	0	1	124000	0.078	1	5	8310000	0.225	4	0	0	0	0	7	14000000	0.179	3	0	0	0	0	0	0
Other		NCF4 protein		0	0	0	0	0	0	0	0	0	0	0	0	0	0	0	0	0	0	0	0	0	0	0	0	0	0	0	0	0	0	0	0	0	0	0	0	22	295000000	0.333	10	9	214000000	0.256	7	0	0
Other		Putative uncharacterized protein DKFZp666O0110		0	0	0	0	0	0	0	0	0	0	0	0	0	0	0	0	4	4910000	0.072	4	0	0	0	0	3	11200000	0.039	3	1	6850000	0.017	1	6	4930000	0.05	4	0	0	0	0	0	0	0	0	0	0
Other		Alanyl-tRNA synthetase, cytoplasmic		0	0	0	0	0	0	0	0	0	0	0	0	0	0	0	0	2	1350000	0.015	2	0	0	0	0	3	3530000	0.035	2	5	6630000	0.035	2	0	0	0	0	7	4150000	0.078	6	8	23400000	0.079	5	0	0
Other		Isoform 2 of Neutral cholesterol ester hydrolase 1		0	0	0	0	0	0	0	0	0	0	0	0	0	0	0	0	6	10100000	0.194	5	6	28900000	0.127	4	18	68000000	0.23	6	24	182000000	0.307	10	0	0	0	0	9	32200000	0.153	6	10	15000000	0.125	5	0	0
Other		Reticulocalbin-1		0	0	0	0	0	0	0	0	0	0	0	0	0	0	0	0	3	12700000	0.075	2	1	894000	0.027	1	10	59700000	0.223	7	14	191000000	0.271	8	0	0	0	0	0	0	0	0	0	0	0	0	0	0
Other		Tubulin gamma-1 chain		0	0	0	0	0	0	0	0	0	0	0	0	0	0	0	0	8	6500000	0.219	5	0	0	0	0	11	9820000	0.305	6	11	26100000	0.356	8	0	0	0	0	4	5910000	0.133	4	2	4120000	0.046	2	0	0
Other		Mitochondrial ribonuclease P protein 1		0	0	0	0	0	0	0	0	0	0	0	0	0	0	0	0	0	0	0	0	5	12700000	0.084	3	9	22800000	0.168	7	14	85500000	0.347	11	2	308000	0.054	2	2	2260000	0.052	2	4	5380000	0.119	4	0	0
Other		Tripeptidyl-peptidase 2		0	0	0	0	0	0	0	0	0	0	0	0	0	0	0	0	2	1430000	0.021	2	0	0	0	0	3	1220000	0.036	3	3	8950000	0.032	3	0	0	0	0	12	34100000	0.089	10	6	17500000	0.061	6	0	0
Other		Grancalcin		0	0	0	0	0	0	0	0	0	0	0	0	0	0	0	0	3	16000000	0.082	2	2	8080000	0.105	2	4	17900000	0.133	3	1	1880000	0.032	1	3	632000	0.165	3	41	1210000000	0.502	10	12	105000000	0.262	7	0	0
Other		Splicing factor, arginine/serine-rich 5		0	0	0	0	0	0	0	0	0	0	0	0	0	0	0	0	0	0	0	0	0	0	0	0	5	16200000	0.033	4	1	6910000	0.033	1	9	11400000	0.033	6	4	9260000	0.033	3	3	19200000	0.033	2	1	773000
Other		Serine/threonine-protein kinase MRCK beta		0	0	0	0	0	0	0	0	0	0	0	0	0	0	0	0	3	5500000	0.032	3	2	3170000	0.032	2	3	3630000	0.022	3	1	394000	0.009	1	5	3170000	0.048	4	1	13600	0.005	1	2	212000	0.011	1	0	0
Other		Isoform 2 of Ubiquitin carboxyl-terminal hydrolase 10		0	0	0	0	0	0	0	0	0	0	0	0	0	0	0	0	1	1110000	0.011	1	1	76700	0.021	1	8	24900000	0.099	6	6	23200000	0.088	5	4	1970000	0.065	3	3	1300000	0.053	3	3	1480000	0.059	3	0	0
Other		Putative uncharacterized protein EIF2A		0	0	0	0	0	0	0	0	0	0	0	0	0	0	0	0	0	0	0	0	0	0	0	0	9	91600000	0.303	8	2	8480000	0.079	2	2	249000	0.06	2	5	11200000	0.1	3	4	3260000	0.096	3	0	0
Other		Transmembrane protein 214		0	0	0	0	0	0	0	0	0	0	0	0	0	0	0	0	4	8580000	0.074	4	3	2980000	0.047	3	8	26200000	0.132	7	15	110000000	0.185	9	0	0	0	0	2	8260000	0.031	2	4	9730000	0.06	3	0	0
Other		DIAPH2 protein		0	0	0	0	0	0	0	0	0	0	0	0	4	615000	0.023	3	8	13300000	0.099	8	2	2220000	0.02	2	3	5550000	0.034	3	2	4520000	0.021	2	4	3420000	0.026	3	4	12100000	0.045	4	4	13800000	0.033	3	0	0
Other		Signal transducer and activator of transcription 6		0	0	0	0	0	0	0	0	0	0	0	0	3	488000	0.064	2	5	18200000	0.075	4	2	3470000	0.024	2	8	23200000	0.088	5	8	27300000	0.082	5	7	2260000	0.069	5	3	11500000	0.043	3	2	3960000	0.028	2	0	0
Other		Protein bassoon		1	6370000	0.003	1	2	16500000	0.011	2	0	0	0	0	0	0	0	0	0	0	0	0	0	0	0	0	3	1260000	0.009	2	2	371000	0.007	2	0	0	0	0	3	3100000	0.013	3	4	5120000	0.024	4	1	13800
Other		Exocyst complex component 4		0	0	0	0	0	0	0	0	0	0	0	0	0	0	0	0	2	6990000	0.029	2	2	51500	0.037	2	7	10300000	0.083	5	9	21300000	0.097	7	0	0	0	0	3	883000	0.031	2	3	1250000	0.049	2	0	0
Other		Insulin-like growth factor 2 mRNA-binding protein 2		0	0	0	0	0	0	0	0	0	0	0	0	0	0	0	0	0	0	0	0	0	0	0	0	14	33400000	0.208	10	8	21200000	0.13	6	2	81200	0.043	2	11	14300000	0.108	10	7	13900000	0.06	7	3	695000
Other		Isoform 2 of Splicing factor, arginine/serine-rich 13A		0	0	0	0	0	0	0	0	0	0	0	0	0	0	0	0	2	12700000	0.107	2	3	30300000	0.164	3	3	11600000	0.149	3	1	6860000	0.061	1	3	989000	0.153	3	0	0	0	0	0	0	0	0	0	0
Other		Ubiquitin carboxyl-terminal hydrolase 24		0	0	0	0	0	0	0	0	0	0	0	0	0	0	0	0	1	542000	0.008	1	1	154000000	0.015	1	1	651000	0.006	1	3	4530000	0.023	3	5	1340000	0.029	4	7	2410000	0.025	5	0	0	0	0	0	0
Other		Eukaryotic translation initiation factor 3, subunit E interacting protein		0	0	0	0	0	0	0	0	0	0	0	0	2	292000	0.046	2	7	10800000	0.092	5	0	0	0	0	2	3000000	0.028	2	4	11400000	0.062	4	3	920000	0.064	3	12	33600000	0.179	9	5	5330000	0.095	4	0	0
Other		FAD synthase		0	0	0	0	0	0	0	0	0	0	0	0	0	0	0	0	4	4480000	0.073	3	0	0	0	0	3	2580000	0.061	2	5	10300000	0.086	3	0	0	0	0	8	15000000	0.187	7	6	6070000	0.161	5	0	0
Other		2',3'-cyclic-nucleotide 3'-phosphodiesterase		0	0	0	0	0	0	0	0	1	379000	0.03	1	0	0	0	0	5	42100000	0.083	3	3	12000000	0.097	3	6	27200000	0.087	3	7	39600000	0.135	5	0	0	0	0	4	17000000	0.085	3	4	13700000	0.087	4	0	0
Other		Isoform 3 of Alpha-adducin		0	0	0	0	0	0	0	0	3	2630000	0.069	3	5	1150000	0.08	4	3	6210000	0.058	3	5	14000000	0.089	4	5	10800000	0.093	4	9	40400000	0.128	6	4	5220000	0.046	2	9	16100000	0.092	4	6	9980000	0.079	3	0	0
Other		Nestin, isoform CRA_c		0	0	0	0	0	0	0	0	2	345000	0.017	2	2	125000	0.012	2	2	314000	0.007	1	4	107000000	0.018	3	9	28300000	0.051	7	13	58500000	0.086	11	2	343000	0.012	2	0	0	0	0	0	0	0	0	0	0
Other		Isoform 2 of ATP-binding cassette sub-family B member 7, mitochondrial		0	0	0	0	0	0	0	0	2	943000	0.047	2	0	0	0	0	6	13500000	0.106	6	6	11800000	0.075	5	8	16100000	0.12	6	12	43600000	0.156	8	0	0	0	0	7	12300000	0.108	7	6	6430000	0.078	5	0	0
Other		Phospholipid hydroperoxide glutathione peroxidase, mitochondrial		0	0	0	0	0	0	0	0	0	0	0	0	0	0	0	0	1	7390000	0.071	1	2	1810000	0.126	2	5	19200000	0.192	3	5	28500000	0.192	3	0	0	0	0	7	30700000	0.294	6	3	8230000	0.192	3	0	0
Other		Putative uncharacterized protein DKFZp686N0561		0	0	0	0	0	0	0	0	0	0	0	0	0	0	0	0	2	4740000	0.031	2	1	1360000	0.019	1	7	20700000	0.128	6	13	36900000	0.186	10	0	0	0	0	4	7070000	0.073	4	1	693000	0.019	1	0	0
Other		UDP-N-acetylglucosamine--peptide N-acetylglucosaminyltransferase 110 kDa subunit		0	0	0	0	0	0	0	0	0	0	0	0	0	0	0	0	4	4070000	0.047	3	2	744000	0.019	1	6	8920000	0.092	5	4	7240000	0.063	4	2	254000	0.031	2	10	14800000	0.099	7	3	1430000	0.035	2	0	0
Other		Eukaryotic translation initiation factor 3 subunit E		0	0	0	0	0	0	0	0	0	0	0	0	0	0	0	0	8	12900000	0.159	6	3	4080000	0.071	2	5	10200000	0.114	4	4	15000000	0.114	4	4	1650000	0.116	4	9	23400000	0.157	6	1	1090000	0.022	1	0	0
Other		Protein DEK		0	0	0	0	0	0	0	0	0	0	0	0	1	692000	0.034	1	5	32700000	0.056	2	7	42600000	0.117	3	2	3460000	0.042	2	3	8750000	0.064	2	2	6010000	0.069	2	6	20700000	0.154	5	7	15500000	0.162	5	0	0
Other		Dedicator of cytokinesis protein 5		0	0	0	0	0	0	0	0	0	0	0	0	0	0	0	0	8	19400000	0.004	6	7	10600000	0.028	6	2	22800000	0.016	2	3	1170000	0.014	3	0	0	0	0	15	27200000	0.074	14	8	8240000	0.032	8	0	0
Other		GPI ethanolamine phosphate transferase 3		0	0	0	0	0	0	0	0	0	0	0	0	0	0	0	0	7	8200000	0.076	6	3	6390000	0.033	3	5	11100000	0.059	4	9	27300000	0.083	7	0	0	0	0	0	0	0	0	0	0	0	0	0	0
Other		Putative uncharacterized protein CPSF6		0	0	0	0	0	0	0	0	0	0	0	0	2	308000	0.033	2	1	2340000	0.029	1	2	12700000	0.091	2	3	9960000	0.087	3	0	0	0	0	3	3090000	0.077	3	2	5010000	0.056	2	2	10200000	0.085	2	0	0
Other		5'-nucleotidase		0	0	0	0	0	0	0	0	2	4600000	0.041	2	0	0	0	0	2	1800000	0.064	2	3	757000	0.055	2	8	15300000	0.175	6	7	31300000	0.174	5	5	6710000	0.073	2	3	3020000	0.067	2	2	5540000	0.045	2	0	0
Other		Elongation factor Ts, mitochondrial		0	0	0	0	0	0	0	0	0	0	0	0	0	0	0	0	0	0	0	0	2	7050000	0.135	2	9	30200000	0.356	7	11	74600000	0.384	8	2	486000	0.08	2	8	16100000	0.187	5	4	6140000	0.187	4	0	0
Other		Transmembrane 9 superfamily member 4		0	0	0	0	0	0	0	0	0	0	0	0	0	0	0	0	6	33800000	0.124	5	2	7980000	0.059	2	16	125000000	0.186	9	19	186000000	0.2	11	0	0	0	0	7	16200000	0.095	4	5	9230000	0.11	4	0	0
Other		cDNA FLJ76662, highly similar to Homo sapiens type 1 tumor necrosis factor receptor shedding aminopeptidase regulator, mRNA		0	0	0	0	0	0	0	0	0	0	0	0	0	0	0	0	3	2290000	0.04	3	2	890000	0.026	2	2	436000	0.035	2	10	26400000	0.149	10	0	0	0	0	4	7600000	0.046	4	4	2600000	0.062	4	0	0
Other		Ribosomal protein S27a		6	35400000	0.288	5	2	594000	0.057	1	13	173000000	0.217	4	7	3710000	0.16	2	12	895000000	0.455	6	12	287000000	0.371	6	11	502000000	0.358	5	21	1320000000	0.391	6	8	146000000	0.217	3	6	86500000	0.147	3	9	31400000	0.326	5	6	37400000
Other		Dolichyl-phosphate mannosyltransferase polypeptide 1, catalytic subunit		0	0	0	0	0	0	0	0	0	0	0	0	0	0	0	0	7	44200000	0.254	6	8	19600000	0.222	6	16	133000000	0.428	9	19	302000000	0.428	9	0	0	0	0	0	0	0	0	0	0	0	0	0	0
Other		Integrator complex subunit 3		0	0	0	0	0	0	0	0	0	0	0	0	0	0	0	0	2	3680000	0.022	2	0	0	0	0	3	9450000	0.055	3	11	22900000	0.115	8	0	0	0	0	2	2920000	0.022	2	1	42200	0.028	1	0	0
Other		Putative uncharacterized protein ENSP00000407986		2	743000	0.015	2	3	522000	0.022	3	7	2070000	0.02	5	0	0	0	0	2	2760000	0.022	2	1	146000000	0.014	1	2	19600000	0.028	2	5	17600000	0.033	5	5	9860000	0.037	4	4	1090000	0.012	4	3	4510000	0.021	3	0	0
Other		Voltage-dependent P/Q-type calcium channel subunit alpha-1A		0	0	0	0	3	4070000	0.036	2	3	2970000	0.027	3	2	1680000	0.013	2	3	24200000	0.016	3	2	6300000	0.013	2	1	1870000	0.006	1	2	3880000	0.013	2	0	0	0	0	2	963000	0.023	2	4	10900000	0.029	4	3	2260000
Other		Isoform Foocen-M of Reticulon-4		0	0	0	0	0	0	0	0	3	856000	0.16	3	3	866000	0.075	2	13	59200000	0.241	6	9	31600000	0.209	4	15	122000000	0.238	6	21	248000000	0.238	6	5	1640000	0.075	2	14	32100000	0.166	4	7	9130000	0.075	3	3	2610000
Other		Putative uncharacterized protein CHCHD3		0	0	0	0	0	0	0	0	2	1550000	0.081	2	0	0	0	0	12	89600000	0.28	6	14	146000000	0.34	7	13	83500000	0.28	6	16	217000000	0.344	9	0	0	0	0	0	0	0	0	0	0	0	0	0	0
Other		cDNA FLJ32002 fis, clone NT2RP7009394, highly similar to Exocyst complex component 2		0	0	0	0	0	0	0	0	0	0	0	0	0	0	0	0	2	5270000	0.023	2	0	0	0	0	4	7030000	0.072	4	6	12600000	0.08	5	0	0	0	0	5	7610000	0.086	5	2	1340000	0.042	2	0	0
Other		Mitochondrial intermediate peptidase		0	0	0	0	0	0	0	0	0	0	0	0	0	0	0	0	2	542000	0.035	2	1	2770000	0.012	1	1	650000	0.021	1	9	24500000	0.147	8	0	0	0	0	8	24500000	0.113	8	3	11400000	0.042	3	0	0
Other		Ubiquitin-conjugating enzyme E2 N		0	0	0	0	0	0	0	0	4	5260000	0.368	4	2	989000	0.164	2	3	14800000	0.25	3	5	18300000	0.315	4	5	34900000	0.421	5	7	38700000	0.368	6	7	16900000	0.447	6	11	67000000	0.401	7	4	4020000	0.282	4	1	398000
Other		Cell surface A33 antigen		9	9010000	0.222	4	1	16500	0.072	1	7	6420000	0.128	4	0	0	0	0	8	45300000	0.247	5	13	85400000	0.322	7	41	1480000000	0.357	9	46	2070000000	0.357	9	0	0	0	0	2	1980000	0.072	1	4	1750000	0.072	1	0	0
Other		CNN2 protein		0	0	0	0	0	0	0	0	2	693000	0.1	2	0	0	0	0	23	184000000	0.175	12	6	17200000	0.133	4	15	45500000	0.157	8	14	60500000	0.133	6	20	31000000	0.166	9	28	80400000	0.36	14	19	32600000	0.233	10	0	0
Other		28S ribosomal protein S22, mitochondrial		0	0	0	0	0	0	0	0	0	0	0	0	0	0	0	0	2	6660000	0.094	2	3	3420000	0.069	2	11	51900000	0.275	9	15	137000000	0.358	12	0	0	0	0	0	0	0	0	0	0	0	0	0	0
Other		Anoctamin-10		0	0	0	0	0	0	0	0	0	0	0	0	0	0	0	0	3	4390000	0.046	3	0	0	0	0	5	17600000	0.077	4	9	27300000	0.128	7	0	0	0	0	2	8740000	0.036	2	3	2820000	0.043	3	0	0
Other		Putative uncharacterized protein NOP2		0	0	0	0	0	0	0	0	0	0	0	0	0	0	0	0	6	15400000	0.077	5	6	12200000	0.101	6	10	30600000	0.088	6	11	24100000	0.101	7	0	0	0	0	3	4750000	0.026	2	3	2060000	0.044	3	0	0
Other		Transmembrane 9 superfamily member 3		0	0	0	0	0	0	0	0	0	0	0	0	0	0	0	0	9	57400000	0.105	6	5	14800000	0.052	4	19	163000000	0.135	9	21	333000000	0.186	10	3	2750000	0.054	3	8	22600000	0.086	5	5	16000000	0.095	4	6	4800000
Other		Mitochondrial-processing peptidase subunit beta		0	0	0	0	0	0	0	0	0	0	0	0	0	0	0	0	1	3760000	0.022	1	4	5190000	0.094	4	4	9570000	0.061	3	8	41500000	0.157	7	0	0	0	0	4	5460000	0.104	4	7	6640000	0.141	7	0	0
Other		Eosinophil cationic protein		15	73100000	0.325	6	7	17300000	0.2	3	6	29300000	0.275	4	3	1970000	0.2	2	18	1110000000	0.393	7	16	258000000	0.368	5	7	89700000	0.343	4	8	108000000	0.35	5	9	154000000	0.218	3	29	722000000	0.462	7	31	705000000	0.412	7	0	0
Other		ATP-dependent RNA helicase DDX19B		0	0	0	0	0	0	0	0	0	0	0	0	3	2090000	0.081	3	2	2300000	0.035	2	2	2800000	0.062	2	11	19200000	0.169	8	7	16500000	0.104	6	5	5900000	0.116	4	6	32600000	0.108	6	2	17400000	0.043	2	0	0
Other		Metastasis-associated protein MTA2		0	0	0	0	0	0	0	0	0	0	0	0	0	0	0	0	5	5440000	0.046	4	9	15700000	0.112	8	5	5030000	0.046	5	13	42500000	0.077	11	0	0	0	0	7	17100000	0.097	6	4	9110000	0.058	3	0	0
Other		RUN and FYVE domain-containing protein 1		0	0	0	0	0	0	0	0	0	0	0	0	0	0	0	0	0	0	0	0	0	0	0	0	4	10100000	0.079	4	2	6110000	0.045	2	4	1200000	0.076	4	8	24100000	0.137	7	6	9210000	0.122	6	0	0
Other		Guanine nucleotide-binding protein-like 3		0	0	0	0	0	0	0	0	0	0	0	0	0	0	0	0	4	3970000	0.065	2	4	4860000	0.114	4	16	58400000	0.198	8	17	77700000	0.227	10	0	0	0	0	0	0	0	0	0	0	0	0	1	271000
Other		Putative uncharacterized protein AHSG	AHSG	0	0	0	0	0	0	0	0	2	162000	0.078	2	4	7570000	0.073	2	0	0	0	0	0	0	0	0	2	1920000	0.069	2	2	1080000	0.036	2	0	0	0	0	10	75400000	0.071	3	14	116000000	0.27	7	6	13900000
Other		Casein kinase I isoform alpha		0	0	0	0	0	0	0	0	0	0	0	0	0	0	0	0	9	246000000	0.201	6	2	7100000	0.035	1	10	87100000	0.178	6	14	64600000	0.234	8	3	752000	0.077	2	6	12000000	0.13	4	1	7970000	0.029	1	0	0
Other		Isoform 2 of Cytochrome P450 1A2		0	0	0	0	0	0	0	0	0	0	0	0	0	0	0	0	0	0	0	0	0	0	0	0	0	0	0	0	0	0	0	0	0	0	0	0	0	0	0	0	0	0	0	0	0	0
Other		Cytochrome P450 4A11		0	0	0	0	0	0	0	0	0	0	0	0	0	0	0	0	0	0	0	0	0	0	0	0	0	0	0	0	0	0	0	0	0	0	0	0	0	0	0	0	0	0	0	0	0	0
Other		Triple functional domain protein		0	0	0	0	0	0	0	0	0	0	0	0	0	0	0	0	5	30100000	0.008	3	0	0	0	0	10	51000000	0.03	9	7	18300000	0.026	7	0	0	0	0	0	0	0	0	0	0	0	0	0	0
Other		Dihydroorotate dehydrogenase, mitochondrial		0	0	0	0	0	0	0	0	0	0	0	0	0	0	0	0	0	0	0	0	0	0	0	0	5	7820000	0.184	5	17	101000000	0.437	11	0	0	0	0	0	0	0	0	0	0	0	0	0	0
Other		Condensin complex subunit 1		0	0	0	0	0	0	0	0	0	0	0	0	0	0	0	0	2	583000	0.017	2	2	333000	0.019	2	13	13500000	0.059	6	11	15100000	0.078	8	0	0	0	0	5	1460000	0.019	2	2	338000	0.019	2	0	0
Other		Polypeptide N-acetylgalactosaminyltransferase 3		0	0	0	0	0	0	0	0	2	506000	0.042	2	0	0	0	0	11	12500000	0.058	7	10	15200000	0.063	7	10	21800000	0.135	9	16	198000000	0.268	11	0	0	0	0	9	14900000	0.102	6	10	24700000	0.104	8	0	0
Other		Serine/threonine-protein kinase 10		0	0	0	0	0	0	0	0	0	0	0	0	0	0	0	0	0	0	0	0	0	0	0	0	2	349000	0.011	1	3	426000	0.038	3	0	0	0	0	19	35400000	0.115	12	9	11000000	0.047	6	0	0
Other		TUBGCP2 protein		0	0	0	0	0	0	0	0	0	0	0	0	0	0	0	0	4	3410000	0.054	4	2	912000	0.011	1	5	3550000	0.051	4	5	9240000	0.051	4	0	0	0	0	5	3820000	0.067	5	1	171000	0.011	1	0	0
Other		Caveolin-1		13	37000000	0.337	6	0	0	0	0	24	170000000	0.516	9	2	735000	0.134	2	8	146000000	0.23	4	3	23000000	0.196	3	6	21600000	0.337	5	1	184000	0.044	1	5	7750000	0.179	3	0	0	0	0	0	0	0	0	0	0
Other		Prenylcysteine oxidase 1		0	0	0	0	0	0	0	0	4	1630000	0.057	2	0	0	0	0	8	17000000	0.122	5	8	21500000	0.152	6	5	11000000	0.095	4	12	50500000	0.178	8	0	0	0	0	11	20200000	0.16	7	2	2460000	0.017	1	0	0
Other		RING finger protein 31		0	0	0	0	0	0	0	0	0	0	0	0	0	0	0	0	0	0	0	0	0	0	0	0	5	8050000	0.075	5	7	19300000	0.103	6	0	0	0	0	5	2220000	0.086	5	2	297000	0.034	2	0	0
Other		Transformer-2 protein homolog beta		0	0	0	0	0	0	0	0	0	0	0	0	0	0	0	0	2	5270000	0.031	1	5	15000000	0.201	4	4	17400000	0.128	3	3	28700000	0.086	2	0	0	0	0	0	0	0	0	0	0	0	0	4	1700000
Other		Ras-related protein Rap-1b		6	1930000	0.326	5	1	9400	0.081	1	5	8830000	0.26	4	4	1010000	0.141	2	17	213000000	0.396	8	14	120000000	0.396	7	17	184000000	0.396	7	19	387000000	0.396	7	2	426000	0.119	2	22	248000000	0.483	9	27	205000000	0.407	9	0	0
Other		Serine/threonine-protein kinase 4		0	0	0	0	0	0	0	0	0	0	0	0	0	0	0	0	0	0	0	0	0	0	0	0	1	1710000	0.032	1	0	0	0	0	0	0	0	0	19	121000000	0.238	10	14	91100000	0.242	10	0	0
Other		FAS-associated factor 2		0	0	0	0	0	0	0	0	0	0	0	0	2	375000	0.094	2	6	25100000	0.173	5	2	6700000	0.053	2	8	56600000	0.2	6	16	155000000	0.294	8	0	0	0	0	4	23600000	0.094	3	2	2360000	0.074	2	1	61500
Other		Isoform 2 of Caseinolytic peptidase B protein homolog		0	0	0	0	0	0	0	0	0	0	0	0	0	0	0	0	8	13800000	0.137	7	3	2760000	0.057	3	9	17600000	0.137	6	12	54500000	0.212	10	0	0	0	0	0	0	0	0	0	0	0	0	0	0
Other		Gamma-glutamyltransferase 5		0	0	0	0	0	0	0	0	0	0	0	0	0	0	0	0	7	14200000	0.197	5	0	0	0	0	12	20700000	0.286	9	6	9220000	0.172	4	0	0	0	0	0	0	0	0	0	0	0	0	0	0
Other		cDNA FLJ56946, highly similar to Cysteine-rich protein 2		3	1660000	0.134	3	0	0	0	0	0	0	0	0	0	0	0	0	8	63200000	0.276	6	1	1650000	0.063	1	3	10100000	0.113	2	1	3730000	0.063	1	0	0	0	0	2	7170000	0.099	2	0	0	0	0	0	0
Other		cDNA FLJ56329, highly similar to Myosin light polypeptide 6		4	3120000	0.126	3	1	57900000	0.109	1	14	60300000	0.289	6	11	6120000	0.239	5	36	3810000000	0.289	7	20	328000000	0.289	6	66	2330000000	0.289	7	63	2590000000	0.289	7	13	17900000	0.289	6	22	274000000	0.239	6	23	127000000	0.323	6	20	36400000
Other		Putative uncharacterized protein DKFZp686H1812		0	0	0	0	3	1260000	0.069	3	0	0	0	0	8	3880000	0.189	6	4	19400000	0.124	4	1	1280000	0.027	1	0	0	0	0	0	0	0	0	0	0	0	0	0	0	0	0	0	0	0	0	0	0
Other		Isoform Mitochondrial of Lysyl-tRNA synthetase		0	0	0	0	0	0	0	0	0	0	0	0	3	402000	0.062	3	7	21400000	0.091	5	1	1370000	0.014	1	5	21400000	0.08	4	6	9700000	0.115	6	0	0	0	0	7	82400000	0.112	6	4	15200000	0.062	3	1	910000
Other		Estradiol 17-beta-dehydrogenase 8		0	0	0	0	0	0	0	0	0	0	0	0	0	0	0	0	4	7820000	0.168	3	4	6210000	0.176	3	3	5550000	0.111	2	6	33100000	0.214	4	11	3750000	0.237	4	6	13800000	0.275	5	1	2230000	0.057	1	0	0
Other		FAST kinase domain-containing protein 5		0	0	0	0	0	0	0	0	0	0	0	0	0	0	0	0	3	2850000	0.073	3	2	291000	0.06	2	6	16400000	0.151	6	8	15800000	0.151	8	0	0	0	0	5	4570000	0.074	3	1	1030000	0.019	1	0	0
Other		Protein Niban		0	0	0	0	0	0	0	0	0	0	0	0	4	829000	0.031	2	0	0	0	0	0	0	0	0	0	0	0	0	0	0	0	0	0	0	0	0	15	57500000	0.122	9	12	19000000	0.099	9	0	0
Other		Carboxypeptidase B2		0	0	0	0	0	0	0	0	0	0	0	0	2	332000	0.035	2	3	5670000	0.07	3	4	8990000	0.07	3	2	1870000	0.054	2	0	0	0	0	0	0	0	0	12	155000000	0.193	8	9	103000000	0.198	8	1	359000
Other		Fibronectin type-III domain-containing protein 3A	FNDC3A	0	0	0	0	0	0	0	0	0	0	0	0	0	0	0	0	13	31400000	0.093	7	4	6530000	0.03	2	4	8410000	0.037	2	8	20700000	0.118	6	0	0	0	0	3	49300000	0.037	3	3	2380000	0.046	3	0	0
Other		Dehydrogenase/reductase SDR family member 7B		0	0	0	0	0	0	0	0	0	0	0	0	0	0	0	0	6	25000000	0.169	4	4	11000000	0.095	3	9	26100000	0.169	4	10	36900000	0.252	6	0	0	0	0	8	12700000	0.187	6	1	246000	0.049	1	0	0
Other		Syntenin-1		0	0	0	0	0	0	0	0	0	0	0	0	0	0	0	0	4	10200000	0.097	3	8	7720000	0.385	5	16	40300000	0.456	8	9	37300000	0.288	5	0	0	0	0	31	72700000	0.352	8	19	21300000	0.442	7	0	0
Other		cDNA FLJ51909, highly similar to Serine-threonine kinase receptor-associatedprotein		0	0	0	0	0	0	0	0	0	0	0	0	0	0	0	0	1	102000	0.038	1	1	2110000	0.038	1	3	6430000	0.112	3	6	13100000	0.129	4	9	8070000	0.14	4	14	118000000	0.283	8	10	84300000	0.253	7	0	0
Other		40S ribosomal protein S18		0	0	0	0	0	0	0	0	4	2690000	0.131	2	0	0	0	0	9	107000000	0.427	7	7	40200000	0.315	5	14	93700000	0.519	9	14	109000000	0.394	7	3	418000	0.138	2	9	20900000	0.381	6	3	7440000	0.157	2	4	1190000
Other		Putative uncharacterized protein PSME2		0	0	0	0	0	0	0	0	0	0	0	0	0	0	0	0	0	0	0	0	0	0	0	0	2	2790000	0.059	1	5	9860000	0.153	3	0	0	0	0	6	6490000	0.078	3	5	4420000	0.173	3	0	0
Other		cDNA FLJ51004, highly similar to WD repeat protein 46		0	0	0	0	0	0	0	0	0	0	0	0	0	0	0	0	4	3590000	0.103	4	6	1610000	0.095	3	7	11500000	0.152	6	10	55700000	0.14	6	0	0	0	0	1	172000	0.024	1	1	10200	0.021	1	0	0
Other		Cleavage and polyadenylation specificity factor subunit 5		0	0	0	0	0	0	0	0	2	655000	0.105	2	0	0	0	0	6	11600000	0.365	5	1	281000	0.066	1	9	26500000	0.392	6	4	26400000	0.286	4	4	233000	0.101	2	0	0	0	0	0	0	0	0	0	0
Other		Putative adenosylhomocysteinase 2		0	0	0	0	0	0	0	0	0	0	0	0	0	0	0	0	3	10300000	0.071	2	0	0	0	0	11	22700000	0.141	6	9	32600000	0.086	4	6	2920000	0.1	4	11	33500000	0.128	9	9	16200000	0.139	7	3	618000
Other		Eukaryotic peptide chain release factor subunit 1		0	0	0	0	0	0	0	0	3	1090000	0.052	2	6	1180000	0.064	2	5	11400000	0.114	4	4	19400000	0.118	4	5	13800000	0.114	4	5	17300000	0.102	4	12	5060000	0.118	4	16	66200000	0.208	8	10	38900000	0.256	9	0	0
Other		Haloacid dehalogenase-like hydrolase domain-containing protein 3		0	0	0	0	0	0	0	0	0	0	0	0	0	0	0	0	7	7990000	0.31	5	2	3600000	0.131	2	3	7180000	0.127	2	13	49700000	0.442	8	0	0	0	0	2	302000	0.047	1	1	1120000	0.095	1	0	0
Other		Protein piccolo		0	0	0	0	0	0	0	0	0	0	0	0	0	0	0	0	2	873000	0.009	2	2	5400000	0.003	2	0	0	0	0	0	0	0	0	4	48300000	0.01	4	3	908000	0.011	3	3	49500000	0.011	3	2	630000
Other		Nucleoporin NDC1		0	0	0	0	0	0	0	0	0	0	0	0	0	0	0	0	4	3700000	0.072	3	4	4230000	0.074	3	15	76300000	0.194	8	16	87900000	0.129	6	0	0	0	0	1	1730000	0.029	1	0	0	0	0	0	0
Other		cDNA FLJ60960, highly similar to Phosphatidylinositol 4-kinase alpha (EC 2.7.1.67)		0	0	0	0	0	0	0	0	0	0	0	0	3	186000	0.018	3	5	4500000	0.031	4	2	297000	0.009	1	7	7050000	0.052	6	5	6290000	0.03	4	3	4310000	0.019	3	0	0	0	0	0	0	0	0	0	0
Other		Sulfotransferase family cytosolic 1B member 1		0	0	0	0	0	0	0	0	4	1690000	0.094	2	0	0	0	0	3	4320000	0.135	3	9	47600000	0.287	6	0	0	0	0	0	0	0	0	0	0	0	0	13	86000000	0.415	10	7	36100000	0.216	5	0	0
Other		Histone H1.2		7	23100000	0.164	5	1	1600000	0.056	1	12	12500000	0.154	4	0	0	0	0	12	1640000000	0.239	5	23	2100000000	0.187	7	9	786000000	0.169	4	18	2790000000	0.206	5	2	2290000	0.093	2	4	27600000	0.15	3	2	4500000	0.107	2	18	4400000
Other		Isoform 4 of Rho GTPase-activating protein 25		2	50800000	0.027	2	1	636000	0.041	1	0	0	0	0	0	0	0	0	0	0	0	0	0	0	0	0	0	0	0	0	0	0	0	0	0	0	0	0	23	45100000	0.205	9	12	17300000	0.122	6	0	0
Other		Probable leucyl-tRNA synthetase, mitochondrial		0	0	0	0	0	0	0	0	0	0	0	0	0	0	0	0	2	1240000	0.023	2	1	75400	0.014	1	11	20000000	0.139	8	16	62200000	0.166	10	0	0	0	0	0	0	0	0	0	0	0	0	0	0
Other		Cytochrome b-c1 complex subunit Rieske, mitochondrial		0	0	0	0	0	0	0	0	9	13500000	0.2	3	0	0	0	0	16	108000000	0.43	7	28	140000000	0.437	7	29	374000000	0.459	8	29	509000000	0.379	7	5	7830000	0.218	3	10	6490000	0.171	2	4	1630000	0.076	1	3	1530000
Other		E3 ubiquitin-protein ligase Itchy homolog		0	0	0	0	0	0	0	0	0	0	0	0	0	0	0	0	7	9550000	0.069	6	3	587000	0.04	3	11	13500000	0.078	7	6	16800000	0.055	5	4	670000	0.038	3	2	951000	0.031	2	0	0	0	0	0	0
Other		Serine/threonine-protein kinase Nek9		0	0	0	0	0	0	0	0	0	0	0	0	0	0	0	0	2	596000	0.015	1	1	292000	0.013	1	2	821000	0.044	2	3	1960000	0.032	2	0	0	0	0	9	14100000	0.123	8	3	5860000	0.036	3	0	0
Other		Sorting nexin-2		0	0	0	0	0	0	0	0	1	272000	0.026	1	0	0	0	0	7	12600000	0.109	6	5	6410000	0.094	4	5	8050000	0.086	4	3	11100000	0.069	3	3	3740000	0.067	3	11	52700000	0.14	9	9	20600000	0.138	8	0	0
Other		Phosphoglycerate mutase		0	0	0	0	0	0	0	0	0	0	0	0	0	0	0	0	3	9950000	0.244	3	1	305000	0.055	1	4	20000000	0.137	3	7	30500000	0.283	5	0	0	0	0	13	77900000	0.401	8	8	38000000	0.314	6	1	39400
Other		Symplekin		0	0	0	0	0	0	0	0	0	0	0	0	2	43000	0.038	2	0	0	0	0	0	0	0	0	5	9400000	0.057	4	9	10000000	0.094	5	0	0	0	0	2	5550000	0.019	2	3	776000	0.015	1	1	1290000
Other		Alpha-1,3-mannosyltransferase ALG2		0	0	0	0	0	0	0	0	0	0	0	0	0	0	0	0	3	6330000	0.074	2	2	340000	0.072	2	9	42100000	0.177	5	13	89700000	0.314	9	0	0	0	0	2	863000	0.067	2	0	0	0	0	0	0
Other		cDNA FLJ56250		0	0	0	0	0	0	0	0	3	9230000	0.088	2	0	0	0	0	13	49700000	0.249	9	2	23800000	0.036	1	6	87500000	0.149	5	4	14800000	0.088	4	0	0	0	0	0	0	0	0	0	0	0	0	0	0
Other		Bactericidal permeability-increasing protein		0	0	0	0	0	0	0	0	0	0	0	0	0	0	0	0	3	1430000	0.092	2	2	321000	0.065	2	6	12600000	0.164	5	2	3050000	0.061	2	0	0	0	0	30	130000000	0.221	9	14	46300000	0.17	6	0	0
Other		Phytanoyl-CoA dioxygenase, peroxisomal		0	0	0	0	0	0	0	0	0	0	0	0	0	0	0	0	0	0	0	0	0	0	0	0	0	0	0	0	0	0	0	0	0	0	0	0	0	0	0	0	0	0	0	0	0	0
Other		Isoform AKAP350 of A-kinase anchor protein 9		0	0	0	0	0	0	0	0	0	0	0	0	0	0	0	0	5	6500000	0.008	5	3	5620000	0.028	3	4	1560000	0.016	4	6	11200000	0.015	6	2	876000	0.01	2	13	25000000	0.008	10	5	11500000	0.021	2	0	0
Other		Probable ATP-dependent RNA helicase DDX56		0	0	0	0	0	0	0	0	0	0	0	0	0	0	0	0	5	7880000	0.107	4	1	136000	0.02	1	8	9610000	0.124	5	12	41600000	0.23	9	0	0	0	0	2	1750000	0.04	2	1	115000	0.02	1	0	0
Other		Probable asparaginyl-tRNA synthetase, mitochondrial		0	0	0	0	0	0	0	0	0	0	0	0	0	0	0	0	7	15000000	0.104	5	2	1070000	0.037	2	8	22600000	0.144	6	14	79200000	0.241	11	0	0	0	0	4	9970000	0.044	2	1	295000	0.018	1	0	0
Other		Glutaminase kidney isoform, mitochondrial		0	0	0	0	0	0	0	0	0	0	0	0	0	0	0	0	11	35600000	0.083	4	0	0	0	0	11	7110000	0.065	4	19	32600000	0.113	5	3	687000	0.044	3	17	9170000	0.109	5	4	3620000	0.058	4	0	0
Other		Fumarate hydratase, mitochondrial		0	0	0	0	0	0	0	0	0	0	0	0	0	0	0	0	3	9870000	0.064	2	5	10700000	0.207	5	1	1780000	0.029	1	14	47000000	0.331	9	0	0	0	0	5	6010000	0.1	4	0	0	0	0	0	0
Other		Corticosteroid 11-beta-dehydrogenase isozyme 2		2	2910000	0.056	2	1	180000	0.024	1	2	1010000	0.059	2	0	0	0	0	3	6690000	0.041	1	1	893000	0.024	1	5	19800000	0.138	3	11	66600000	0.301	8	0	0	0	0	0	0	0	0	0	0	0	0	0	0
Other		cDNA FLJ60607, highly similar to Acyl-protein thioesterase 1 (EC 3.1.2.-)		0	0	0	0	0	0	0	0	0	0	0	0	0	0	0	0	4	19200000	0.212	4	6	18500000	0.254	4	4	2990000	0.212	3	5	7580000	0.254	4	0	0	0	0	13	74000000	0.429	8	10	18400000	0.239	5	0	0
Other		Sterol 26-hydroxylase, mitochondrial		0	0	0	0	0	0	0	0	0	0	0	0	0	0	0	0	0	0	0	0	0	0	0	0	0	0	0	0	0	0	0	0	0	0	0	0	2	3180000	0.035	2	0	0	0	0	0	0
Other		Barrier-to-autointegration factor		3	757000	0.292	2	0	0	0	0	8	18500000	0.292	2	0	0	0	0	28	733000000	0.584	7	19	186000000	0.629	7	18	228000000	0.584	7	30	1300000000	0.505	6	4	18900000	0.157	1	0	0	0	0	0	0	0	0	2	106000
Other		UDP-glucuronosyltransferase 1-4		0	0	0	0	0	0	0	0	3	1500000	0.097	3	0	0	0	0	3	11200000	0.058	3	7	9740000	0.091	5	0	0	0	0	2	4060000	0.058	2	0	0	0	0	1	529000	0.031	1	3	1780000	0.031	3	0	0
Other		Lysosome-associated membrane glycoprotein 1		0	0	0	0	0	0	0	0	0	0	0	0	0	0	0	0	10	79600000	0.134	6	9	25900000	0.129	6	11	122000000	0.134	6	19	344000000	0.179	8	0	0	0	0	3	11900000	0.064	3	1	314000	0.021	1	0	0
Other		Acidic leucine-rich nuclear phosphoprotein 32 family member A		5	3880000	0.112	5	1	328000	0.051	1	0	0	0	0	0	0	0	0	4	115000000	0.261	4	1	1800000	0.036	1	3	5060000	0.104	3	5	55000000	0.096	4	6	18700000	0.12	6	1	2050000	0.051	1	3	9180000	0.088	2	11	54900000
Other		26S protease regulatory subunit 6A		0	0	0	0	0	0	0	0	0	0	0	0	0	0	0	0	0	0	0	0	0	0	0	0	5	33700000	0.157	5	3	6650000	0.091	3	0	0	0	0	20	53600000	0.191	7	12	33700000	0.198	7	1	20100
Other		Lanosterol synthase		0	0	0	0	0	0	0	0	0	0	0	0	0	0	0	0	3	7600000	0.039	2	4	4190000	0.061	4	7	10500000	0.083	5	9	49900000	0.137	8	0	0	0	0	3	11000000	0.05	3	3	1250000	0.027	2	0	0
Other		Proteasome (Prosome, macropain) 26S subunit, non-ATPase, 6, isoform CRA_b		0	0	0	0	0	0	0	0	0	0	0	0	0	0	0	0	2	3040000	0.054	2	2	596000	0.065	2	8	26300000	0.158	6	7	21600000	0.135	5	2	461000	0.058	2	6	18000000	0.126	5	7	7010000	0.113	5	0	0
Other		Cytochrome c oxidase subunit 4 isoform 1, mitochondrial		7	20900000	0.218	4	0	0	0	0	5	4790000	0.189	3	0	0	0	0	9	85100000	0.254	5	13	160000000	0.301	7	11	250000000	0.42	7	14	362000000	0.349	7	0	0	0	0	7	12700000	0.26	5	1	725000	0.065	1	0	0
Other		HEAT repeat-containing protein 5B		0	0	0	0	0	0	0	0	0	0	0	0	0	0	0	0	5	296000	0.016	2	0	0	0	0	3	645000	0.027	3	6	10400000	0.038	4	0	0	0	0	5	3980000	0.025	4	1	396000	0.016	1	0	0
Other		Cullin-3		0	0	0	0	0	0	0	0	0	0	0	0	0	0	0	0	1	510000	0.016	1	2	649000	0.033	2	2	296000	0.032	2	2	136000	0.02	2	3	597000	0.032	2	5	10900000	0.088	5	2	3590000	0.019	1	0	0
Other		Serine/threonine-protein kinase Nek7		0	0	0	0	0	0	0	0	0	0	0	0	0	0	0	0	0	0	0	0	0	0	0	0	0	0	0	0	0	0	0	0	0	0	0	0	14	36400000	0.35	10	10	11600000	0.254	5	0	0
Other		Nucleosome-remodeling factor subunit BPTF		0	0	0	0	0	0	0	0	0	0	0	0	0	0	0	0	2	401000	0.006	2	3	6910000	0.016	3	5	3550000	0.022	4	10	15400000	0.035	6	3	1350000	0.018	3	0	0	0	0	0	0	0	0	0	0
Other		17-beta-hydroxysteroid dehydrogenase 13		0	0	0	0	0	0	0	0	0	0	0	0	0	0	0	0	0	0	0	0	0	0	0	0	0	0	0	0	0	0	0	0	0	0	0	0	0	0	0	0	0	0	0	0	0	0
Other		Phospholipase A-2-activating protein		0	0	0	0	0	0	0	0	0	0	0	0	0	0	0	0	1	1660000	0.02	1	1	566000	0.018	1	1	1590000	0.02	1	2	5210000	0.049	2	0	0	0	0	10	31900000	0.13	8	8	14300000	0.128	7	0	0
Other		ATP-dependent RNA helicase SUPV3L1, mitochondrial		0	0	0	0	0	0	0	0	0	0	0	0	0	0	0	0	0	0	0	0	0	0	0	0	5	13300000	0.1	4	12	58500000	0.189	10	0	0	0	0	2	773000	0.033	2	2	1120000	0.029	2	0	0
Other		cDNA FLJ40927 fis, clone UTERU2006593, highly similar to Rhophilin-2		0	0	0	0	0	0	0	0	0	0	0	0	0	0	0	0	1	427000	0.024	1	3	138000	0.075	3	1	1540000	0.024	1	1	3090000	0.024	1	3	395000	0.039	2	11	18700000	0.196	10	5	22700000	0.107	5	0	0
Other		ATP-dependent RNA helicase DDX54		0	0	0	0	0	0	0	0	0	0	0	0	0	0	0	0	3	7800000	0.043	3	1	1140000	0.023	1	5	13500000	0.068	5	10	27000000	0.134	9	0	0	0	0	0	0	0	0	0	0	0	0	0	0
Other		Glucosidase 2 subunit beta		0	0	0	0	0	0	0	0	0	0	0	0	0	0	0	0	4	10800000	0.093	4	6	39300000	0.132	5	3	8510000	0.05	2	15	150000000	0.211	9	0	0	0	0	0	0	0	0	0	0	0	0	2	1560000
Other		Complement component (3b/4b) receptor 1 (Knops blood group)	CR1	0	0	0	0	0	0	0	0	0	0	0	0	0	0	0	0	3	3370000	0.014	3	2	713000	0.009	2	9	19200000	0.052	8	1	855000	0.005	1	0	0	0	0	7	22100000	0.031	6	5	14400000	0.027	5	0	0
Other		ADP-ribosylation factor 6		0	0	0	0	0	0	0	0	9	9490000	0.331	4	7	4250000	0.268	3	3	10800000	0.245	3	5	35000000	0.245	3	19	157000000	0.6	6	15	88200000	0.634	7	10	15800000	0.302	4	13	154000000	0.365	5	8	47500000	0.217	3	0	0
Other		Desmocollin-2		0	0	0	0	0	0	0	0	0	0	0	0	0	0	0	0	6	40500000	0.068	4	8	21800000	0.1	6	1	4780000	0.014	1	3	17200000	0.026	2	3	1300000	0.066	2	0	0	0	0	0	0	0	0	0	0
Other		Methionine aminopeptidase 2		0	0	0	0	0	0	0	0	0	0	0	0	0	0	0	0	1	1150000	0.035	1	1	351000	0.02	1	0	0	0	0	2	1910000	0.043	2	0	0	0	0	4	7640000	0.064	3	4	6590000	0.058	2	0	0
Other		Serine/threonine-protein phosphatase 2A catalytic subunit beta isoform		0	0	0	0	0	0	0	0	0	0	0	0	0	0	0	0	1	1220000	0.045	1	1	3060000	0.035	1	6	19600000	0.129	3	6	26000000	0.129	3	0	0	0	0	15	66600000	0.12	11	16	40100000	0.029	10	0	0
Other		39S ribosomal protein L3, mitochondrial		0	0	0	0	0	0	0	0	0	0	0	0	0	0	0	0	3	15400000	0.088	3	3	6790000	0.101	3	5	37300000	0.226	5	8	86300000	0.194	6	0	0	0	0	0	0	0	0	0	0	0	0	0	0
Other		Putative uncharacterized protein		8	20500000	0.209	4	5	5740000	0.209	4	14	87900000	0.294	5	10	46100000	0.209	5	17	299000000	0.294	4	19	293000000	0.294	5	12	61100000	0.294	4	12	67600000	0.294	4	19	266000000	0.243	8	47	4000000000	0.431	14	45	3710000000	0.47	13	0	0
Other		Epidermal growth factor receptor kinase substrate 8		0	0	0	0	0	0	0	0	0	0	0	0	0	0	0	0	0	0	0	0	0	0	0	0	7	19300000	0.077	5	14	56500000	0.184	10	0	0	0	0	1	421000	0.018	1	1	1560000	0.045	1	0	0
Other		Interferon-induced GTP-binding protein Mx1		0	0	0	0	0	0	0	0	0	0	0	0	0	0	0	0	5	7000000	0.079	5	2	2410000	0.076	2	0	0	0	0	0	0	0	0	0	0	0	0	10	15900000	0.067	7	9	8790000	0.055	7	0	0
Other		Selenocysteine-specific elongation factor		0	0	0	0	0	0	0	0	0	0	0	0	0	0	0	0	0	0	0	0	0	0	0	0	6	29900000	0.112	4	4	18800000	0.078	3	2	260000	0.045	2	6	13500000	0.139	6	0	0	0	0	0	0
Other		UPF0670 protein C8orf55		0	0	0	0	0	0	0	0	0	0	0	0	0	0	0	0	3	8890000	0.163	3	2	13300000	0.076	1	16	108000000	0.451	9	20	200000000	0.49	10	0	0	0	0	2	1460000	0.076	2	1	14900000	0.038	1	0	0
Other		Paired amphipathic helix protein Sin3a		0	0	0	0	0	0	0	0	0	0	0	0	0	0	0	0	5	5660000	0.034	3	0	0	0	0	3	2460000	0.029	3	17	39400000	0.087	9	0	0	0	0	0	0	0	0	0	0	0	0	0	0
Other		Ribosomal protein S2		3	485000	0.058	1	0	0	0	0	2	704000	0.058	2	2	263000	0.044	2	12	228000000	0.242	7	11	141000000	0.269	7	16	242000000	0.187	5	17	231000000	0.293	8	0	0	0	0	12	228000000	0.215	7	13	141000000	0.262	6	6	5400000
Other		Acyl-Coenzyme A dehydrogenase, C-4 to C-12 straight chain		0	0	0	0	0	0	0	0	0	0	0	0	0	0	0	0	1	836000	0.019	1	1	1660000	0.022	1	1	360000	0.019	1	4	14700000	0.081	3	0	0	0	0	5	36300000	0.094	4	3	3220000	0.088	3	0	0
Other		GEM-interacting protein		0	0	0	0	0	0	0	0	0	0	0	0	0	0	0	0	2	6700000	0.035	2	0	0	0	0	1	437000	0.013	1	2	1690000	0.051	2	0	0	0	0	12	33400000	0.125	9	5	5360000	0.055	4	0	0
Other		Uncharacterized protein C3orf63		0	0	0	0	0	0	0	0	0	0	0	0	0	0	0	0	2	669000	0.014	2	1	359000	0.005	1	2	337000	0.022	2	11	20800000	0.085	10	0	0	0	0	0	0	0	0	0	0	0	0	0	0
Other		N-acylethanolamine-hydrolyzing acid amidase		0	0	0	0	0	0	0	0	0	0	0	0	0	0	0	0	0	0	0	0	0	0	0	0	1	161000	0.047	1	2	475000	0.128	2	0	0	0	0	0	0	0	0	0	0	0	0	0	0
Other		Minor histocompatibility protein HA-1		0	0	0	0	0	0	0	0	0	0	0	0	0	0	0	0	0	0	0	0	0	0	0	0	0	0	0	0	0	0	0	0	0	0	0	0	18	65000000	0.111	11	6	8250000	0.061	4	0	0
Other		Replication factor C subunit 5		0	0	0	0	0	0	0	0	0	0	0	0	0	0	0	0	0	0	0	0	0	0	0	0	9	37700000	0.232	5	11	67800000	0.264	7	2	1710000	0.017	1	2	2780000	0.076	2	2	440000	0.082	2	0	0
Other		Nucleolar complex protein 2 homolog		0	0	0	0	0	0	0	0	0	0	0	0	0	0	0	0	8	16800000	0.08	4	0	0	0	0	14	42600000	0.121	7	18	84200000	0.154	9	0	0	0	0	7	1560000	0.052	2	0	0	0	0	0	0
Other		D-glucuronyl C5-epimerase		0	0	0	0	0	0	0	0	0	0	0	0	0	0	0	0	0	0	0	0	0	0	0	0	10	19500000	0.194	7	11	43300000	0.15	7	0	0	0	0	0	0	0	0	0	0	0	0	0	0
Other		Putative uncharacterized protein SRRM1		0	0	0	0	0	0	0	0	0	0	0	0	0	0	0	0	2	1630000	0.034	2	2	1290000	0.031	2	2	11300000	0.027	2	3	8160000	0.04	3	3	8100000	0.061	3	0	0	0	0	0	0	0	0	0	0
Other		tRNA pseudouridine synthase A		0	0	0	0	0	0	0	0	0	0	0	0	0	0	0	0	3	3950000	0.081	2	1	496000	0.032	1	3	6770000	0.058	2	9	27200000	0.217	7	0	0	0	0	3	3780000	0.053	2	5	6070000	0.112	4	0	0
Other		Isoform 2 of Inorganic pyrophosphatase 2, mitochondrial		0	0	0	0	0	0	0	0	0	0	0	0	0	0	0	0	3	14100000	0.08	3	7	18500000	0.163	5	6	13400000	0.169	6	14	139000000	0.255	8	0	0	0	0	12	80800000	0.14	9	10	25300000	0.128	8	0	0
Other		ATP-binding cassette sub-family B member 10, mitochondrial		0	0	0	0	0	0	0	0	0	0	0	0	0	0	0	0	8	17400000	0.086	6	6	5310000	0.09	6	3	545000	0.074	3	5	9400000	0.086	4	0	0	0	0	3	1030000	0.025	2	1	5950000	0.012	1	0	0
Other		Phosphatidylethanolamine-binding protein 1		0	0	0	0	0	0	0	0	0	0	0	0	0	0	0	0	0	0	0	0	0	0	0	0	0	0	0	0	2	5180000	0.181	2	0	0	0	0	1	5180000	0.074	1	1	260000	0.106	1	0	0
Other		Isoform 2 of Coiled-coil domain-containing protein 80		0	0	0	0	0	0	0	0	0	0	0	0	0	0	0	0	2	2040000	0.021	2	1	3190000	0.013	1	0	0	0	0	0	0	0	0	0	0	0	0	11	41300000	0.095	8	3	9480000	0.044	3	0	0
Other		Isoform 6 of Microtubule-associated protein 4		0	0	0	0	0	0	0	0	0	0	0	0	0	0	0	0	4	877000	0.074	4	2	38000000	0.028	2	1	330000	0.01	1	1	1410000	0.014	1	4	3430000	0.055	4	2	19800000	0.022	2	2	9680000	0.034	2	0	0
Other		Peroxisomal trans-2-enoyl-CoA reductase		0	0	0	0	0	0	0	0	0	0	0	0	0	0	0	0	2	2660000	0.079	1	5	9680000	0.227	4	6	13100000	0.165	3	7	34000000	0.293	5	0	0	0	0	8	6010000	0.343	6	2	2120000	0.046	1	0	0
Other		Probable ATP-dependent RNA helicase DDX27		0	0	0	0	0	0	0	0	0	0	0	0	0	0	0	0	4	27000000	0.06	4	3	6850000	0.041	3	8	47100000	0.097	7	11	64500000	0.125	9	0	0	0	0	5	4470000	0.059	4	1	5840000	0.012	1	0	0
Other		Isoform 1 of Arf-GAP with SH3 domain, ANK repeat and PH domain-containing protein 1		0	0	0	0	0	0	0	0	0	0	0	0	0	0	0	0	0	0	0	0	0	0	0	0	0	0	0	0	0	0	0	0	0	0	0	0	14	15400000	0.103	9	7	17200000	0.075	7	2	1000000
Other		Beta-adrenergic receptor kinase 1		0	0	0	0	0	0	0	0	0	0	0	0	0	0	0	0	0	0	0	0	0	0	0	0	3	2270000	0.044	3	1	2690000	0.023	1	0	0	0	0	14	32600000	0.134	8	7	11800000	0.117	6	0	0
Other		GTPase-activating protein and VPS9 domain-containing protein 1		0	0	0	0	0	0	0	0	0	0	0	0	0	0	0	0	2	1230000	0.029	2	0	0	0	0	4	6300000	0.043	4	3	18500000	0.045	3	3	1590000	0.036	3	7	16200000	0.047	5	1	1180000	0.006	1	0	0
Other		Calmin		0	0	0	0	0	0	0	0	0	0	0	0	0	0	0	0	6	6180000	0.05	5	3	1450000	0.033	3	7	10900000	0.057	5	10	37300000	0.104	8	0	0	0	0	0	0	0	0	0	0	0	0	0	0
Other		Isoform D of Protein SON		0	0	0	0	0	0	0	0	0	0	0	0	0	0	0	0	0	0	0	0	0	0	0	0	4	7460000	0.014	3	11	27200000	0.034	7	0	0	0	0	5	3540000	0.014	3	4	3420000	0.013	2	0	0
Other		Nucleotide-binding protein-like		0	0	0	0	0	0	0	0	0	0	0	0	0	0	0	0	1	1690000	0.062	1	2	5810000	0.106	2	11	38900000	0.291	6	13	73300000	0.26	7	0	0	0	0	0	0	0	0	3	476000	0.094	3	0	0
Other		Glutamate--cysteine ligase regulatory subunit		0	0	0	0	0	0	0	0	0	0	0	0	0	0	0	0	0	0	0	0	0	0	0	0	0	0	0	0	1	334000	0.051	1	0	0	0	0	9	47200000	0.343	7	10	20700000	0.346	8	0	0
Other		Lipopolysaccharide-binding protein		0	0	0	0	0	0	0	0	0	0	0	0	0	0	0	0	0	0	0	0	0	0	0	0	2	3910000	0.064	2	2	5570000	0.076	2	0	0	0	0	11	25200000	0.172	7	5	6920000	0.101	4	0	0
Other		Calpain small subunit 1		3	1240000	0.141	3	0	0	0	0	8	9740000	0.332	4	7	1460000	0.335	4	7	30600000	0.361	4	2	771000	0.115	2	5	15200000	0.335	3	6	27000000	0.447	4	11	8750000	0.391	5	7	5370000	0.436	6	0	0	0	0	0	0
Other		WD repeat-containing protein 11		0	0	0	0	0	0	0	0	0	0	0	0	0	0	0	0	1	79800	0.014	1	1	1200000	0.031	1	4	2970000	0.046	3	3	1600000	0.065	3	0	0	0	0	7	3070000	0.066	5	3	2210000	0.035	3	0	0
Other		Mitochondrial carrier homolog 1		0	0	0	0	0	0	0	0	0	0	0	0	0	0	0	0	8	27000000	0.19	6	7	9970000	0.128	4	12	72800000	0.29	7	19	167000000	0.293	8	0	0	0	0	4	10700000	0.1	3	2	9910000	0.053	1	0	0
Other		Calmodulin-regulated spectrin-associated protein 3		0	0	0	0	0	0	0	0	0	0	0	0	0	0	0	0	1	301000	0.009	1	5	4510000	0.056	4	4	6360000	0.064	4	4	14400000	0.052	3	0	0	0	0	3	2360000	0.028	2	2	6470000	0.043	2	0	0
Other		V-type proton ATPase subunit d 1		0	0	0	0	0	0	0	0	2	192000	0.074	2	0	0	0	0	5	21300000	0.176	4	1	6920000	0.031	1	10	49800000	0.276	6	6	49000000	0.108	3	0	0	0	0	7	97900000	0.162	6	6	31100000	0.139	4	0	0
Other		Putative uncharacterized protein ENSP00000396478		0	0	0	0	0	0	0	0	0	0	0	0	0	0	0	0	4	1950000	0.025	4	2	4680000	0.005	2	0	0	0	0	3	1700000	0.028	3	0	0	0	0	10	17800000	0.043	7	4	6060000	0.012	4	0	0
Other		RNA-binding protein 39		0	0	0	0	0	0	0	0	0	0	0	0	0	0	0	0	4	1690000	0.032	1	1	241000	0.028	1	11	35200000	0.152	5	17	41400000	0.171	6	6	9810000	0.09	3	5	13100000	0.047	4	5	9370000	0.047	3	0	0
Other		Transmembrane emp24 domain-containing protein 10		2	1360000	0.095	2	0	0	0	0	4	4780000	0.146	3	0	0	0	0	10	341000000	0.26	6	16	91700000	0.246	8	19	448000000	0.292	7	20	481000000	0.292	7	3	812000	0.136	3	5	30600000	0.164	4	8	14100000	0.255	5	0	0
Other		Putative uncharacterized protein NOC3L		0	0	0	0	0	0	0	0	0	0	0	0	0	0	0	0	6	5760000	0.09	4	1	780000	0.018	1	6	15100000	0.096	5	9	77300000	0.136	8	0	0	0	0	2	2600000	0.042	2	0	0	0	0	0	0
Other		Pumilio domain-containing protein C14orf21		0	0	0	0	0	0	0	0	0	0	0	0	0	0	0	0	5	1110000	0.045	2	0	0	0	0	18	26500000	0.185	6	16	46100000	0.188	6	2	140000	0.023	1	3	926000	0.091	3	7	2540000	0.141	5	0	0
Other		182 kDa tankyrase-1-binding protein		1	68400	0.013	1	3	7700000	0.041	3	0	0	0	0	0	0	0	0	6	45600000	0.06	6	2	531000	0.028	2	0	0	0	0	2	1820000	0.016	2	2	1740000	0.017	2	0	0	0	0	0	0	0	0	0	0
Other		mRNA export factor		0	0	0	0	0	0	0	0	0	0	0	0	0	0	0	0	3	6620000	0.086	3	9	17500000	0.165	4	7	57500000	0.168	5	12	78500000	0.301	10	0	0	0	0	6	12700000	0.165	4	3	4630000	0.076	2	0	0
Other		Pumilio domain-containing protein KIAA0020		0	0	0	0	0	0	0	0	0	0	0	0	0	0	0	0	0	0	0	0	0	0	0	0	12	24100000	0.189	8	9	23500000	0.162	6	0	0	0	0	1	43900000	0.021	1	2	292000	0.055	2	0	0
Other		GMP synthase [glutamine-hydrolyzing]		0	0	0	0	0	0	0	0	0	0	0	0	0	0	0	0	0	0	0	0	0	0	0	0	2	3450000	0.054	2	3	6110000	0.054	2	0	0	0	0	7	19000000	0.135	6	4	4480000	0.105	4	1	585000
Other		U4/U6 small nuclear ribonucleoprotein Prp4		0	0	0	0	0	0	0	0	0	0	0	0	0	0	0	0	1	2200000	0.026	1	0	0	0	0	7	11700000	0.162	7	3	13000000	0.086	3	2	85300	0.088	2	3	5110000	0.07	3	3	1440000	0.067	3	0	0
Other		DnaJ homolog subfamily C member 3		0	0	0	0	0	0	0	0	0	0	0	0	0	0	0	0	3	39800000	0.075	3	5	9240000	0.107	5	5	59500000	0.126	5	7	79800000	0.172	7	0	0	0	0	0	0	0	0	0	0	0	0	0	0
Other		Tyrosine-protein phosphatase non-receptor type 11		0	0	0	0	0	0	0	0	0	0	0	0	3	234000	0.078	3	0	0	0	0	0	0	0	0	0	0	0	0	0	0	0	0	4	876000	0.122	4	4	4020000	0.083	4	0	0	0	0	0	0
Other		40S ribosomal protein S11		0	0	0	0	0	0	0	0	0	0	0	0	0	0	0	0	12	122000000	0.348	7	5	58400000	0.284	4	11	90000000	0.424	8	10	76800000	0.411	7	0	0	0	0	24	128000000	0.462	8	14	51800000	0.367	6	2	334000
Other		Cytochrome P450 20A1		0	0	0	0	0	0	0	0	0	0	0	0	0	0	0	0	4	6940000	0.067	4	4	4320000	0.067	4	5	10800000	0.097	4	13	26600000	0.259	9	0	0	0	0	2	2070000	0.064	2	0	0	0	0	0	0
Other		Epidermal growth factor receptor kinase substrate 8-like protein 3		0	0	0	0	0	0	0	0	0	0	0	0	0	0	0	0	0	0	0	0	0	0	0	0	6	22200000	0.114	5	10	35000000	0.134	7	8	16800000	0.145	6	5	4500000	0.05	2	0	0	0	0	0	0
Other		HEAT repeat-containing protein 7A		0	0	0	0	0	0	0	0	0	0	0	0	0	0	0	0	7	5360000	0.042	6	0	0	0	0	3	4430000	0.023	3	6	10800000	0.04	6	0	0	0	0	8	3620000	0.043	6	3	577000	0.014	2	0	0
Other		Polymerase delta-interacting protein 2		0	0	0	0	0	0	0	0	0	0	0	0	0	0	0	0	4	10700000	0.125	4	3	1730000	0.097	3	10	32800000	0.307	9	12	53900000	0.206	6	0	0	0	0	3	5190000	0.067	2	0	0	0	0	0	0
Other		Isoform 2 of Rho GTPase-activating protein 9		0	0	0	0	0	0	0	0	0	0	0	0	0	0	0	0	0	0	0	0	0	0	0	0	0	0	0	0	0	0	0	0	0	0	0	0	14	40200000	0.071	11	4	8270000	0.012	4	0	0
Other		Nucleoside diphosphate kinase 3		2	315000	0.153	2	0	0	0	0	0	0	0	0	0	0	0	0	5	5720000	0.254	4	0	0	0	0	8	8650000	0.349	6	12	28800000	0.491	8	0	0	0	0	2	1170000	0.147	2	0	0	0	0	0	0
Other		60S ribosomal protein L7-like 1		0	0	0	0	0	0	0	0	0	0	0	0	0	0	0	0	5	23900000	0.199	4	2	5290000	0.105	2	11	70600000	0.296	6	10	87100000	0.308	6	0	0	0	0	1	282000	0.056	1	3	4520000	0.195	3	0	0
Other		Transforming protein RhoA		0	0	0	0	0	0	0	0	0	0	0	0	0	0	0	0	14	83900000	0.284	6	9	9050000	0.362	7	15	115000000	0.284	6	16	241000000	0.29	8	0	0	0	0	17	137000000	0.326	9	11	43600000	0.238	6	0	0
Other		Glycine dehydrogenase [decarboxylating], mitochondrial		0	0	0	0	0	0	0	0	0	0	0	0	0	0	0	0	0	0	0	0	0	0	0	0	0	0	0	0	0	0	0	0	0	0	0	0	0	0	0	0	0	0	0	0	0	0
Other		Golgi membrane protein 1		0	0	0	0	0	0	0	0	0	0	0	0	0	0	0	0	4	25800000	0.162	4	4	13800000	0.122	4	6	8570000	0.129	5	11	31800000	0.239	8	0	0	0	0	0	0	0	0	0	0	0	0	0	0
Other		Apoptotic chromatin condensation inducer in the nucleus		0	0	0	0	0	0	0	0	0	0	0	0	0	0	0	0	0	0	0	0	0	0	0	0	3	13300000	0.039	3	5	15300000	0.072	5	0	0	0	0	1	131000	0.013	1	1	1890000	0.012	1	2	1060000
Other		HLA-B associated transcript 5		0	0	0	0	0	0	0	0	0	0	0	0	0	0	0	0	12	26900000	0.153	7	6	8090000	0.108	6	13	30500000	0.164	8	10	55800000	0.173	8	0	0	0	0	4	3730000	0.074	4	1	1810000	0.019	1	0	0
Other		cDNA FLJ77100		0	0	0	0	0	0	0	0	0	0	0	0	3	874000	0.067	3	3	14900000	0.061	3	2	4030000	0.045	2	16	117000000	0.25	9	11	76300000	0.239	8	3	4850000	0.067	3	4	9850000	0.09	4	4	4660000	0.068	3	0	0
Other		Isoform 2 of ATP-binding cassette sub-family F member 3		0	0	0	0	0	0	0	0	0	0	0	0	0	0	0	0	0	0	0	0	0	0	0	0	10	15700000	0.174	9	5	10900000	0.068	4	0	0	0	0	4	3730000	0.105	4	0	0	0	0	0	0
Other		Adenosine kinase		0	0	0	0	0	0	0	0	0	0	0	0	0	0	0	0	0	0	0	0	0	0	0	0	0	0	0	0	0	0	0	0	0	0	0	0	16	40100000	0.273	9	8	15400000	0.232	7	0	0
Other		Prostaglandin F2 receptor negative regulator		0	0	0	0	0	0	0	0	0	0	0	0	0	0	0	0	4	2330000	0.067	4	3	365000	0.035	3	3	10300000	0.046	3	9	40400000	0.105	7	0	0	0	0	0	0	0	0	0	0	0	0	0	0
Other		Ribosome biogenesis protein BOP1		0	0	0	0	0	0	0	0	0	0	0	0	0	0	0	0	4	127000000	0.081	3	4	29500000	0.065	4	6	16200000	0.123	5	8	46800000	0.131	7	0	0	0	0	0	0	0	0	0	0	0	0	0	0
Other		Nuclear factor NF-kappa-B p100 subunit		0	0	0	0	0	0	0	0	0	0	0	0	0	0	0	0	2	893000	0.025	2	2	83500	0.04	2	5	5270000	0.073	4	5	11000000	0.086	5	0	0	0	0	7	4670000	0.085	4	1	1010000	0.023	1	0	0
Other		Serine/threonine-protein kinase 24		0	0	0	0	0	0	0	0	0	0	0	0	0	0	0	0	2	21100000	0.048	2	1	2860000	0.035	1	2	3170000	0.051	2	5	13900000	0.088	4	0	0	0	0	12	86200000	0.182	12	8	22100000	0.151	8	0	0
Other		Activated RNA polymerase II transcriptional coactivator p15		0	0	0	0	0	0	0	0	0	0	0	0	0	0	0	0	0	0	0	0	0	0	0	0	2	23400000	0.102	1	2	56400000	0.149	2	4	14600000	0.196	2	1	2810000	0.102	1	2	2610000	0.11	2	0	0
Other		Isoform 9 of Multidrug resistance-associated protein 1		0	0	0	0	0	0	0	0	0	0	0	0	0	0	0	0	4	3440000	0.018	3	2	2450000	0.01	1	9	11800000	0.049	6	10	34200000	0.064	8	0	0	0	0	3	95200000	0.014	2	0	0	0	0	0	0
Other		Epidermal growth factor receptor		0	0	0	0	0	0	0	0	0	0	0	0	0	0	0	0	2	923000	0.017	2	5	12100000	0.022	5	4	121000000	0.028	4	8	24800000	0.015	8	0	0	0	0	0	0	0	0	0	0	0	0	0	0
Other		Peroxiredoxin-6		0	0	0	0	0	0	0	0	3	3910000	0.165	3	0	0	0	0	0	0	0	0	0	0	0	0	2	8810000	0.089	2	4	20900000	0.196	4	0	0	0	0	6	250000000	0.223	5	5	52900000	0.209	5	2	3810000
Other		Mitochondrial glutamate carrier 1		0	0	0	0	0	0	0	0	0	0	0	0	0	0	0	0	6	14000000	0.229	4	7	6530000	0.328	6	6	19700000	0.278	5	10	30100000	0.256	5	0	0	0	0	4	5750000	0.117	4	3	2310000	0.126	3	0	0
Other		Putative uncharacterized protein TNPO3		0	0	0	0	0	0	0	0	0	0	0	0	0	0	0	0	2	195000000	0.02	2	1	55300	0.023	1	0	0	0	0	0	0	0	0	5	24200000	0.037	3	13	20900000	0.092	8	4	7080000	0.027	2	1	462000
Other		Probable histidyl-tRNA synthetase, mitochondrial		0	0	0	0	0	0	0	0	0	0	0	0	0	0	0	0	7	21900000	0.055	6	9	18900000	0.108	8	6	7040000	0.061	5	4	5540000	0.065	4	0	0	0	0	10	15600000	0.116	8	5	10700000	0.061	3	0	0
Other		Single-stranded DNA binding protein 1		0	0	0	0	0	0	0	0	0	0	0	0	0	0	0	0	20	131000000	0.331	6	20	287000000	0.371	6	7	21900000	0.283	3	17	94300000	0.371	7	0	0	0	0	0	0	0	0	0	0	0	0	0	0
Other		Coronin-1C_i3 protein		0	0	0	0	0	0	0	0	0	0	0	0	6	2300000	0.119	5	13	80500000	0.185	8	2	16700000	0.024	1	8	37400000	0.092	3	6	11500000	0.092	3	0	0	0	0	4	7930000	0.079	4	0	0	0	0	0	0
Other		Thy-1 membrane glycoprotein		6	4130000	0.515	5	0	0	0	0	7	2650000	0.416	5	0	0	0	0	21	1110000000	0.521	6	7	60500000	0.409	4	25	986000000	0.521	6	19	773000000	0.521	6	0	0	0	0	2	5050000	0.254	2	0	0	0	0	0	0
Other		Putative uncharacterized protein ZMYM3		0	0	0	0	0	0	0	0	0	0	0	0	0	0	0	0	3	3360000	0.017	3	3	1190000	0.03	3	2	627000	0.024	2	11	17700000	0.102	9	0	0	0	0	0	0	0	0	0	0	0	0	0	0
Other		LIM domain kinase 2		0	0	0	0	0	0	0	0	0	0	0	0	0	0	0	0	0	0	0	0	0	0	0	0	8	8150000	0.126	6	8	8950000	0.109	5	0	0	0	0	8	16100000	0.116	5	3	600000	0.042	2	0	0
Other		Abhydrolase domain-containing protein 10, mitochondrial		0	0	0	0	0	0	0	0	0	0	0	0	0	0	0	0	2	5520000	0.111	2	3	10600000	0.147	3	3	8010000	0.084	2	14	116000000	0.401	9	0	0	0	0	4	14900000	0.179	4	4	8200000	0.186	4	0	0
Other		Ubiquitin thioesterase OTUB1		0	0	0	0	0	0	0	0	0	0	0	0	0	0	0	0	0	0	0	0	0	0	0	0	1	266000	0.048	1	3	4230000	0.097	2	3	3880000	0.077	2	7	57700000	0.201	5	7	22600000	0.224	6	1	486000
Other		Epithelial cell adhesion molecule	EPCAM	0	0	0	0	0	0	0	0	0	0	0	0	0	0	0	0	6	32900000	0.143	3	13	52500000	0.184	7	15	44600000	0.149	5	13	85200000	0.143	5	0	0	0	0	2	2190000	0.081	2	1	3080000	0.032	1	0	0
Other		Charged multivesicular body protein 4b		0	0	0	0	0	0	0	0	5	6170000	0.165	3	0	0	0	0	14	152000000	0.272	5	11	101000000	0.343	6	19	201000000	0.392	7	22	237000000	0.392	7	6	23600000	0.209	4	3	903000	0.209	3	1	111000	0.12	1	7	2910000
Other		cDNA FLJ55733, highly similar to 2-oxoisovalerate dehydrogenase alpha subunit, mitochondrial (EC 1.2.4.4)		0	0	0	0	0	0	0	0	0	0	0	0	0	0	0	0	2	5390000	0.089	2	4	4840000	0.154	3	3	7640000	0.089	3	12	77000000	0.285	9	0	0	0	0	6	3820000	0.116	5	4	3160000	0.093	3	0	0
Other		HCG1784554, isoform CRA_a		0	0	0	0	0	0	0	0	0	0	0	0	4	1420000	0.107	3	1	5940000	0.029	1	2	1510000	0.061	2	2	4150000	0.069	2	4	10500000	0.099	3	5	2960000	0.129	4	18	64300000	0.209	7	12	59500000	0.163	6	0	0
Other		Thymidylate kinase		0	0	0	0	0	0	0	0	0	0	0	0	0	0	0	0	0	0	0	0	0	0	0	0	4	5510000	0.169	3	5	9920000	0.179	3	5	780000	0.15	3	9	116000000	0.268	7	3	3910000	0.089	2	0	0
Other		Endoplasmic reticulum resident protein 44		0	0	0	0	0	0	0	0	0	0	0	0	0	0	0	0	2	3610000	0.046	2	3	11500000	0.083	3	6	16100000	0.169	5	14	91500000	0.241	8	0	0	0	0	7	89600000	0.125	5	4	27200000	0.113	3	1	594000
Other		Peroxisome assembly factor 2		0	0	0	0	0	0	0	0	0	0	0	0	0	0	0	0	3	4380000	0.036	2	3	4470000	0.036	2	6	10900000	0.108	6	8	32200000	0.12	7	0	0	0	0	3	2000000	0.036	2	0	0	0	0	0	0
Other		60S ribosomal protein L30		0	0	0	0	0	0	0	0	2	936000	0.243	2	0	0	0	0	16	119000000	0.513	5	10	59700000	0.373	4	12	85600000	0.513	4	14	137000000	0.582	6	0	0	0	0	18	59800000	0.495	7	19	54700000	0.634	7	0	0
Other		U3 small nucleolar RNA-associated protein 6 homolog		0	0	0	0	0	0	0	0	0	0	0	0	0	0	0	0	8	8960000	0.1	5	1	364000	0.041	1	8	9590000	0.13	6	11	32200000	0.154	8	0	0	0	0	0	0	0	0	0	0	0	0	0	0
Other		Ras-related protein Rab-27A		0	0	0	0	0	0	0	0	0	0	0	0	0	0	0	0	1	1470000	0.036	1	2	7120000	0.095	2	1	4450000	0.058	1	2	1470000	0.104	2	0	0	0	0	15	447000000	0.239	5	15	200000000	0.321	8	0	0
Other		MPDZ protein		0	0	0	0	0	0	0	0	0	0	0	0	0	0	0	0	2	5610000	0.003	1	0	0	0	0	6	1610000	0.04	6	6	4450000	0.015	5	0	0	0	0	0	0	0	0	0	0	0	0	0	0
Other		Acyl-coenzyme A thioesterase 2, mitochondrial		0	0	0	0	0	0	0	0	0	0	0	0	0	0	0	0	0	0	0	0	0	0	0	0	2	5310000	0.064	2	10	43100000	0.238	7	0	0	0	0	2	290000	0.064	2	0	0	0	0	0	0
Other		Exosome complex exonuclease RRP44		0	0	0	0	0	0	0	0	0	0	0	0	0	0	0	0	1	1640000	0.011	1	1	1080000	0.013	1	3	8950000	0.054	3	6	14500000	0.048	5	0	0	0	0	8	27900000	0.089	7	5	5730000	0.054	4	0	0
Other		Putative uncharacterized protein IQSEC1		0	0	0	0	0	0	0	0	0	0	0	0	0	0	0	0	6	7860000	0.033	4	4	1100000	0.025	4	3	23400000	0.029	3	6	23700000	0.063	6	0	0	0	0	4	2150000	0.051	4	0	0	0	0	0	0
Other		Tetratricopeptide repeat protein 37		0	0	0	0	0	0	0	0	0	0	0	0	2	213000	0.015	2	6	10200000	0.03	3	0	0	0	0	3	1980000	0.026	3	2	1610000	0.015	2	0	0	0	0	11	4060000	0.054	6	4	4160000	0.024	3	0	0
Other		28S ribosomal protein S7, mitochondrial		0	0	0	0	0	0	0	0	0	0	0	0	0	0	0	0	4	39500000	0.148	3	4	8200000	0.157	3	13	53400000	0.392	9	14	178000000	0.45	10	0	0	0	0	4	8780000	0.21	4	3	3260000	0.152	3	1	20400
Other		Ras GTPase-activating protein-binding protein 1		0	0	0	0	0	0	0	0	0	0	0	0	0	0	0	0	2	2120000	0.051	2	1	608000	0.066	1	6	12000000	0.126	3	4	8050000	0.126	3	4	2370000	0.083	3	5	9440000	0.126	4	2	1580000	0.04	2	0	0
Other		CTP synthase 2		0	0	0	0	0	0	0	0	0	0	0	0	0	0	0	0	2	1420000	0.044	2	0	0	0	0	3	3810000	0.046	3	6	10400000	0.122	6	0	0	0	0	13	46700000	0.138	11	9	10900000	0.056	8	0	0
Other		Cingulin-like protein 1		0	0	0	0	0	0	0	0	0	0	0	0	0	0	0	0	0	0	0	0	0	0	0	0	0	0	0	0	0	0	0	0	0	0	0	0	0	0	0	0	0	0	0	0	0	0
Other		Gem-associated protein 5		0	0	0	0	0	0	0	0	0	0	0	0	0	0	0	0	0	0	0	0	0	0	0	0	3	7580000	0.043	3	3	3930000	0.029	3	0	0	0	0	6	13100000	0.052	5	1	318000	0.007	1	0	0
Other		Interferon-inducible double stranded RNA-dependent protein kinase activator A		0	0	0	0	0	0	0	0	0	0	0	0	0	0	0	0	0	0	0	0	0	0	0	0	2	8490000	0.102	2	1	4470000	0.06	1	4	891000	0.121	3	7	12700000	0.281	7	3	4850000	0.153	3	0	0
Other		Monocyte differentiation antigen CD14		0	0	0	0	0	0	0	0	0	0	0	0	5	3520000	0.202	4	1	1080000	0.048	1	1	2890000	0.048	1	6	7720000	0.152	3	4	8770000	0.152	3	0	0	0	0	30	275000000	0.354	8	12	48500000	0.309	6	0	0
Other		Transmembrane protein 33		0	0	0	0	0	0	0	0	0	0	0	0	0	0	0	0	5	39800000	0.129	3	3	4930000	0.093	2	14	88300000	0.17	4	15	201000000	0.303	8	14	9490000	0.157	4	12	21100000	0.117	3	1	1070000	0.048	1	2	552000
Other		60S ribosomal protein L18a		2	1030000	0.056	2	0	0	0	0	0	0	0	0	0	0	0	0	13	109000000	0.301	5	11	29000000	0.312	6	15	75800000	0.301	5	17	126000000	0.346	6	4	1840000	0.136	2	19	330000000	0.357	7	19	225000000	0.397	7	0	0
Other		Calcyclin-binding protein		0	0	0	0	0	0	0	0	0	0	0	0	0	0	0	0	3	8300000	0.219	3	1	1660000	0.03	1	5	15400000	0.219	4	3	8500000	0.219	3	7	3730000	0.114	2	15	71200000	0.271	6	14	30800000	0.311	6	0	0
Other		Autophagy-related protein 7		0	0	0	0	0	0	0	0	0	0	0	0	0	0	0	0	0	0	0	0	0	0	0	0	0	0	0	0	0	0	0	0	0	0	0	0	20	37700000	0.142	7	10	18500000	0.147	7	0	0
Other		Sortilin-related receptor		0	0	0	0	0	0	0	0	0	0	0	0	0	0	0	0	2	2170000	0.009	2	9	7340000	0.042	7	1	1010000	0.004	1	3	21700000	0.018	3	0	0	0	0	8	6600000	0.042	7	3	2860000	0.025	3	0	0
Other		ADP-dependent glucokinase		0	0	0	0	0	0	0	0	0	0	0	0	0	0	0	0	5	10600000	0.102	3	1	794000	0.028	1	7	19200000	0.162	4	10	74300000	0.267	7	0	0	0	0	7	7540000	0.185	5	3	2080000	0.108	3	0	0
Other		Isoform 2 of Proto-oncogene tyrosine-protein kinase Src		0	0	0	0	0	0	0	0	0	0	0	0	2	142000	0.07	2	7	24000000	0.099	5	6	4830000	0.083	4	12	35700000	0.116	6	14	50400000	0.19	11	3	2000000	0.055	3	15	73200000	0.136	7	12	25600000	0.095	6	0	0
Other		Isoform 2 of Protein-L-isoaspartate(D-aspartate) O-methyltransferase		0	0	0	0	0	0	0	0	0	0	0	0	0	0	0	0	2	2890000	0.061	1	1	1970000	0.074	1	1	609000	0.061	1	4	7940000	0.21	3	2	3580000	0.122	2	11	52600000	0.175	4	10	20500000	0.258	5	0	0
Other		DnaJ homolog subfamily C member 10		0	0	0	0	0	0	0	0	0	0	0	0	0	0	0	0	12	35100000	0.116	7	2	4000000	0.027	2	9	24200000	0.109	7	11	33400000	0.116	8	0	0	0	0	0	0	0	0	0	0	0	0	0	0
Other		Ethanolamine-phosphate cytidylyltransferase		0	0	0	0	0	0	0	0	0	0	0	0	0	0	0	0	0	0	0	0	0	0	0	0	0	0	0	0	0	0	0	0	0	0	0	0	3	1890000	0.064	2	0	0	0	0	0	0
Other		Filamin A-interacting protein 1-like		0	0	0	0	0	0	0	0	0	0	0	0	0	0	0	0	8	26100000	0.099	7	0	0	0	0	1	2360000	0.021	1	3	7440000	0.04	3	2	1550000	0.042	2	0	0	0	0	0	0	0	0	0	0
Other		Lanosterol 14-alpha demethylase		0	0	0	0	0	0	0	0	0	0	0	0	0	0	0	0	6	9420000	0.131	4	4	16300000	0.109	4	8	10500000	0.18	5	10	30400000	0.234	7	0	0	0	0	0	0	0	0	0	0	0	0	0	0
Other		Programmed cell death protein 6		0	0	0	0	0	0	0	0	0	0	0	0	0	0	0	0	6	64300000	0.209	4	3	1650000	0.125	2	11	77300000	0.34	6	13	135000000	0.523	8	2	933000	0.267	2	4	4020000	0.125	2	0	0	0	0	0	0
Other		HCG2045902, isoform CRA_b		0	0	0	0	0	0	0	0	0	0	0	0	5	6570000	0.017	4	0	0	0	0	0	0	0	0	3	235000000	0.014	3	3	3600000	0.018	3	5	1610000	0.016	3	4	2260000	0.022	4	3	712000	0.017	2	0	0
Other		Armadillo repeat-containing X-linked protein 3		0	0	0	0	0	0	0	0	0	0	0	0	0	0	0	0	5	6260000	0.158	4	2	3630000	0.081	2	6	12900000	0.118	4	10	37300000	0.248	7	0	0	0	0	1	1100000	0.036	1	1	366000	0.034	1	0	0
Other		cDNA FLJ36069 fis, clone TESTI2019406, highly similar to HEME OXYGENASE 2 (EC 1.14.99.3)		0	0	0	0	0	0	0	0	0	0	0	0	0	0	0	0	3	11800000	0.126	3	2	957000	0.101	2	8	40700000	0.202	5	12	121000000	0.243	6	0	0	0	0	2	463000	0.06	2	0	0	0	0	0	0
Other		Acetyl-coenzyme A synthetase 2-like, mitochondrial		0	0	0	0	0	0	0	0	0	0	0	0	0	0	0	0	2	2770000	0.047	2	1	2000000	0.015	1	3	268000	0.098	2	8	16100000	0.145	5	0	0	0	0	5	6120000	0.088	4	0	0	0	0	0	0
Other		Putative uncharacterized protein DNPEP		0	0	0	0	0	0	0	0	0	0	0	0	0	0	0	0	2	7240000	0.058	2	2	2370000	0.044	2	1	680000	0.024	1	3	7910000	0.121	3	0	0	0	0	9	8130000	0.144	5	2	2100000	0.044	2	0	0
Other		N-acylsphingosine amidohydrolase (Acid ceramidase) 1, isoform CRA_c		0	0	0	0	0	0	0	0	0	0	0	0	0	0	0	0	3	12500000	0.071	3	4	11700000	0.122	4	4	29400000	0.131	4	3	8110000	0.054	3	0	0	0	0	0	0	0	0	0	0	0	0	0	0
Other		Integrator complex subunit 2		0	0	0	0	0	0	0	0	0	0	0	0	0	0	0	0	0	0	0	0	0	0	0	0	3	5450000	0.049	3	10	16800000	0.14	8	0	0	0	0	2	2470000	0.014	1	0	0	0	0	0	0
Other		U4/U6 small nuclear ribonucleoprotein Prp31		0	0	0	0	0	0	0	0	0	0	0	0	0	0	0	0	4	4600000	0.142	3	0	0	0	0	8	9450000	0.168	4	8	10200000	0.122	4	2	292000	0.064	2	7	12800000	0.152	4	11	13700000	0.248	7	0	0
Other		cDNA FLJ59182, highly similar to Splicing factor, arginine/serine-rich 7		2	1890000	0.182	2	1	346000	0.054	1	2	4580000	0.231	2	10	13900000	0.23	4	8	142000000	0.2	7	6	22100000	0.347	4	12	136000000	0.181	8	14	168000000	0.309	10	18	24000000	0.309	7	8	16700000	0.193	8	10	79100000	0.284	7	14	12400000
Other		EVPL protein		0	0	0	0	0	0	0	0	0	0	0	0	0	0	0	0	2	874000	0.014	2	3	1530000	0.02	3	1	172000	0.007	1	2	2880000	0.019	2	2	1900000	0.018	2	0	0	0	0	0	0	0	0	0	0
Other		cAMP-dependent protein kinase type I-alpha regulatory subunit		0	0	0	0	0	0	0	0	0	0	0	0	0	0	0	0	0	0	0	0	0	0	0	0	0	0	0	0	0	0	0	0	0	0	0	0	11	33900000	0.12	7	8	15200000	0.178	7	0	0
Other		Cat eye syndrome critical region protein 5		0	0	0	0	0	0	0	0	0	0	0	0	0	0	0	0	3	7770000	0.137	3	3	1990000	0.104	2	7	24500000	0.177	4	11	73000000	0.33	8	0	0	0	0	6	29500000	0.144	4	5	2860000	0.177	4	0	0
Other		Splicing factor 3B subunit 2		0	0	0	0	0	0	0	0	0	0	0	0	0	0	0	0	3	4210000	0.035	3	0	0	0	0	1	2050000	0.036	1	3	15000000	0.029	2	2	947000	0.03	2	0	0	0	0	0	0	0	0	4	3380000
Other		Signal transducer and activator of transcription 2		0	0	0	0	0	0	0	0	0	0	0	0	0	0	0	0	4	3770000	0.047	3	0	0	0	0	0	0	0	0	0	0	0	0	0	0	0	0	4	4910000	0.062	4	1	855000	0.012	1	0	0
Other		Mitogen-activated protein kinase 14		0	0	0	0	0	0	0	0	1	1470000	0.022	1	2	2550000	0.022	1	4	18000000	0.063	2	0	0	0	0	3	10300000	0.058	2	3	10700000	0.063	2	0	0	0	0	18	94700000	0.33	10	16	25100000	0.255	7	0	0
Other		PH-interacting protein		0	0	0	0	0	0	0	0	0	0	0	0	0	0	0	0	3	4610000	0.036	3	2	195000	0.028	2	4	6820000	0.043	4	11	25100000	0.094	9	0	0	0	0	2	1060000	0.028	2	1	118000	0.015	1	0	0
Other		Ras-related protein Rab-32		0	0	0	0	0	0	0	0	0	0	0	0	0	0	0	0	1	4690000	0.075	1	3	6880000	0.124	2	6	43300000	0.222	5	5	19500000	0.146	4	0	0	0	0	13	69900000	0.191	4	7	25000000	0.177	3	0	0
Other		Histone H1.5		4	11400000	0.101	2	0	0	0	0	4	2200000	0.15	3	0	0	0	0	20	1490000000	0.154	5	23	1500000000	0.154	6	20	698000000	0.15	4	34	2490000000	0.181	8	6	3440000	0.199	4	0	0	0	0	0	0	0	0	6	2200000
Other		26S protease regulatory subunit 7		0	0	0	0	0	0	0	0	0	0	0	0	0	0	0	0	0	0	0	0	0	0	0	0	0	0	0	0	0	0	0	0	0	0	0	0	11	92700000	0.18	8	12	66400000	0.221	10	0	0
Other		Serine/threonine-protein kinase PRP4 homolog		0	0	0	0	0	0	0	0	0	0	0	0	0	0	0	0	3	4120000	0.026	3	1	47800	0.018	1	6	8620000	0.066	5	4	12000000	0.057	4	0	0	0	0	5	2830000	0.063	4	2	838000	0.021	2	0	0
Other		Endoplasmic reticulum-Golgi intermediate compartment protein 1		0	0	0	0	0	0	0	0	0	0	0	0	0	0	0	0	8	92700000	0.286	5	9	15400000	0.255	4	16	121000000	0.393	8	14	225000000	0.41	9	0	0	0	0	5	16000000	0.206	4	3	3630000	0.079	2	0	0
Other		Probable saccharopine dehydrogenase		0	0	0	0	0	0	0	0	0	0	0	0	0	0	0	0	4	23700000	0.132	4	5	7120000	0.219	5	11	33000000	0.314	7	10	25600000	0.249	6	0	0	0	0	10	20600000	0.193	5	3	7870000	0.097	2	0	0
Other		Ribosome-releasing factor 2, mitochondrial		0	0	0	0	0	0	0	0	0	0	0	0	0	0	0	0	0	0	0	0	0	0	0	0	5	5600000	0.119	5	10	24400000	0.16	8	0	0	0	0	2	1310000	0.039	2	1	1550000	0.021	1	0	0
Other		Vitamin D-binding protein		0	0	0	0	0	0	0	0	0	0	0	0	0	0	0	0	0	0	0	0	0	0	0	0	3	3340000	0.09	3	1	2030000	0.021	1	0	0	0	0	15	42500000	0.172	7	7	10700000	0.255	7	0	0
Other		U3 small nucleolar ribonucleoprotein protein IMP4		0	0	0	0	0	0	0	0	0	0	0	0	0	0	0	0	0	0	0	0	0	0	0	0	6	5810000	0.178	6	11	23700000	0.34	8	0	0	0	0	0	0	0	0	0	0	0	0	0	0
Other		HLA class II histocompatibility antigen, DRB1-7 beta chain		6	3480000	0.233	5	1	1680000	0.045	1	0	0	0	0	0	0	0	0	11	42600000	0.409	8	1	415000	0.093	1	8	54800000	0.093	6	6	44000000	0.142	5	0	0	0	0	0	0	0	0	0	0	0	0	0	0
Other		Retinoblastoma binding protein 7		0	0	0	0	0	0	0	0	0	0	0	0	0	0	0	0	9	23700000	0.149	5	4	20300000	0.059	3	7	21600000	0.098	5	14	143000000	0.17	10	0	0	0	0	5	20300000	0.085	4	5	11400000	0.144	4	0	0
Other		Pre-mRNA-processing factor 40 homolog A		0	0	0	0	0	0	0	0	0	0	0	0	0	0	0	0	2	4890000	0.027	2	0	0	0	0	3	12700000	0.034	3	5	18900000	0.043	4	5	6010000	0.045	4	5	11300000	0.04	3	1	1440000	0.009	1	0	0
Other		Delta(3,5)-Delta(2,4)-dienoyl-CoA isomerase, mitochondrial		0	0	0	0	0	0	0	0	0	0	0	0	0	0	0	0	5	34800000	0.131	4	10	60200000	0.213	6	4	18100000	0.131	4	8	145000000	0.228	5	0	0	0	0	4	9650000	0.112	3	4	6950000	0.082	2	0	0
Other		Mutant electron-transferring flavoprotein dehydrogenase		0	0	0	0	0	0	0	0	2	1780000	0.066	2	0	0	0	0	5	5370000	0.087	3	2	3650000	0.064	2	5	4940000	0.056	2	13	46700000	0.192	7	0	0	0	0	2	4760000	0.064	2	6	3070000	0.098	3	0	0
Other		Putative uncharacterized protein APOOL		0	0	0	0	0	0	0	0	5	601000	0.104	2	0	0	0	0	18	91700000	0.432	7	7	24200000	0.238	4	19	53900000	0.402	7	15	76300000	0.402	7	0	0	0	0	4	2020000	0.212	3	4	2680000	0.182	3	0	0
Other		Ras suppressor protein 1	RSU1	0	0	0	0	0	0	0	0	0	0	0	0	0	0	0	0	7	34700000	0.447	7	3	17700000	0.137	3	5	29000000	0.379	5	5	8660000	0.31	4	2	15100000	0.093	2	0	0	0	0	0	0	0	0	0	0
Other		39S ribosomal protein L15, mitochondrial		0	0	0	0	0	0	0	0	0	0	0	0	0	0	0	0	4	12800000	0.168	4	5	7060000	0.135	4	5	16200000	0.175	4	14	67400000	0.287	7	0	0	0	0	0	0	0	0	0	0	0	0	0	0
Other		Monoglyceride lipase		0	0	0	0	0	0	0	0	0	0	0	0	0	0	0	0	5	2710000	0.169	4	1	21200	0.041	1	7	5220000	0.249	5	9	20100000	0.319	8	0	0	0	0	9	3090000	0.156	4	2	789000	0.079	2	0	0
Other		Carbonyl reductase family member 4		0	0	0	0	0	0	0	0	0	0	0	0	1	129000	0.084	1	6	5280000	0.227	3	6	7770000	0.312	4	4	5130000	0.227	3	6	14200000	0.232	3	2	146000	0.147	2	5	5860000	0.244	3	1	71300	0.084	1	0	0
Other		28S ribosomal protein S25, mitochondrial		0	0	0	0	0	0	0	0	0	0	0	0	0	0	0	0	3	4600000	0.219	3	2	928000	0.15	2	9	27000000	0.381	5	14	69500000	0.601	9	0	0	0	0	0	0	0	0	0	0	0	0	0	0
Other		HCG1745555, isoform CRA_b		0	0	0	0	0	0	0	0	0	0	0	0	0	0	0	0	3	25000000	0.029	3	0	0	0	0	0	0	0	0	0	0	0	0	0	0	0	0	7	4480000	0.022	6	3	1120000	0.018	3	0	0
Other		Dermcidin		0	0	0	0	0	0	0	0	0	0	0	0	0	0	0	0	0	0	0	0	0	0	0	0	0	0	0	0	0	0	0	0	2	701000	0.536	2	0	0	0	0	0	0	0	0	0	0
Other		Omega-amidase NIT2		0	0	0	0	0	0	0	0	0	0	0	0	0	0	0	0	0	0	0	0	0	0	0	0	0	0	0	0	2	2600000	0.119	2	0	0	0	0	14	65900000	0.329	6	9	39200000	0.257	5	0	0
Other		40S ribosomal protein S12		0	0	0	0	0	0	0	0	3	1070000	0.189	2	3	264000	0.189	2	13	153000000	0.477	6	11	118000000	0.484	6	18	146000000	0.484	7	20	219000000	0.484	7	4	567000	0.257	3	22	220000000	0.484	7	21	70700000	0.545	8	0	0
Other		Isoform 9 of Serine/threonine-protein kinase MARK2		0	0	0	0	0	0	0	0	2	1980000	0.059	2	0	0	0	0	1	1020000	0.024	1	1	136000	0.024	1	1	2950000	0.019	1	3	1760000	0.087	3	0	0	0	0	8	8870000	0.123	8	0	0	0	0	0	0
Other		Isoform 3 of Histone-lysine N-methyltransferase MLL2		0	0	0	0	0	0	0	0	0	0	0	0	0	0	0	0	1	20000	0.003	1	3	3330000	0.013	3	0	0	0	0	2	3880000	0.007	2	0	0	0	0	2	1110000	0.011	2	1	234000	0.003	1	1	117000
Other		Thyroid hormone receptor-associated protein 3		0	0	0	0	0	0	0	0	0	0	0	0	0	0	0	0	5	18700000	0.032	2	2	923000	0.024	2	5	8390000	0.028	2	8	35800000	0.047	3	0	0	0	0	3	3270000	0.028	2	0	0	0	0	0	0
Other		Phospholipid transfer protein, isoform CRA_c		0	0	0	0	0	0	0	0	0	0	0	0	0	0	0	0	0	0	0	0	0	0	0	0	5	5310000	0.083	3	4	6900000	0.06	2	0	0	0	0	8	32000000	0.161	7	3	2070000	0.097	3	0	0
Other		Baculoviral IAP repeat-containing protein 6		0	0	0	0	0	0	0	0	0	0	0	0	0	0	0	0	0	0	0	0	0	0	0	0	0	0	0	0	4	18600000	0.018	4	3	286000	0.008	2	2	1470000	0.006	2	0	0	0	0	0	0
Other		Actin-like protein 6A		0	0	0	0	0	0	0	0	1	481000	0.069	1	0	0	0	0	2	18300000	0.069	1	5	26300000	0.158	5	4	11500000	0.146	4	7	56200000	0.2	5	0	0	0	0	11	56800000	0.177	6	9	22700000	0.146	4	0	0
Other		Mitotic checkpoint protein BUB3		0	0	0	0	0	0	0	0	0	0	0	0	0	0	0	0	2	4020000	0.143	2	0	0	0	0	5	24800000	0.25	5	5	29100000	0.146	3	2	349000	0.094	2	5	36500000	0.185	5	2	17100000	0.076	2	0	0
Other		Thromboxane-A synthase		0	0	0	0	0	0	0	0	0	0	0	0	0	0	0	0	9	41900000	0.198	6	6	10600000	0.153	6	1	2700000	0.022	1	2	4130000	0.05	2	0	0	0	0	7	13000000	0.127	5	2	657000	0.037	1	0	0
Other		Sterol-4-alpha-carboxylate 3-dehydrogenase, decarboxylating		0	0	0	0	0	0	0	0	0	0	0	0	0	0	0	0	2	7400000	0.058	2	3	56800000	0.15	3	6	8470000	0.238	5	11	37200000	0.337	8	0	0	0	0	0	0	0	0	0	0	0	0	0	0
Other		Macrophage-capping protein		0	0	0	0	0	0	0	0	2	1180000	0.083	2	0	0	0	0	0	0	0	0	0	0	0	0	0	0	0	0	0	0	0	0	0	0	0	0	11	104000000	0.201	6	10	25100000	0.247	7	0	0
Other		Exportin-7		0	0	0	0	0	0	0	0	0	0	0	0	0	0	0	0	0	0	0	0	0	0	0	0	0	0	0	0	0	0	0	0	0	0	0	0	16	40800000	0.092	8	8	17700000	0.105	7	0	0
Other		Serine palmitoyltransferase 1		0	0	0	0	0	0	0	0	0	0	0	0	0	0	0	0	2	5830000	0.061	2	3	3830000	0.073	3	11	55200000	0.209	8	10	44100000	0.19	7	0	0	0	0	0	0	0	0	0	0	0	0	2	751000
Other		Lysosome membrane protein 2		0	0	0	0	0	0	0	0	0	0	0	0	0	0	0	0	9	50400000	0.171	6	2	7150000	0.05	2	9	88500000	0.179	6	9	114000000	0.209	7	0	0	0	0	0	0	0	0	0	0	0	0	0	0
Other		Mitochondrial import inner membrane translocase subunit TIM44		0	0	0	0	0	0	0	0	2	657000	0.057	2	0	0	0	0	4	19700000	0.081	3	5	8180000	0.084	3	7	38800000	0.134	5	14	102000000	0.17	6	0	0	0	0	7	23500000	0.126	4	4	5420000	0.095	3	0	0
Other		Diacylglycerol kinase alpha		0	0	0	0	0	0	0	0	0	0	0	0	7	782000	0.029	1	0	0	0	0	0	0	0	0	0	0	0	0	0	0	0	0	4	4780000	0.029	1	15	20900000	0.123	7	12	16900000	0.146	6	0	0
Other		Amyloid beta A4 precursor protein-binding family B member 1-interacting protein		0	0	0	0	0	0	0	0	0	0	0	0	0	0	0	0	2	9050000	0.023	2	1	2450000	0.011	1	3	7020000	0.037	3	2	4070000	0.014	2	0	0	0	0	12	16800000	0.138	11	9	7550000	0.111	7	0	0
Other		Membrane-associated progesterone receptor component 2		0	0	0	0	0	0	0	0	2	1860000	0.098	2	0	0	0	0	11	157000000	0.264	11	13	173000000	0.147	7	19	376000000	0.264	10	27	736000000	0.318	13	0	0	0	0	6	22900000	0.233	5	5	17700000	0.206	4	2	760000
Other		Receptor-type tyrosine-protein phosphatase eta	PTPRJ	0	0	0	0	0	0	0	0	0	0	0	0	0	0	0	0	0	0	0	0	0	0	0	0	7	11500000	0.017	6	3	1180000	0.018	3	0	0	0	0	13	36800000	0.08	9	5	5300000	0.032	3	0	0
Other		Cytosolic acyl coenzyme A thioester hydrolase		0	0	0	0	0	0	0	0	0	0	0	0	0	0	0	0	0	0	0	0	0	0	0	0	2	6100000	0.071	2	1	3490000	0.028	1	0	0	0	0	12	54900000	0.186	6	6	14400000	0.197	5	0	0
Other		Alpha-parvin		0	0	0	0	0	0	0	0	4	37900000	0.11	4	2	879000	0.08	2	12	183000000	0.223	7	3	2980000	0.059	2	3	7770000	0.102	3	2	9930000	0.064	2	4	1710000	0.08	3	0	0	0	0	0	0	0	0	0	0
Other		40S ribosomal protein S16		4	1440000	0.205	3	1	272000	0.068	1	4	6320000	0.116	2	4	4360000	0.15	2	12	183000000	0.335	6	13	106000000	0.424	7	16	207000000	0.335	6	17	260000000	0.335	7	4	9260000	0.15	2	17	255000000	0.424	7	15	148000000	0.342	6	3	741000
Other		Armadillo repeat-containing protein 10		0	0	0	0	0	0	0	0	0	0	0	0	0	0	0	0	8	39900000	0.25	5	10	18800000	0.183	4	6	15200000	0.236	4	8	45900000	0.268	5	2	294000	0.099	2	6	2160000	0.137	3	1	414000	0.055	1	0	0
Other		Isoform 3 of AT-rich interactive domain-containing protein 1B		1	91700	0.02	1	2	2120000	0.026	2	0	0	0	0	0	0	0	0	1	324000	0.013	1	2	69200000	0.015	2	0	0	0	0	2	710000	0.005	2	2	366000	0.035	2	0	0	0	0	0	0	0	0	0	0
Other		Protein SCO1 homolog, mitochondrial		0	0	0	0	0	0	0	0	0	0	0	0	0	0	0	0	8	47800000	0.162	5	6	55700000	0.146	4	4	83900000	0.106	2	9	132000000	0.196	5	0	0	0	0	3	9930000	0.172	3	1	1800000	0.053	1	0	0
Other		Transmembrane protein 63A		0	0	0	0	0	0	0	0	0	0	0	0	0	0	0	0	5	5020000	0.054	4	7	11300000	0.073	5	3	4150000	0.032	2	2	4320000	0.024	2	0	0	0	0	10	12100000	0.075	6	4	4490000	0.034	3	0	0
Other		cAMP-dependent protein kinase catalytic subunit alpha		0	0	0	0	0	0	0	0	0	0	0	0	2	724000	0.079	2	3	5420000	0.059	3	1	242000	0.025	1	6	16100000	0.142	5	6	35900000	0.136	5	3	1140000	0.085	3	8	9100000	0.193	6	4	5660000	0.094	3	0	0
Other		PTPRK protein	PTPRK	0	0	0	0	0	0	0	0	0	0	0	0	0	0	0	0	3	2310000	0.034	3	1	553000	0.013	1	5	3690000	0.029	5	6	441000000	0.027	6	0	0	0	0	7	2220000	0.048	5	2	2160000	0.012	2	0	0
Other		Epithelial splicing regulatory protein 1		0	0	0	0	0	0	0	0	0	0	0	0	0	0	0	0	1	7710000	0.008	1	0	0	0	0	17	49900000	0.193	9	13	59900000	0.193	8	2	187000	0.06	2	14	20100000	0.14	6	1	4890000	0.008	1	0	0
Other		Putative myosin-XVB		0	0	0	0	0	0	0	0	0	0	0	0	0	0	0	0	1	365000	0.009	1	2	979000	0.015	1	9	16000000	0.071	7	8	24000000	0.07	6	0	0	0	0	0	0	0	0	0	0	0	0	0	0
Other		Lysine-specific demethylase 3B		0	0	0	0	0	0	0	0	0	0	0	0	0	0	0	0	0	0	0	0	0	0	0	0	3	8310000	0.021	3	8	31100000	0.052	8	0	0	0	0	1	4430000	0.006	1	3	5140000	0.032	3	0	0
Other		cDNA FLJ57805, highly similar to Homo sapiens paraspeckle component 1 (PSPC1), transcript variant alpha, mRNA		0	0	0	0	0	0	0	0	0	0	0	0	0	0	0	0	1	1090000	0.064	1	2	4990000	0.053	2	7	12400000	0.153	7	1	2760000	0.023	1	4	5280000	0.099	3	3	15500000	0.073	3	4	8710000	0.107	3	0	0
Other		Histone H3		10	42400000	0.389	6	5	16300000	0.132	3	16	65700000	0.389	6	5	8410000	0.132	3	71	6140000000	0.389	7	57	3260000000	0.485	11	55	2720000000	0.367	6	127	10800000000	0.507	8	0	0	0	0	6	261000000	0.132	3	18	197000000	0.389	8	86	69400000
Other		Heat-stable enterotoxin receptor		0	0	0	0	0	0	0	0	0	0	0	0	0	0	0	0	2	1520000	0.02	2	1	90500	0.018	1	9	11100000	0.073	8	14	51800000	0.105	12	0	0	0	0	0	0	0	0	0	0	0	0	0	0
Other		U3 small nucleolar RNA-associated protein 15 homolog		0	0	0	0	0	0	0	0	0	0	0	0	0	0	0	0	7	26200000	0.11	5	2	9590000	0.05	2	6	30800000	0.146	5	10	66800000	0.218	8	0	0	0	0	0	0	0	0	0	0	0	0	0	0
Other		RNA-binding protein 4		0	0	0	0	0	0	0	0	0	0	0	0	0	0	0	0	1	452000	0.087	1	0	0	0	0	6	7040000	0.241	4	11	25700000	0.359	9	0	0	0	0	3	804000	0.12	2	2	2820000	0.054	2	0	0
Other		Protein LAS1 homolog		0	0	0	0	0	0	0	0	0	0	0	0	0	0	0	0	5	12000000	0.081	4	1	368000	0.023	1	4	7800000	0.061	3	6	39800000	0.081	4	0	0	0	0	2	1070000	0.042	2	1	1820000	0.012	1	0	0
Other		Thyroid receptor-interacting protein 6		0	0	0	0	0	0	0	0	0	0	0	0	0	0	0	0	9	31700000	0.119	4	2	402000	0.048	2	5	4480000	0.113	4	6	17900000	0.142	5	0	0	0	0	4	5010000	0.048	2	0	0	0	0	0	0
Other		Peroxisomal 2,4-dienoyl-CoA reductase		0	0	0	0	0	0	0	0	0	0	0	0	0	0	0	0	0	0	0	0	0	0	0	0	7	20300000	0.229	5	8	110000000	0.253	5	0	0	0	0	0	0	0	0	0	0	0	0	0	0
Other		Retinol dehydrogenase 11		0	0	0	0	0	0	0	0	0	0	0	0	0	0	0	0	7	23100000	0.172	4	4	8900000	0.11	3	11	24700000	0.345	8	14	117000000	0.308	7	0	0	0	0	6	17300000	0.172	4	3	3880000	0.075	2	0	0
Other		U1 small nuclear ribonucleoprotein 70 kDa		0	0	0	0	0	0	0	0	0	0	0	0	0	0	0	0	2	3890000	0.041	2	2	4000000	0.091	2	4	13600000	0.077	3	4	8610000	0.093	4	0	0	0	0	0	0	0	0	0	0	0	0	0	0
Other		Lethal(2) giant larvae protein homolog 2		0	0	0	0	0	0	0	0	0	0	0	0	0	0	0	0	0	0	0	0	0	0	0	0	4	4180000	0.057	3	7	9350000	0.097	5	0	0	0	0	5	4750000	0.038	3	1	3870000	0.01	1	0	0
Other		Aspartyl/asparaginyl beta-hydroxylase		0	0	0	0	0	0	0	0	0	0	0	0	0	0	0	0	10	12700000	0.133	8	2	7950000	0.036	2	1	5400000	0.015	1	7	20100000	0.098	6	0	0	0	0	0	0	0	0	0	0	0	0	0	0
Other		Vam6/Vps39-like protein		0	0	0	0	0	0	0	0	0	0	0	0	0	0	0	0	7	4920000	0.073	5	1	3300000	0.024	1	5	9880000	0.068	5	7	11300000	0.085	6	0	0	0	0	2	502000	0.031	2	2	229000	0.024	2	0	0
Other		Cysteine desulfurase, mitochondrial		0	0	0	0	0	0	0	0	0	0	0	0	0	0	0	0	2	3210000	0.07	2	2	3260000	0.059	2	3	5790000	0.089	3	7	15900000	0.177	6	0	0	0	0	3	5450000	0.059	2	2	2950000	0.059	2	0	0
Other		Nipped-B-like protein		0	0	0	0	0	0	0	0	0	0	0	0	0	0	0	0	2	684000	0.003	1	4	1040000	0.023	3	5	3760000	0.026	4	6	12200000	0.032	5	0	0	0	0	3	1210000	0.012	3	0	0	0	0	0	0
Other		EF-hand domain-containing protein D2		1	1320000	0.045	1	1	149000	0.045	1	2	499000	0.095	2	0	0	0	0	7	37400000	0.233	6	1	3390000	0.037	1	2	5190000	0.062	2	2	7220000	0.083	2	4	6820000	0.116	2	4	21500000	0.112	3	6	13800000	0.22	5	0	0
Other		DNA mismatch repair protein Msh2		1	971000	0.006	1	0	0	0	0	2	1040000	0.006	1	0	0	0	0	3	54900000	0.044	3	0	0	0	0	7	20900000	0.067	5	6	16200000	0.058	5	0	0	0	0	6	7040000	0.048	4	4	1450000	0.059	3	0	0
Other		Isoform 3 of Phosphorylase b kinase regulatory subunit beta		0	0	0	0	0	0	0	0	0	0	0	0	0	0	0	0	0	0	0	0	0	0	0	0	1	934000	0.015	1	3	2020000	0.034	3	2	7090000	0.038	2	4	6160000	0.042	4	4	5470000	0.075	4	0	0
Other		Azurocidin	AZU1	0	0	0	0	0	0	0	0	0	0	0	0	0	0	0	0	8	48300000	0.318	4	10	30800000	0.426	5	9	52600000	0.191	3	4	10600000	0.191	3	0	0	0	0	24	83800000	0.386	7	5	29400000	0.179	3	0	0
Other		39S ribosomal protein L27, mitochondrial		0	0	0	0	0	0	0	0	0	0	0	0	0	0	0	0	3	3120000	0.175	2	3	1970000	0.189	2	5	14400000	0.331	4	9	20800000	0.29	4	0	0	0	0	4	10300000	0.243	3	1	1330000	0.101	1	0	0
Other		Arf-GAP with coiled-coil, ANK repeat and PH domain-containing protein 1		0	0	0	0	0	0	0	0	0	0	0	0	0	0	0	0	0	0	0	0	0	0	0	0	0	0	0	0	0	0	0	0	0	0	0	0	15	30100000	0.182	9	6	7070000	0.104	5	0	0
Other		Coronin-1B		0	0	0	0	0	0	0	0	0	0	0	0	0	0	0	0	4	4660000	0.1	4	3	4360000	0.102	2	4	4970000	0.13	3	3	9290000	0.089	2	1	84300	0.014	1	4	4810000	0.118	3	0	0	0	0	0	0
Other		Osteoclast-stimulating factor 1		0	0	0	0	0	0	0	0	0	0	0	0	0	0	0	0	0	0	0	0	0	0	0	0	0	0	0	0	0	0	0	0	0	0	0	0	20	98000000	0.299	6	18	46900000	0.425	7	0	0
Other		Sec1 family domain-containing protein 2		0	0	0	0	0	0	0	0	0	0	0	0	0	0	0	0	6	5330000	0.128	6	0	0	0	0	6	3830000	0.074	4	8	18200000	0.105	6	0	0	0	0	0	0	0	0	0	0	0	0	0	0
Other		Chitobiosyldiphosphodolichol beta-mannosyltransferase		0	0	0	0	0	0	0	0	0	0	0	0	0	0	0	0	8	36700000	0.118	3	2	3350000	0.047	2	11	47400000	0.159	5	18	109000000	0.178	6	0	0	0	0	9	9610000	0.088	3	2	3240000	0.064	2	0	0
Other		tRNA (cytosine-5-)-methyltransferase NSUN2		0	0	0	0	0	0	0	0	0	0	0	0	0	0	0	0	0	0	0	0	0	0	0	0	4	12100000	0.054	4	3	4830000	0.054	3	0	0	0	0	12	23500000	0.096	7	9	14000000	0.088	7	0	0
Other		Cytochrome c oxidase subunit 5A, mitochondrial		3	2020000	0.166	2	0	0	0	0	5	11800000	0.226	4	0	0	0	0	14	273000000	0.526	7	12	99100000	0.413	5	21	465000000	0.526	7	34	870000000	0.526	7	4	3060000	0.146	3	4	16000000	0.213	3	4	9930000	0.26	3	48	92000000
Other		Tyrosine-protein phosphatase non-receptor type 23		0	0	0	0	0	0	0	0	0	0	0	0	0	0	0	0	1	349000	0.007	1	0	0	0	0	4	1030000	0.025	3	6	1630000	0.04	4	0	0	0	0	3	5220000	0.028	3	0	0	0	0	0	0
Other		Protein tyrosine phosphatase-like protein PTPLAD1		0	0	0	0	0	0	0	0	0	0	0	0	0	0	0	0	8	178000000	0.182	6	4	16100000	0.129	3	16	403000000	0.182	7	18	477000000	0.182	7	4	6500000	0.124	3	5	9930000	0.143	4	2	3370000	0.058	1	0	0
Other		Pogo transposable element with ZNF domain		0	0	0	0	0	0	0	0	0	0	0	0	0	0	0	0	3	1690000	0.031	3	1	256000	0.014	1	4	7250000	0.047	4	9	24800000	0.071	7	0	0	0	0	0	0	0	0	0	0	0	0	0	0
Other		U3 small nucleolar RNA-associated protein 18 homolog		0	0	0	0	0	0	0	0	0	0	0	0	0	0	0	0	4	6430000	0.091	3	2	1670000	0.053	2	4	11600000	0.08	3	11	32700000	0.143	7	0	0	0	0	2	14800000	0.079	2	0	0	0	0	0	0
Other		Nuclear pore complex protein Nup153		0	0	0	0	0	0	0	0	0	0	0	0	0	0	0	0	1	2460000	0.006	1	3	6790000	0.034	3	1	1680000	0.01	1	10	19500000	0.082	7	0	0	0	0	0	0	0	0	0	0	0	0	0	0
Other		6-phosphogluconolactonase		0	0	0	0	0	0	0	0	0	0	0	0	0	0	0	0	0	0	0	0	0	0	0	0	1	3000000	0.065	1	1	70800	0.062	1	0	0	0	0	10	46600000	0.341	7	9	17100000	0.418	5	0	0
Other		Isoform 2 of Serine/threonine-protein kinase N1		0	0	0	0	0	0	0	0	0	0	0	0	0	0	0	0	0	0	0	0	0	0	0	0	3	35800000	0.047	2	2	47100000	0.016	1	0	0	0	0	7	7650000	0.082	6	4	3090000	0.056	4	0	0
Other		Golgin subfamily A member 3		0	0	0	0	0	0	0	0	0	0	0	0	0	0	0	0	0	0	0	0	2	1480000	0.02	2	0	0	0	0	4	7040000	0.032	4	2	593000	0.014	2	0	0	0	0	0	0	0	0	0	0
Other		Isoform 2 of Sorting nexin-18		0	0	0	0	0	0	0	0	0	0	0	0	0	0	0	0	7	15200000	0.113	6	1	243000	0.019	1	2	7190000	0.038	2	1	2910000	0.019	1	5	2490000	0.064	3	2	4420000	0.038	2	2	416000	0.025	2	0	0
Other		Integrator complex subunit 5		0	0	0	0	0	0	0	0	0	0	0	0	0	0	0	0	6	6540000	0.051	4	1	100000	0.034	1	4	2390000	0.038	3	9	24800000	0.083	6	0	0	0	0	2	1260000	0.028	2	0	0	0	0	0	0
Other		AP-1 complex subunit mu-2		0	0	0	0	0	0	0	0	0	0	0	0	0	0	0	0	3	3300000	0.085	3	4	976000	0.054	2	5	9210000	0.111	4	9	30900000	0.215	8	0	0	0	0	7	13500000	0.101	7	5	4840000	0.094	5	1	185000
Other		Protoporphyrinogen oxidase		0	0	0	0	0	0	0	0	0	0	0	0	0	0	0	0	4	3570000	0.088	4	0	0	0	0	5	4650000	0.106	4	9	30000000	0.253	8	0	0	0	0	2	3870000	0.06	2	1	189000	0.064	1	0	0
Other		Nebulin		0	0	0	0	0	0	0	0	0	0	0	0	0	0	0	0	0	0	0	0	0	0	0	0	2	1470000	0.003	2	4	18900000	0.01	4	0	0	0	0	0	0	0	0	3	6890000	0.008	3	0	0
Other		Leucyl-cystinyl aminopeptidase		0	0	0	0	0	0	0	0	0	0	0	0	0	0	0	0	5	9220000	0.047	4	4	5330000	0.033	3	7	20700000	0.067	5	7	16900000	0.069	6	0	0	0	0	0	0	0	0	0	0	0	0	0	0
Other		cAMP-dependent protein kinase type II-alpha regulatory subunit		0	0	0	0	0	0	0	0	0	0	0	0	6	636000	0.061	3	0	0	0	0	3	2250000	0.066	2	3	4420000	0.101	3	7	38500000	0.17	6	2	333000	0.069	2	5	8150000	0.091	4	7	9180000	0.131	5	0	0
Other		Isoform Gamma of Paxillin		0	0	0	0	0	0	0	0	0	0	0	0	0	0	0	0	2	6950000	0.046	2	1	187000	0.014	1	0	0	0	0	0	0	0	0	0	0	0	0	8	11900000	0.119	6	6	8600000	0.157	5	0	0
Other		Luc7-like protein 3		0	0	0	0	0	0	0	0	0	0	0	0	0	0	0	0	2	5540000	0.062	2	0	0	0	0	2	7380000	0.062	2	2	7190000	0.062	2	0	0	0	0	3	2370000	0.087	3	2	4660000	0.069	2	0	0
Other		Sialic acid synthase		0	0	0	0	0	0	0	0	0	0	0	0	0	0	0	0	0	0	0	0	0	0	0	0	2	6120000	0.147	2	4	10900000	0.25	4	0	0	0	0	1	1940000	0.033	1	6	6500000	0.256	4	2	1120000
Other		Probable phospholipid-transporting ATPase IA		0	0	0	0	0	0	0	0	0	0	0	0	0	0	0	0	2	7400000	0.021	2	2	1290000	0.022	2	0	0	0	0	0	0	0	0	0	0	0	0	12	41600000	0.096	9	3	6940000	0.029	3	0	0
Other		Isoform 2 of Ribonucleoprotein PTB-binding 1		0	0	0	0	0	0	0	0	0	0	0	0	0	0	0	0	0	0	0	0	0	0	0	0	4	9990000	0.078	3	8	8480000	0.175	6	0	0	0	0	2	10100000	0.047	2	2	3950000	0.044	2	0	0
Other		Isoform 2 of LIM and SH3 domain protein 1		0	0	0	0	0	0	0	0	0	0	0	0	0	0	0	0	11	133000000	0.253	6	4	29200000	0.126	3	4	18700000	0.157	4	8	34000000	0.179	5	7	44100000	0.157	5	6	82500000	0.142	5	3	22700000	0.083	2	0	0
Other		Nexilin		0	0	0	0	0	0	0	0	0	0	0	0	0	0	0	0	7	53900000	0.097	7	0	0	0	0	1	2280000	0.011	1	2	3380000	0.028	2	0	0	0	0	0	0	0	0	0	0	0	0	0	0
Other		Cytochrome c1, heme protein, mitochondrial		3	1810000	0.058	2	0	0	0	0	4	3680000	0.132	3	0	0	0	0	8	300000000	0.172	4	15	104000000	0.246	7	16	534000000	0.273	7	18	749000000	0.227	7	3	1840000	0.036	1	5	30400000	0.12	4	4	11500000	0.123	3	0	0
Other		2-oxoisovalerate dehydrogenase subunit beta, mitochondrial		0	0	0	0	0	0	0	0	0	0	0	0	0	0	0	0	4	7780000	0.14	3	9	27300000	0.183	6	5	6040000	0.145	4	13	50800000	0.224	6	0	0	0	0	8	24000000	0.127	4	5	16500000	0.16	5	0	0
Other		Tyrosine-protein kinase CSK		0	0	0	0	0	0	0	0	0	0	0	0	0	0	0	0	4	4520000	0.126	4	2	2120000	0.051	2	4	7600000	0.08	3	2	3900000	0.033	1	0	0	0	0	7	19900000	0.106	5	8	9340000	0.164	6	0	0
Other		WD repeat-containing protein 74		0	0	0	0	0	0	0	0	0	0	0	0	0	0	0	0	3	183000000	0.098	3	1	1400000	0.033	1	8	20300000	0.296	7	12	68500000	0.2	6	0	0	0	0	0	0	0	0	0	0	0	0	0	0
Other		Protein Hook homolog 1		0	0	0	0	0	0	0	0	0	0	0	0	0	0	0	0	0	0	0	0	0	0	0	0	8	19600000	0.104	7	6	6080000	0.09	6	0	0	0	0	0	0	0	0	0	0	0	0	0	0
Other		Microsomal glutathione S-transferase 3		2	651000	0.168	2	0	0	0	0	5	8800000	0.228	2	0	0	0	0	22	375000000	0.313	5	7	39200000	0.222	3	23	301000000	0.313	5	23	289000000	0.313	5	0	0	0	0	0	0	0	0	0	0	0	0	0	0
Other		Probable ATP-dependent RNA helicase DDX58		0	0	0	0	0	0	0	0	0	0	0	0	0	0	0	0	0	0	0	0	0	0	0	0	0	0	0	0	0	0	0	0	0	0	0	0	10	20100000	0.109	8	3	3050000	0.032	3	0	0
Other		Squalene synthase		0	0	0	0	0	0	0	0	0	0	0	0	0	0	0	0	8	33300000	0.175	6	5	6770000	0.148	5	2	1710000	0.057	2	7	15000000	0.215	6	0	0	0	0	2	3240000	0.052	2	1	1490000	0.028	1	0	0
Other		cDNA FLJ77473, highly similar to Homo sapiens solute carrier family 2 (facilitated glucose transporter), member 1 (SLC2A1), mRNA		0	0	0	0	0	0	0	0	0	0	0	0	0	0	0	0	9	30900000	0.077	5	2	12200000	0.069	2	9	44300000	0.195	8	8	44100000	0.146	7	0	0	0	0	2	15000000	0.032	2	1	2650000	0.02	1	0	0
Other		Putative uncharacterized protein TXNRD2		0	0	0	0	0	0	0	0	0	0	0	0	0	0	0	0	2	2490000	0.028	2	3	9340000	0.069	2	3	14500000	0.028	3	13	45200000	0.313	10	0	0	0	0	8	9720000	0.055	6	6	6840000	0.055	4	0	0
Other		Seryl-tRNA synthetase, mitochondrial		0	0	0	0	0	0	0	0	0	0	0	0	0	0	0	0	3	3720000	0.102	3	1	1730000	0.034	1	6	20500000	0.154	5	7	48800000	0.185	6	0	0	0	0	5	10900000	0.133	5	1	529000	0.028	1	0	0
Other		Antigen KI-67		1	64900	0.013	1	2	96300	0.009	2	0	0	0	0	0	0	0	0	0	0	0	0	0	0	0	0	4	13900000	0.008	2	4	19800000	0.016	4	0	0	0	0	1	664000	0.003	1	1	597000	0.003	1	1	149000
Other		Exportin-T		0	0	0	0	0	0	0	0	0	0	0	0	0	0	0	0	0	0	0	0	0	0	0	0	0	0	0	0	0	0	0	0	0	0	0	0	7	22000000	0.091	7	6	9900000	0.083	6	0	0
Other		ATP synthase subunit gamma, mitochondrial		4	2470000	0.11	3	0	0	0	0	8	5530000	0.221	6	0	0	0	0	11	297000000	0.184	5	17	188000000	0.221	6	17	385000000	0.244	7	23	767000000	0.244	7	0	0	0	0	11	108000000	0.221	6	9	56400000	0.187	5	2	769000
Other		Thimet oligopeptidase		0	0	0	0	0	0	0	0	0	0	0	0	0	0	0	0	0	0	0	0	0	0	0	0	0	0	0	0	0	0	0	0	0	0	0	0	11	29500000	0.166	9	6	11700000	0.089	4	0	0
Other		Nuclear cap-binding protein subunit 1		0	0	0	0	0	0	0	0	0	0	0	0	3	161000	0.043	2	3	827000	0.032	2	0	0	0	0	4	3320000	0.043	2	1	1550000	0.017	1	5	1420000	0.04	2	9	19800000	0.056	3	11	14100000	0.072	4	0	0
Other		SWI/SNF related, matrix associated, actin dependent regulator of chromatin, subfamily d, member 2, isoform CRA_b		0	0	0	0	0	0	0	0	0	0	0	0	0	0	0	0	1	4370000	0.028	1	9	28300000	0.295	8	1	223000	0.059	1	5	18000000	0.097	4	0	0	0	0	5	5910000	0.092	4	1	139000	0.028	1	0	0
Other		Prostaglandin reductase 1		0	0	0	0	0	0	0	0	0	0	0	0	0	0	0	0	0	0	0	0	0	0	0	0	0	0	0	0	0	0	0	0	0	0	0	0	17	36100000	0.297	7	6	8090000	0.197	5	0	0
Other		GTP-binding protein 10		0	0	0	0	0	0	0	0	0	0	0	0	0	0	0	0	3	7160000	0.095	3	5	5770000	0.139	4	7	23900000	0.209	5	11	44800000	0.297	8	0	0	0	0	3	1870000	0.098	3	3	1750000	0.08	2	0	0
Other		DNA ligase 3		0	0	0	0	0	0	0	0	0	0	0	0	0	0	0	0	0	0	0	0	5	8650000	0.056	5	2	1990000	0.018	2	1	2200000	0.01	1	0	0	0	0	4	12000000	0.05	4	3	6700000	0.041	3	0	0
Other		Retinol dehydrogenase 16		0	0	0	0	0	0	0	0	0	0	0	0	0	0	0	0	0	0	0	0	0	0	0	0	0	0	0	0	0	0	0	0	0	0	0	0	0	0	0	0	0	0	0	0	0	0
Other		ATPase family AAA domain-containing protein 2		0	0	0	0	0	0	0	0	0	0	0	0	0	0	0	0	1	40300000	0.014	1	1	446000	0.012	1	8	28300000	0.065	6	9	104000000	0.074	7	0	0	0	0	0	0	0	0	0	0	0	0	0	0
Other		60S ribosomal protein L12		2	1170000	0.145	2	1	16600	0.096	1	2	2570000	0.145	2	0	0	0	0	9	244000000	0.454	5	6	121000000	0.339	4	12	249000000	0.545	6	9	280000000	0.43	5	5	12200000	0.248	3	11	119000000	0.466	6	8	108000000	0.333	4	1	153000
Other		Isoform 2 of Liprin-beta-1		0	0	0	0	0	0	0	0	0	0	0	0	0	0	0	0	0	0	0	0	0	0	0	0	4	2380000	0.035	4	7	5650000	0.06	6	0	0	0	0	2	1340000	0.034	2	0	0	0	0	0	0
Other		Isoform A of Eukaryotic translation initiation factor 5A-1		3	1330000	0.163	2	0	0	0	0	3	1380000	0.228	3	4	2520000	0.163	2	10	149000000	0.396	5	1	6270000	0.065	1	9	89200000	0.396	5	7	87500000	0.358	5	2	5480000	0.065	1	19	297000000	0.266	5	21	108000000	0.396	5	3	10100000
Other		Putative uncharacterized protein ARPC4		0	0	0	0	0	0	0	0	5	7640000	0.16	3	0	0	0	0	13	291000000	0.304	5	4	43500000	0.117	2	14	272000000	0.304	5	12	212000000	0.427	6	0	0	0	0	19	440000000	0.331	6	14	337000000	0.219	5	3	4410000
Other		Isoform 3 of Mitogen-activated protein kinase kinase kinase kinase 4		0	0	0	0	0	0	0	0	0	0	0	0	0	0	0	0	2	2840000	0.014	2	7	34900000	0.024	5	10	8910000	0.032	6	6	9980000	0.032	5	0	0	0	0	8	9310000	0.06	7	4	3840000	0.034	4	0	0
Other		Protein FAM3D		3	573000	0.116	2	0	0	0	0	6	7940000	0.116	2	0	0	0	0	11	59000000	0.348	6	16	83500000	0.352	6	20	155000000	0.343	6	26	370000000	0.392	7	2	1510000	0.187	2	0	0	0	0	0	0	0	0	0	0
Other		U4/U6.U5 tri-snRNP-associated protein 2		0	0	0	0	0	0	0	0	0	0	0	0	0	0	0	0	3	4170000	0.077	3	3	1960000	0.054	2	15	16100000	0.132	5	3	8020000	0.079	3	3	1050000	0.086	3	12	16200000	0.159	6	3	2670000	0.069	3	0	0
Other		Syntaxin-binding protein 3		0	0	0	0	0	0	0	0	0	0	0	0	0	0	0	0	6	12000000	0.103	5	3	2850000	0.045	2	8	26000000	0.099	5	12	86400000	0.16	8	2	676000	0.047	2	11	19000000	0.141	7	3	4560000	0.064	3	0	0
Other		60S ribosomal protein L26		0	0	0	0	0	0	0	0	0	0	0	0	0	0	0	0	9	50000000	0.317	5	6	46200000	0.206	3	9	32300000	0.379	7	12	62100000	0.393	8	0	0	0	0	3	2820000	0.096	1	5	2770000	0.193	2	0	0
Other		Arylsulfatase E		0	0	0	0	0	0	0	0	0	0	0	0	0	0	0	0	1	1390000	0.023	1	0	0	0	0	7	23200000	0.13	5	13	65300000	0.195	8	0	0	0	0	3	690000	0.073	3	0	0	0	0	0	0
Other		Striated muscle preferentially expressed protein kinase		2	1870000	0.012	2	1	478000	0.008	1	0	0	0	0	0	0	0	0	2	6020000	0.009	2	2	7740000	0.008	2	1	3500000	0.004	1	3	2570000	0.017	3	0	0	0	0	0	0	0	0	0	0	0	0	2	1700000
Other		Band 4.1-like protein 5		0	0	0	0	0	0	0	0	0	0	0	0	0	0	0	0	0	0	0	0	0	0	0	0	5	6060000	0.047	4	4	13500000	0.035	4	0	0	0	0	0	0	0	0	0	0	0	0	0	0
Other		Phosphoinositide-3-kinase, regulatory subunit 4		0	0	0	0	0	0	0	0	0	0	0	0	0	0	0	0	5	65800000	0.047	5	0	0	0	0	2	2360000	0.019	2	4	4200000	0.041	4	0	0	0	0	3	4020000	0.033	3	0	0	0	0	0	0
Other		KH domain-containing, RNA-binding, signal transduction-associated protein 1		0	0	0	0	0	0	0	0	0	0	0	0	0	0	0	0	6	20700000	0.112	4	1	275000	0.065	1	6	60100000	0.191	6	4	11400000	0.112	4	9	26100000	0.171	4	3	1930000	0.036	2	4	1760000	0.115	4	0	0
Other		Superkiller viralicidic activity 2-like 2		0	0	0	0	0	0	0	0	0	0	0	0	0	0	0	0	4	2760000	0.05	4	0	0	0	0	5	4430000	0.052	5	4	8070000	0.041	3	0	0	0	0	0	0	0	0	0	0	0	0	0	0
Other		Ubiquitin-like modifier-activating enzyme 7		0	0	0	0	0	0	0	0	0	0	0	0	0	0	0	0	0	0	0	0	0	0	0	0	0	0	0	0	0	0	0	0	0	0	0	0	10	25400000	0.112	8	2	5050000	0.014	1	0	0
Other		26S proteasome non-ATPase regulatory subunit 13		0	0	0	0	0	0	0	0	0	0	0	0	0	0	0	0	2	1630000	0.063	2	0	0	0	0	3	10100000	0.111	3	2	7910000	0.09	2	0	0	0	0	14	67300000	0.212	7	7	30700000	0.132	5	0	0
Other		Probable alanyl-tRNA synthetase, mitochondrial		0	0	0	0	0	0	0	0	0	0	0	0	0	0	0	0	2	464000	0.029	2	0	0	0	0	4	11000000	0.079	4	8	20600000	0.146	8	0	0	0	0	4	5280000	0.07	4	1	448000	0.011	1	0	0
Other		5'-AMP-activated protein kinase subunit gamma-1		0	0	0	0	0	0	0	0	0	0	0	0	0	0	0	0	4	8000000	0.117	4	2	4150000	0.061	2	5	13300000	0.176	5	5	10800000	0.167	5	0	0	0	0	4	40700000	0.117	4	5	66300000	0.088	4	0	0
Other		Protein VAC14 homolog		0	0	0	0	0	0	0	0	0	0	0	0	0	0	0	0	4	3730000	0.048	3	0	0	0	0	2	2470000	0.038	2	7	22000000	0.129	7	0	0	0	0	3	32300000	0.046	3	2	1520000	0.035	2	0	0
Other		COP9 signalosome complex subunit 4		0	0	0	0	0	0	0	0	0	0	0	0	0	0	0	0	0	0	0	0	0	0	0	0	0	0	0	0	0	0	0	0	1	1480000	0.034	1	9	20600000	0.241	7	6	6210000	0.167	5	0	0
Other		Cytochrome c oxidase subunit 5B, mitochondrial		10	22600000	0.24	4	1	25900	0.232	1	5	4600000	0.093	2	0	0	0	0	7	205000000	0.186	3	9	108000000	0.232	3	15	501000000	0.511	7	18	650000000	0.449	6	0	0	0	0	0	0	0	0	0	0	0	0	0	0
Other		RPL14 protein		2	691000	0.136	2	1	32500	0.054	1	4	2850000	0.131	3	0	0	0	0	12	164000000	0.286	5	17	105000000	0.35	7	13	160000000	0.204	5	13	188000000	0.204	6	0	0	0	0	16	62000000	0.231	4	15	34200000	0.286	5	1	1600000
Other		Dual specificity mitogen-activated protein kinase kinase 2		0	0	0	0	0	0	0	0	2	909000	0.03	2	0	0	0	0	0	0	0	0	0	0	0	0	3	1860000	0.137	3	3	17100000	0.115	3	0	0	0	0	20	64700000	0.182	10	10	21700000	0.197	9	0	0
Other		Glutaredoxin-3		0	0	0	0	0	0	0	0	0	0	0	0	0	0	0	0	0	0	0	0	0	0	0	0	2	2480000	0.086	2	2	4800000	0.071	2	0	0	0	0	8	27700000	0.247	7	5	11800000	0.158	5	0	0
Other		Isoform 2 of NADH dehydrogenase [ubiquinone] flavoprotein 3, mitochondrial		0	0	0	0	0	0	0	0	0	0	0	0	0	0	0	0	2	1120000	0.088	2	1	84600	0.027	1	5	10200000	0.128	4	5	8580000	0.156	5	0	0	0	0	0	0	0	0	0	0	0	0	0	0
Other		Nuclear receptor corepressor 2		0	0	0	0	0	0	0	0	0	0	0	0	0	0	0	0	3	80300000	0.027	3	3	4110000	0.015	3	1	1150000	0.005	1	8	30800000	0.042	6	0	0	0	0	0	0	0	0	0	0	0	0	0	0
Other		Ribosomal protein S6		0	0	0	0	0	0	0	0	0	0	0	0	0	0	0	0	11	55200000	0.192	5	3	20500000	0.068	2	12	52800000	0.216	5	17	71200000	0.281	7	0	0	0	0	7	26600000	0.176	4	9	19400000	0.2	4	0	0
Other		Isoform 4 of Mitochondrial ribonuclease P protein 3		0	0	0	0	0	0	0	0	0	0	0	0	0	0	0	0	0	0	0	0	0	0	0	0	6	9670000	0.161	6	8	21200000	0.163	6	0	0	0	0	0	0	0	0	0	0	0	0	0	0
Other		Histidine triad nucleotide-binding protein 1		0	0	0	0	0	0	0	0	0	0	0	0	0	0	0	0	0	0	0	0	0	0	0	0	1	10100000	0.158	1	4	41700000	0.349	2	0	0	0	0	4	14200000	0.325	3	4	6380000	0.396	4	0	0
[truncated: 3,706 more rows]
[truncated: 27 more columns]

## Sheet: B. Matrisome
				Normal Colon Samples																Colon Tumor Samples																				Liver Metastasis Samples
[truncated: 345 more rows]
[truncated: 27 more columns]

[truncated: 1 more sheets: C. ECM Signatures]
