# Supplementary material for: Extracellular matrix signatures of human primary metastatic colon cancers and their metastases to liver
Source: BMC Cancer. 2014 Jul 18;14:518. doi: 10.1186/1471-2407-14-518 (PMC4223627; doi:10.1186/1471-2407-14-518)
Supplement: Additional file 5 — A. List of publicly available clinical gene expression datasets used for GSEA. B. Values indicate for each gene of the signatures its rank metric scores (used to build Figure 4C and D). [file 1471-2407-14-518-S5.xlsx]

## Sheet: A. Gene Expression Studies 
Additional File 5: List of publically available clinical gene expression data sets used to conduct Gene Set Enrichment Analysis
Study:	Samples used in the GSE Analysis:	Number of genes:	Geo Accession:	Reference	PubMed:
GSE6988	27 primary metastatic colon tumor samples, 27 paired liver metastasis samples and 22 colon tumor samples	14595 genes	http://www.ncbi.nlm.nih.gov/geo/query/acc.cgi?acc=GSE6988	Ki DH, Jeung HC, Park CH, Kang SH, Lee GY, Lee WS, Kim NK, Chung HC, Rha SY. Whole genome analysis for liver metastasis gene signatures in colorectal cancer. Int J Cancer. 2007 Nov 1;121(9):2005-12.	http://www.ncbi.nlm.nih.gov/pubmed/17640062
GSE28702	56 primary metastatic colon tumor samples and 27 liver metastasis samples.	20311 genes	http://www.ncbi.nlm.nih.gov/geo/query/acc.cgi?acc=GSE28702	Tsuji S, Midorikawa Y, Takahashi T, Yagi K, Takayama T, Yoshida K, Sugiyama Y, Aburatani H. Potential responders to FOLFOX therapy for colorectal cancer by Random Forests analysis. Br J Cancer. 2012 Jan 3;106(1):126-32.	http://www.ncbi.nlm.nih.gov/pubmed/22095227
GSE41258	Memorial Sloan Kettering Cancer Center study: 187 Primary colon adenocarcinoma samples, 47 Liver metastasis samples, 54 normal colon samples, 13 normal liver samples	13030 genes	http://www.ncbi.nlm.nih.gov/geo/query/acc.cgi?acc=GSE41258	Sheffer M, Bacolod MD, Zuk O, Giardina SF, Pincas H, Barany F, Paty PB, Gerald WL, Notterman DA, Domany E. Association of survival and disease progression with chromosomal instability: a genomic exploration of colorectal cancer. Proc Natl Acad Sci U S A. 2009 Apr 28;106(17):7131-6.	http://www.ncbi.nlm.nih.gov/pubmed/19359472
GSE49355	20 Primary colon adenocarcinoma samples and 19 paired Liver metastasis samples	13030 genes	http://www.ncbi.nlm.nih.gov/geo/query/acc.cgi?acc=GSE49355	Del Rio M, Mollevi C, Vezzio-Vie N, Bibeau F, Ychou M, Martineau P. Specific extracellular matrix remodeling signature of colon hepatic metastases. PLoS One. 2013 Sep 4;8(9):e74599.	http://www.ncbi.nlm.nih.gov/pubmed/24023955

## Sheet: B. Heat Map values
Additional File 5: GSEA Gene Rank Metric Scores used to build Figure 3A and 3B
		GSE6988	GSE49355	GSE41258	GSE28702				GSE6988	GSE49355	GSE41258	GSE28702
Liver metastasis signature	HPX	1.62444	0.736557	0.549059	0.664577		Primary colorectal tumor samples	ADAM10	0.088398	-0.0467395	-0.382047	0.035942
	SPP1	0.668257	0.742262	0.450829	0.637958			ADAM9	nd	-0.0501127	-0.161998	0.0123104
	COMP	0.181154	0.14081	-0.075868	0.278353			ADAMTSL1	0.200846	nd	nd	-0.0486927
	IGFALS	nd	0.168726	0.183843	-0.0107365			C15orf44	nd	-0.0281015	-0.104634	-0.0464446
	FNDC1	nd	nd	nd	0.554314			CLEC11A	nd	0.0588891	-0.0472705	0.148609
	BMP1	-0.0305433	-0.298733	-0.310378	-0.019538			CSPG4	-0.207571	-0.185841	0.0100376	-0.112464
	C1QTNF5	-0.0492707	nd	nd	-0.344843			EMID1	nd	-0.179405	-0.0668764	-0.422396
								FCN1	0.0390205	0.0210341	0.0824931	0.136732
								FGL2	-0.0190783	0.2049	-0.236581	-0.0521269
Legend:								FMOD	-0.408783	-0.0418258	-0.199204	0.113582
nd: not determined								LEFTY1	nd	-0.227513	-0.195944	-0.294005
Values indicated in bold indicate that the gene is part of the leading edge								LEPRE1	-0.121447	-0.210615	-0.157101	0.0245982
								LOXL1	nd	0.00896938	-0.200933	0.140499
								MEGF8	nd	-0.0250167	0.0436198	0.0740168
								MFGE8	-0.0898705	-0.156324	-0.240395	-0.000737317
								MMP1	-1.06013	-1.09005	-0.957518	-0.72086
								MMP11	-0.466773	-0.284249	-0.245089	-0.28707
								MMP12	nd	-0.213116	-0.600404	-0.0768584
								MMP2	-1.0197	-0.788647	-0.91085	-0.547117
								MMP9	0.194273	-0.234075	-0.253814	0.297347
								MMRN1	nd	-0.00776789	-0.0537541	-0.342847
								MMRN2	0.14713	-0.264186	-0.0869037	-0.0817557
								MUC13	-0.729318	-0.00452975	0.0388846	-0.155724
								PAPLN	nd	nd	nd	0.0687061
								PLOD2	0.403138	0.158869	0.191758	0.110019
								PLOD3	-0.120845	0.089298	0.147543	0.0707758
								PLXNB2	-0.245008	0.0100133	0.0390752	0.0833542
								PLXND1	nd	-0.149183	0.055232	0.45156
								S100A11	-0.30414	0.0105705	0.01566	0.020014
								S100A14	nd	0.0225823	-0.0514318	-0.139778
								S100A16	nd	nd	nd	-0.0293467
								SERPINA3	1.85102	0.987856	0.94708	0.950187
								SERPINF1	0.332628	-0.0105016	-0.259522	-0.103368
								SPARC	0.120724	-0.073397	-0.085788	0.10929
								SVEP1	nd	-0.0374657	0.0393832	-0.0186158
								TGFB1	0.469532	0.0150013	-0.221716	0.240242
